# Supplementary material for: Network analysis of toxin production in Clostridioides difficile identifies key metabolic dependencies
Source: PLoS Comput Biol. 2023 Apr 26;19(4):e1011076. doi: 10.1371/journal.pcbi.1011076 (PMC10166488; doi:10.1371/journal.pcbi.1011076)
Supplement: S1 Dataset — Down-sampled flux data (n = 100 samples per RIPTiDe model), with the first three columns set as sample descriptors (condition (RIPTiDe model), strain, and toxin category). (CSV) [file pcbi.1011076.s010.csv]

	condition	strain	toxin	rxn03408_c	rxn01358_c	rxn00258_c	rxn01218_c	rxn01547_c	rxn00001_c	rxn01297_c	rxn00337_c	rxn12512_c	rxn08669_c	rxn00225_c	rxn00148_c	rxn05569_c	rxn00100_c	rxn08976_c	rxn05298_c	rxn03903_c	rxn00097_c	rxn01217_c	rxn00692_c	rxn00171_c	rxn03958_c	rxn10060_c	rxn00305_c	rxn01966_c	rxn02380_c	rxn10131_c	rxn05234_c	rxn05938_c	rxn00272_c	rxn05555_c	rxn09111_c	rxn00907_c	rxn01643_c	rxn00499_c	rxn00392_c	rxn00747_c	rxn01334_c	rxn02175_c	rxn03884_c	rxn02009_c	rxn00555_c	rxn01505_c	rxn00213_c	rxn00139_c	rxn03910_c
0	High Iron	CD630	low	29.595235329099324	0.0	-1.92369029639331	-3.107499709555429	187.3824610246869	514.6323225328736	-187.3824610246869	77.22383405206315	0.1085158628733324	-0.0246626961076117	-418.47714348133104	-1000.0	-645.1039936950189	0.1085158628733324	-236.9604220269747	78.40764346522701	29.595235329099324	185.93853547351404	3.107499709555429	0.0	614.9474452381751	-336.3991749074289	-2.2393728065685155	0.0	413.9631634826418	413.9631634826418	-392.9852775281378	0.0	614.2117368497784	236.9604220269747	0.0	0.0246626961075827	-584.2494952021927	77.22383405206315	-1000.0	0.009865078443056	56.56517790150383	-469.4678454515197	0.1085158628733324	556.4712821393468	29.595235329099296	765.4579507000228	119.36744916070052	0.0	-355.0355057068409	336.3991749074289
1	High Iron	CD630	low	31.01545542525276	1000.0	-2.016004602641374	-3.256622819651538	0.0	539.3285669946522	0.0	80.92966168962616	0.1137233365592604	-0.0258462128543897	-997.4153787145624	-937.9690891494944	0.0	0.1137233365592604	0.0	15.17689618809004	31.01545542525276	194.86137868770595	3.256622819651538	-438.0891278470764	1000.0	-352.5423433337063	-2.3468361271774576	0.0	0.0	0.0	-498.2904241148863	0.0	250.9542976382843	-153.0663856278568	0.0	0.0258462128543897	0.0	80.92966168962616	0.0	0.0103384851417509	512.613529705436	-511.3729114884259	0.1137233365592604	168.50454771822274	31.015455425252743	1000.0	126.12951872936117	0.1292310642718864	-372.0729968585699	352.5423433337063
2	High Iron	CD630	low	33.98182375995373	1000.0	-2.2088185443969905	-3.5680914947951408	0.0	590.9108236856182	0.0	88.66990546430593	0.1246000204531641	-0.028318186466663	-1000.0	-1000.0	-67.96364751990745	0.1246000204531641	-214.95499707768363	1000.0	33.98182375995373	213.49823619858373	3.5680914947951408	-209.89790813873367	1000.0	-386.2600634048074	-2.571291331169832	0.0	0.0	0.0	-509.5824628414689	1.7444002863442911	845.7194715533212	0.0	0.0	0.028318186466663	-411.8211984154733	88.66990546430593	0.0	0.0113272745866512	570.1930072987441	-568.8337343483461	0.1246000204531641	525.2868050518975	33.98182375995373	994.5629081984074	68.95478404623952	0.1415909323331405	-407.65866023012666	386.2600634048074
3	High Iron	CD630	low	29.595235329099324	298.9431461173924	-1.92369029639331	-3.107499709555441	166.43422696316406	514.6323225328781	-166.43422696316406	77.22383405206315	0.1085158628732188	-0.0246626961076117	-1000.0	-862.6439596847619	0.0	0.1085158628733324	-140.09532972813258	-259.84702050536805	29.595235329099324	185.9385354735197	3.107499709555441	13.061363858575874	1000.0	-336.3991749074289	-2.2393728065685155	0.098650784430331	64.33055591335062	64.33055591335062	-7.203623566662941	0.0	0.0	0.0	0.098650784430331	0.0246626961076117	-521.9034607088444	77.22383405206315	-179.27656947528703	0.009865078443056	215.27828377910865	-278.5483437598331	0.1085158628732188	0.0	29.595235329099296	977.6358671696456	645.3590974308796	0.0	-355.035505706844	336.3991749074289
4	High Iron	CD630	low	29.614073042983023	1000.0	-1.9249147477938773	-3.1094776695132222	0.0	294.548229699531	0.0	77.27298792682383	0.1085849344909369	-0.0246783942025103	-1000.0	-1000.0	-59.22814608596616	0.1085849344909369	-914.3496108770034	0.0	29.614073042983023	186.056887528908	3.1094776695132222	13.069677569636497	1000.0	-336.6132969219076	-2.240798193585719	0.0	0.0	0.0	-9.822149255139834	0.0	686.0045226889846	-70.55059334606653	0.0	0.0246783942025103	-1000.0	77.27298792682383	-682.482181818699	0.0098713576809943	477.5138650427433	-476.32930212102406	0.1085849344909369	71.5725638192398	29.61407304298307	898.9083736354042	-160.3197724505619	0.1233919710124294	-355.26148996412826	336.6132969219076
5	High Iron	CD630	low	31.11146159665361	1000.0	-2.022245003782473	-3.266703467648627	0.0	540.9980208245032	0.0	81.18017379286812	0.1140753591877302	-0.0259262179972665	-679.4494956074152	-1000.0	-768.2807477843467	0.1140753591877302	0.0	905.0374487198144	31.11146159665361	195.46455844648304	3.266703467648627	-21.021869494023804	1000.0	-353.6336134819626	-2.3541005941467885	0.0	0.0	0.0	-162.31352602290292	427.361154305617	888.159663795509	-614.8193644590308	0.0	0.0259262179972665	-986.9322941875208	81.18017379286812	0.0	0.0103704871988845	567.6522353697397	-566.4077769058736	0.1140753591877302	488.1084452455317	31.111461596653594	995.0221661445354	63.13034082320951	0.1296310899860566	-373.2247227778016	353.6336134819626
6	High Iron	CD630	low	29.595235329099324	874.7908619679156	-1.92369029639331	-3.107499709555441	0.0	395.42052557939337	0.0	77.22383405206315	0.1085158628732188	-0.0246626961076117	-1000.0	-1000.0	-59.18279462762519	0.1085158628733324	0.0	-32.951173334490704	29.595235329099324	185.93853547351804	3.107499709555441	-85.78300494430164	1000.0	-336.3991749074289	-2.2393728065685155	0.0076760305733769	0.0246626961076117	0.0246626961076117	-568.2858274046207	1.5192220802271097	326.3803537973913	0.0	0.0076760305733769	0.0246626961076117	-30.77890130977653	77.22383405206315	0.0	0.009865078443056	594.3450525815814	-593.1612431684173	0.1085158628732188	566.0364531391765	29.595235329099296	1000.0	-59.18279462762519	0.1479761766455567	-355.0355057068409	336.3991749074289
7	High Iron	CD630	low	29.595235329099324	0.0	-1.92369029639331	-3.107499709555441	393.4141149664991	514.6323225328749	-393.4141149664991	77.22383405206315	0.1085158628732188	-0.0246626961076117	-1000.0	-1000.0	-44.738591584724304	0.1085158628733324	0.0	618.5336319535558	29.595235329099324	185.9385354735174	3.107499709555441	0.0	924.5911804341096	-336.3991749074289	-2.2393728065685155	0.0	74.50554409543793	74.50554409543793	-5.406062986782104	0.0	25.143116504886848	0.0	0.0	0.0246626961076117	-119.49382133868868	77.22383405206315	-1000.0	0.009865078443056	600.5089682122626	-613.7770378725728	0.1085158628732188	626.0940005581547	29.595235329099296	628.1056034655091	0.0	60.1769785025017	-355.0355057068409	336.3991749074289
8	High Iron	CD630	low	29.595235329099324	0.0	-1.92369029639331	-3.107499709555441	397.2764751525766	454.57865751091344	-397.2764751525766	77.22383405206315	0.1085158628732188	-0.0246626961076117	-191.90187353632905	-1000.0	-564.9352946531939	0.1085158628733324	-449.7877019757842	78.40764346522701	29.595235329099324	185.93853547351705	3.107499709555441	-216.3605581346688	-199.477518691962	-336.3991749074289	-2.2393728065685155	0.0	0.0	0.0	-5.406062986782104	0.0	603.8360447268359	0.0	0.0	0.0246626961076117	-550.2122980242158	77.22383405206315	96.14565921953896	0.009865078443056	-44.464019593766125	45.64782900693024	0.1085158628732188	445.7648449986944	29.595235329099296	564.9352946531939	0.0	0.123313480537945	-355.0355057068447	336.3991749074289
9	High Iron	CD630	low	32.479931368650455	0.0	-2.1111955389623063	-3.410392793708296	0.0	86.08776372127082	0.0	84.75096758459858	0.1190930816850519	-0.0270666094738771	-1000.0	-805.7823724318969	0.0	0.1190930816850519	-574.1746765439019	-731.9525197789949	32.479931368650455	204.0622689365443	3.410392793708296	0.0	842.689359933783	-369.18855322366	-2.457648140227883	0.0	0.0	0.0	-5.933000796673468	0.0	837.4384376958511	277.7222913939901	0.0	0.0270666094738771	-703.5476148500882	84.75096758459858	-691.4714822448783	0.0108266437895501	510.8691255225525	-509.7052613151759	0.1190930816850519	547.0735801276059	32.47993136865043	994.803210981016	132.08505423251177	0.0	-389.6413976966765	369.18855322366
10	High Iron	CD630	low	33.9420278964667	667.2359654982561	-2.206231813270392	-3.563912929129007	0.0	201.10818301665256	0.0	88.56606479118054	0.1244541022870451	-0.0282850232470082	-976.6889151443602	-1000.0	-168.92768176125765	0.1244541022870451	0.0	89.92374590703912	33.9420278964667	213.2482099868504	3.563912929129007	14.979748311640606	852.3456058896551	-385.80771708983855	-2.5682801108326494	0.0	204.0192517235373	204.0192517235373	-576.1794128694096	0.0	283.2681312648648	0.0	0.0	0.0282850232470082	-717.8520628042727	88.56606479118054	-283.721453879817	0.0113140092988222	612.2470517597213	-610.8893706438624	0.1244541022870451	666.7682070191843	33.94202789646673	994.5692755365652	-73.31478025636818	204.16067683977263	-407.18125417604256	385.80771708983855
11	High Iron	CD630	low	29.80125581132052	0.0	-1.9370816277358929	-3.129131860188658	612.6107393889457	518.2148180959545	-612.6107393889457	77.76141016367245	0.1092712713077226	-0.0248343798427868	-997.5165620157233	-1000.0	-122.34030373407018	0.1092712713077226	-809.024412722269	0.0	29.80125581132052	187.23290418914164	3.129131860188658	3.228469379559556	1000.0	-338.7409410553437	-2.254961689723256	0.0	211.63157871997248	211.63157871997248	-5.443696061534524	0.0	278.05293619876954	0.0	0.0	0.0248343798427868	-1000.0	77.76141016367245	-657.6411558623386	0.0099337519371068	368.3957633626495	-518.3635769330313	0.1092712713077226	135.95960679276686	29.80125581132056	927.57583065298	0.0	60.5958868163518	-357.5070044220236	338.7409410553437
12	High Iron	CD630	low	29.595235329099324	0.0	-1.92369029639331	-3.107499709555441	0.0	0.0	0.0	77.22383405206315	0.1085158628732188	-0.0246626961076117	-874.0539052887267	-1000.0	-862.0993878508147	0.1085158628733324	-343.5145554454373	-90.33452330285591	29.595235329099324	185.9385354735142	3.107499709555441	13.061363858575874	827.7261161070022	-336.3991749074289	-2.2393728065685155	0.0	130.60346141746697	130.60346141746697	-179.6223794969966	1.5192220802270986	909.5233087851976	343.5145554454373	0.0	0.0246626961076117	-313.08862378853144	77.22383405206315	-1000.0	0.009865078443056	274.491016376041	-273.3072069628769	0.1085158628732188	56.47128213934457	29.595235329099296	273.18389348233893	0.0	130.72677489800503	-355.03550570684206	336.3991749074289
13	High Iron	CD630	low	31.28893062509212	0.0	-2.0337804906309884	-3.285337715634676	56.5290540575472	544.0840344097098	-56.52905405754723	81.64324964440709	0.1147260789585971	-0.0260741088542317	-1000.0	-1000.0	-197.6755432485071	0.1147260789585971	0.0	-686.7216306005073	31.28893062509212	196.5795464123761	3.285337715634676	13.808848049207311	1000.0	-355.6508447718808	-2.367529083965337	0.0800540496478786	220.0409273231262	220.0409273231262	-188.43119688149213	0.0	438.5469492536845	0.0	0.0800540496478786	0.0260741088542317	-443.6053263714077	81.64324964440709	-301.0566537331947	0.0104296435416973	10.32395826859306	-229.08725425786133	0.1147260789585971	-38.81983119035544	31.28893062509216	969.7246051949726	624.9070335076692	0.1564446531254607	-375.3537075808733	355.6508447718808
14	High Iron	CD630	low	30.17652582859773	1000.0	-1.9614741788589072	-3.1685352120027663	0.0	211.7493601251636	0.0	78.74061472875451	0.1106472613715255	-0.0251471048571829	-669.4557885956311	-1000.0	-60.35305165719556	0.1106472613715255	0.0	0.0	30.17652582859773	189.59062010671167	3.1685352120027663	-892.8792857556914	994.2985457865958	-343.00651025172806	-2.283357121030565	0.0	0.0	0.0	-258.9390166119704	0.0	1000.0	-978.0877358537086	0.0	0.0251471048571829	0.0	78.74061472875451	-150.63959782394204	0.0100588419428659	467.9845696033299	-466.777508570186	0.1106472613715255	283.47004263864847	30.17652582859778	995.1717558674244	-251.75783780610345	0.125735524285824	-362.0088838252136	343.00651025172806
15	High Iron	CD630	low	29.595235329099324	1000.0	-1.92369029639331	-3.107499709555441	0.0	514.6323225328749	0.0	77.22383405206315	0.1085158628734461	-0.0246626961076117	-1000.0	-1000.0	-751.696830939192	0.1085158628734461	-54.69210252918913	78.40764346522724	29.595235329099324	185.9385354735159	3.107499709555441	13.061363858575874	1000.0	-336.3991749074289	-2.2393728065685155	0.0	0.0	0.0	-5.406062986782104	658.783932212619	723.1038853798345	-566.5972796444397	0.0	0.0246626961076117	-810.5156997065451	77.22383405206315	0.0	0.009865078443056	480.2911306182442	-479.1073212050801	0.1085158628734461	295.92916110999306	29.595235329099296	995.264762347344	60.053665021963866	0.123313480537945	-355.0355057068409	336.3991749074289
16	High Iron	CD630	low	29.595235329099324	-1000.0	-1.92369029639331	-3.107499709555441	118.51557812676484	0.0	-118.5155781267648	77.22383405206315	0.1085158628733324	-0.0246626961076117	-479.6797157143856	-1000.0	0.0	0.1085158628733324	-331.63761601007354	78.40764346522678	29.595235329099324	185.93853547351728	3.107499709555441	-287.9748243050112	0.0	-336.3991749074289	-2.2393728065685155	0.0	59.21513335430621	59.21513335430621	-5.406062986782144	0.0	515.5357212407412	0.0	0.0	0.0246626961076117	-417.638050402006	77.22383405206315	-214.0800745222773	0.009865078443056	81.13615615808897	-139.14281740312344	0.1085158628733324	635.0117169685913	29.595235329099296	463.0024027516436	0.0	0.1479761766455567	-355.0355057068414	336.3991749074289
17	High Iron	CD630	low	31.466964038727014	-873.0341418496033	-2.045352662517302	-3.3040312240663363	610.9022806126553	547.1798621038821	-610.9022806126553	82.10779816505169	0.1153788681419994	-0.0262224700322804	-977.6794423891912	-1000.0	-62.93392807745408	0.1153788681419994	0.0	15.397834402950425	31.46696403872704	197.69808025164264	3.3040312240663363	13.887420129091538	1000.0	-357.6744912401971	-2.381000278930344	0.0	0.0	0.0	-5.747965431074135	0.0	1000.0	0.0	0.0	0.0262224700322804	-717.2545964545924	82.10779816505169	0.0	0.010488988012909	627.0478109644005	-625.7891324028514	0.1153788681419994	610.5114346074488	31.466964038727014	1000.0	63.85171452858356	0.1311123501613625	-377.48946295972746	357.6744912401971
18	High Iron	CD630	low	29.595235329099324	0.0	-1.92369029639331	-3.107499709555441	0.0	100.7553931450675	0.0	77.22383405206315	0.1085158628732188	-0.0246626961076117	-995.2154369551268	-1000.0	312.91154058100324	0.1085158628733324	0.0	1000.0	29.595235329099324	185.9385354735153	3.107499709555441	13.061363858575874	1000.0	-336.3991749074289	-2.2393728065685155	0.0	604.4473736460398	604.4473736460398	-39.57384548244397	0.0	1000.0	-155.71690371822308	0.0	0.0246626961076117	-844.2830962817769	77.22383405206315	-1000.0	0.009865078443056	94.850911781151	-586.1230706121926	0.1085158628732188	267.6910623329052	29.595235329099296	687.0884594189968	119.36744916070052	112.11471888237202	-355.0355057068409	336.3991749074289
19	High Iron	CD630	low	29.595235329099324	-399.6681689584293	-1.92369029639331	-3.107499709555441	742.4034588260351	454.45534403036936	-742.4034588260351	77.22383405206315	0.1085158628732188	-0.0246626961076117	-1000.0	-1000.0	-108.52514061118984	0.1085158628733324	-343.5427169141218	78.40764346522712	29.595235329099324	185.93853547351304	3.107499709555441	13.061363858575874	1000.0	-336.3991749074289	-2.2393728065685155	0.0	950.5420165664708	950.5420165664708	-5.406062986782104	1.5192220802270986	355.88590341087854	343.5427169141218	0.0	0.0246626961076117	-518.4190881354053	77.22383405206315	-1000.0	0.009865078443056	-297.4177245746861	-652.0637960591586	0.1085158628732188	0.0	29.595235329099296	981.064655442152	0.0	0.0	-355.0355057068409	336.3991749074289
20	High Iron	CD630	low	29.595235329099324	32.241421328661886	-1.92369029639331	-3.107499709555429	239.322538153304	156.18022037908926	-239.322538153304	77.22383405206315	0.1085158628732188	-0.0246626961076117	-676.1295106572352	-1000.0	-59.19047065819859	0.1085158628733324	0.0	0.0	29.595235329099324	185.9385354735124	3.107499709555429	13.061363858575874	1000.0	-336.3991749074289	-2.2393728065685155	0.0	246.37542079106152	246.37542079106152	-5.406062986782104	0.0	1000.0	0.0	0.0	0.0246626961076117	-543.8603419257673	77.22383405206315	0.0	0.009865078443056	642.7317072593796	-641.5478978462155	0.1085158628732188	647.9962213945727	29.595235329099296	995.264762347344	-544.7738579228824	246.4987342715996	-355.0355057068409	336.3991749074289
21	High Iron	CD630	low	31.77287146749484	552.8059621227676	-2.065236645387131	-3.3361515040869545	0.0	552.4992943975	0.0	82.90601261584982	0.116500528714148	-0.0264773928895465	-1000.0	-1000.0	-63.40181883505864	0.116500528714148	0.0	-280.0415870220031	31.77287146749484	199.6200105442396	3.3361515040869545	14.02242727432099	1000.0	-361.1516390138577	-2.404147274373773	0.0115371354830927	0.0	0.0	-558.3448807123001	0.0	1000.0	-225.5100139724388	0.0115371354830927	0.0264773928895465	-710.381874287659	82.90601261584982	0.0	0.0105909571558316	378.443994085626	-377.3054661913741	0.116500528714148	288.97145687643604	31.77287146749481	1000.0	64.60483865057279	0.0	-381.15924282342246	361.1516390138577
22	High Iron	CD630	low	29.776314889412788	0.0	-1.935460467811822	-3.12651306338834	0.0	0.0	0.0	77.69633098477436	0.109179821260271	-0.0248135957411932	-1000.0	-663.8926311184836	102.68129979490018	0.109179821260271	-83.59908924228182	0.0	29.776314889412763	187.07620739516915	3.12651306338834	-420.2877439242749	1000.0	-338.4574459096584	-2.253074493298899	0.0	0.0248135957411932	0.0248135957411932	-5.439140186466034	51.52153659223768	585.9744990374029	83.59908924228182	0.0	0.0248135957411932	0.0	77.69633098477436	0.0	0.0099254382964709	454.1371587075593	-452.9461061119829	0.109179821260271	56.81680380274918	29.776314889412763	844.5356081142544	125.25921240606384	0.1488815744470638	-357.2078037999013	338.4574459096584
23	High Iron	CD630	low	34.50275953003597	1000.0	-2.242679369452389	-3.6227897506537774	0.0	599.9693894400954	0.0	90.02920053370724	0.126510118276799	-0.0287522996084135	-1000.0	-1000.0	-69.00551906007195	0.126510118276799	-270.25142871546973	1000.0	34.50275953003597	216.77112905068427	3.6227897506537774	-198.1865530137252	1000.0	-392.18136665807583	-2.61070880443939	0.0	0.0	0.0	-489.33967718351033	1.771141655875181	878.1220426805722	0.0	0.0	0.0287522996084135	-467.4302914481568	90.02920053370724	0.0	0.0115009198433453	568.714081965292	-567.3339715840907	0.126510118276799	528.2294202074585	34.50275953003599	994.4795584751944	70.01184954636472	0.1437614980418166	-413.9080004538239	392.18136665807583
24	High Iron	CD630	low	29.83305163315265	547.0395684993168	-1.939148356154874	-3.1324704214810253	185.00569405013124	458.1071781541	-185.0056940501313	77.84437606143959	0.1093878559882252	-0.0248608763610036	-312.81493547853927	-984.2360313491748	-155.27520627408228	0.1093878559882252	-515.8143595487383	79.0376981267658	29.83305163315265	187.43266839037216	3.1324704214810253	13.16632012076468	613.4441206375227	-339.10235356350154	-2.257367573575266	0.0	0.0	0.0	-5.449504098322564	1.531429983835168	650.4491066163009	0.0	0.0	0.0248608763610036	-429.34869215514254	77.84437606143959	0.0	0.0099443505443842	166.16792455868404	-165.0989068751627	0.1093878559882252	56.92506435982534	29.833051633152625	165.09890687516258	0.0	0.0	-357.8884389859991	339.10235356350154
25	High Iron	CD630	low	29.595235329099324	0.0	-1.92369029639331	-3.107499709555441	219.89328329879584	169.4732357997617	-219.89328329879584	77.22383405206315	0.1085158628732188	-0.0246626961076117	-1000.0	-929.8705473512864	0.0	0.1085158628733324	0.0	0.0	29.595235329099324	185.9385354735157	3.107499709555441	13.061363858575874	1000.0	-336.3991749074289	-2.2393728065685155	0.0	572.4727923006471	572.4727923006471	-5.406062986782104	0.0	1000.0	0.0	0.0	0.0246626961076117	-744.2026032108643	77.22383405206315	0.0	0.009865078443056	383.6286275966344	-654.8409132668877	0.1085158628732188	419.9161232402987	29.595235329099296	837.0188799310713	-585.182118928378	300.20001069776777	-355.0355057068409	336.3991749074289
26	High Iron	CD630	low	29.595235329099324	1000.0	-1.92369029639331	-3.107499709555441	0.0	514.6323225328749	0.0	77.22383405206315	0.1085158628732188	-0.0246626961076117	-996.0145083090148	-1000.0	142.65424205625868	0.1085158628733324	-370.61536285009	0.0	29.595235329099324	185.93853547351569	3.107499709555441	-189.37995032832623	1000.0	-336.3991749074289	-2.2393728065685155	0.0	322.07535623892363	322.07535623892363	-5.406062986782104	1.5192220802270986	1000.0	0.0	0.0	0.0246626961076117	-393.8100196586554	77.22383405206315	0.0	0.009865078443056	214.51861015700104	-535.5334704632986	0.1085158628732188	86.58278990696886	29.595235329099296	857.3457579437413	645.3590974308796	0.0	-355.03550570684126	336.3991749074289
27	High Iron	CD630	low	29.595235329099324	358.7133075742013	-1.92369029639331	-3.107499709555441	0.0	514.6323225328714	0.0	77.22383405206315	0.1085158628732188	-0.0246626961076117	-1000.0	-31.03195835890399	0.0	0.1085158628733324	-380.1481401022946	0.0	29.595235329099324	185.93853547351225	3.107499709555441	13.061363858575874	1000.0	-336.3991749074289	-2.2393728065685155	0.0	0.0	0.0	-5.406062986782104	0.0	995.2154369551266	199.9292834157376	0.0	0.0246626961076117	-819.781143313443	77.22383405206315	0.0	0.009865078443056	585.1679391561097	-583.9841297429455	0.1085158628732188	505.551243806484	29.595235329099296	995.264762347344	119.36744916070096	0.123313480537945	-355.0355057068409	336.3991749074289
28	High Iron	CD630	low	29.595235329099324	872.161635999622	-1.92369029639331	-3.107499709555441	0.0	514.6323225328742	0.0	77.22383405206315	0.1085158628732188	-0.0246626961076117	-1000.0	-1000.0	-59.06715717766065	0.1085158628733324	0.0	78.40764346522701	29.595235329099324	185.9385354735149	3.107499709555441	-483.2699511929719	480.9600444892708	-336.3991749074289	-2.2393728065685155	0.0	0.0	0.0	-275.3097392989896	0.0	541.7246387785516	0.0	0.0	0.0246626961076117	-27.04779662608473	77.22383405206315	0.0	0.009865078443056	307.9121336687396	-306.8516377361134	0.1085158628732188	526.2741712391094	29.595235329099296	724.9062098041552	60.176978502501925	0.0	-355.0355057068409	336.3991749074289
29	High Iron	CD630	low	29.595235329099324	0.0	-1.92369029639331	-3.107499709555441	0.0	454.5786575109112	0.0	77.22383405206315	0.1085158628732188	-0.0246626961076117	-997.5337303892416	-1000.0	-90.63476885146542	0.1085158628733324	0.0	19.21717280702842	29.595235329099324	185.93853547351569	3.107499709555441	13.061363858575874	353.1216804888927	-336.3991749074289	-2.2393728065685155	0.0	0.0	0.0	-150.47184324869102	0.0	1000.0	0.0	0.0	0.0246626961076117	-931.3380479073892	77.22383405206315	183.71291728642063	0.009865078443056	103.21919455889122	-102.0353851457271	0.1085158628732188	138.30108535454656	29.595235329099296	202.374049202405	0.0	0.1233134805380586	-355.0355057068409	336.3991749074289
30	High Iron	CD630	low	29.595235329099324	0.0	-1.92369029639331	-3.107499709555441	0.0	514.6323225328738	0.0	77.22383405206315	0.1085158628732188	-0.0246626961076117	-540.2299840509507	-940.9328428223394	0.0	0.1085158628733324	0.0	-1000.0	29.595235329099324	185.9385354735124	3.107499709555441	13.061363858575874	534.5086201756053	-336.3991749074289	-2.2393728065685155	0.0	0.0	0.0	-5.406062986782104	0.0	989.4940730797814	-46.28850949846742	0.0	0.0246626961076117	-953.7114905015326	77.22383405206315	0.0	0.009865078443056	311.4793435947672	-310.41884766214093	0.1085158628732188	539.391310946295	29.595235329099296	532.0222387863473	532.0222387863473	0.0	-355.03550570684126	336.3991749074289
31	High Iron	CD630	low	32.57939247373133	1000.0	-2.1176605107925752	-3.4208362097417915	0.0	566.5239093057971	0.0	85.01049476145636	0.119457772403682	-0.0271494937280749	-835.860015081158	-1000.0	-65.02303747882206	0.119457772403682	-939.9676447646348	0.0	32.57939247373133	204.68715507141167	3.4208362097417915	14.378371878406824	1000.0	-370.31909445141287	-2.465174030512344	0.0	0.0	0.0	-88.24817885583104	1.6724088136515425	958.8752327551016	0.0	0.0	0.0271494937280749	-681.1847819067143	85.01049476145636	-619.6608127779413	0.0108597974912437	359.8555351309124	-358.68810690060366	0.119457772403682	179.0205462037386	32.579392473731346	775.7288503033722	66.24476469658691	0.0	-390.8345702917877	370.31909445141287
32	High Iron	CD630	low	29.72273339161597	0.0	-1.931977670455012	-3.120887006119688	822.599156967388	0.0	-822.599156967388	77.55651899652324	0.1089833557692543	-0.0247689444929619	-997.5231055506988	-1000.0	19.669318158121065	0.1089833557692543	0.0	0.0	29.72273339161597	186.73956992234568	3.120887006119688	13.117633003499805	965.3909792382228	-337.8484028847014	-2.2490201599656072	0.0	79.139553885846	79.139553885846	-5.429352632868472	0.0	222.404736357027	-50.43626861543942	0.0	0.0247689444929619	-208.90576928570795	77.55651899652324	1000.0	0.0099075777972053	382.8308055659272	-460.7566811716156	0.1089833557692543	56.714563835878494	29.72273339161596	858.4083144867893	-121.9223673550897	0.1486136669580797	-356.5650201235667	337.8484028847014
33	High Iron	CD630	low	29.595235329099324	0.0	-1.92369029639331	-3.107499709555441	173.15335211536637	168.36931952695	-173.15335211536637	77.22383405206315	0.1085158628732188	-0.0246626961076117	-1000.0	-924.3509659872298	0.0	0.1085158628733324	0.0	0.0	29.595235329099324	185.93853547351523	3.107499709555441	13.061363858575874	1000.0	-336.3991749074289	-2.2393728065685155	0.0	584.7410205433563	584.7410205433563	-5.406062986782104	0.0	1000.0	0.0	0.0	0.0246626961076117	-766.0525215653506	77.22383405206315	0.0	0.009865078443056	369.152566808302	-653.7369969940761	0.1085158628732188	419.916123240298	29.595235329099296	818.127154051494	-585.182118928378	299.09609442495616	-355.0355057068409	336.3991749074289
34	High Iron	CD630	low	29.88465513263361	-106.3368762666346	-1.942502583621149	-3.137888788926532	0.0	89.83812485029478	0.0	77.97902679275205	0.109577068819657	-0.0249038792771898	-468.8346791736096	-1000.0	24.53937040752544	0.109577068819657	0.0	0.0	29.88465513263361	187.7568786563844	3.137888788926532	13.189094465202311	1000.0	-339.68891334093576	-2.261272238369316	0.0	84.18416127640671	84.18416127640671	-495.47232556974825	0.0	0.0	-230.85318603622363	0.0	0.0249038792771898	-242.8128457171617	77.97902679275205	0.0	0.0099615517108778	419.97168590751846	-503.0849803750058	0.109577068819657	418.9316256926062	29.88465513263364	606.3991687997933	-369.06146079268126	0.0	-358.5074938551618	339.68891334093576
35	High Iron	CD630	low	32.61975929357925	0.0	-2.120284354082628	-3.4250747258258243	680.48760720191	441.49722609694913	-680.48760720191	85.11582525004621	0.1196057840761174	-0.0271831327446534	-1000.0	-796.9963646629583	-34.455953922348385	0.1196057840761174	-329.76116950029154	0.0	32.61975929357925	204.94076844129145	3.4250747258258243	14.396187101566284	816.2863088625235	-370.7779306370178	-2.468228453214124	0.1087325309785976	483.2515658115966	483.2515658115966	-5.958542697627195	1.674480977070403	163.4849721887582	171.9303673771335	0.1087325309785976	0.0271831327446534	-516.3463339611204	85.11582525004621	0.0	0.0108732530978597	512.8340630731739	-511.5292727014307	0.1196057840761174	578.8549575490988	32.619759293579285	994.7808385130272	-542.7892604751688	483.3874814753199	-391.3188257518004	370.7779306370178
36	High Iron	CD630	low	29.595235329099324	0.0	-1.92369029639331	-3.107499709555429	0.0	514.6323225328747	0.0	77.22383405206315	0.1085158628732188	-0.0246626961076117	-1000.0	-1000.0	0.0	0.1085158628733324	-201.4981583005606	-120.27672034718296	29.595235329099324	185.93853547351512	3.107499709555429	13.061363858575874	998.0861747820516	-336.3991749074289	-2.2393728065685155	0.0	59.21513335430621	59.21513335430621	-993.6863497964588	0.0	437.89180311870666	-266.4427937005704	0.0	0.0246626961076117	-532.0590479988691	77.22383405206315	691.5756436891529	0.009865078443056	400.3298902068617	-458.3365514518962	0.1085158628732188	198.20537573992223	29.595235329099296	1000.0	60.02900232585603	0.1479761766456704	-355.0355057068409	336.3991749074289
37	High Iron	CD630	low	29.595235329099324	0.0	-1.92369029639331	-3.107499709555441	122.02903175533947	514.6323225328744	-122.02903175533947	77.22383405206315	0.1085158628732188	-0.0246626961076117	-997.5337303892416	-978.0867040726898	-37.05521046592003	0.1085158628733324	0.0	-360.9476931824163	29.595235329099324	185.93853547351503	3.107499709555441	-861.1871351414242	1000.0	-336.3991749074289	-2.2393728065685155	0.098650784430331	0.0	0.0	-5.406062986782104	0.0	656.0118103832906	-802.0306683136818	0.098650784430331	0.0246626961076117	0.0	77.22383405206315	0.0	0.009865078443056	349.6279235249974	-348.56742759237125	0.1085158628732188	11.385528956820965	29.595235329099296	440.07117491084585	60.176978502501925	0.0	-355.0355057068409	336.3991749074289
38	High Iron	CD630	low	29.62260105319104	0.0	-1.92546906845746	-3.1103731105850625	0.0	87.03298775023109	0.0	77.29524034812653	0.1086162038617009	-0.0246855008776947	-1000.0	-1000.0	-59.24520210638218	0.1086162038617009	-479.5641135898468	-154.0165027563312	29.62260105319104	186.1104666172636	3.1103731105850625	13.073441264808366	1000.0	-336.7102319712719	-2.241443479691497	0.0	216.8325472714439	216.8325472714439	-53.70148227856123	1.5206268540638084	739.079030464196	0.0	0.0	0.0246855008776947	-520.4358864101532	77.29524034812653	0.0	0.0098742003510636	466.106020962245	-464.92111692011736	0.1086162038617009	267.86902585831547	29.622601053191072	681.4903521821991	-377.75484992418296	216.9559747758321	-355.36379516235434	336.7102319712719
39	High Iron	CD630	low	29.595235329099324	0.0	-1.92369029639331	-3.107499709555441	173.15335211536637	168.36931952695	-173.15335211536637	77.22383405206315	0.1085158628732188	-0.0246626961076117	-1000.0	-924.3509659872298	0.0	0.1085158628733324	0.0	0.0	29.595235329099324	185.93853547351523	3.107499709555441	13.061363858575874	1000.0	-336.3991749074289	-2.2393728065685155	0.0	584.7410205433563	584.7410205433563	-5.406062986782104	0.0	1000.0	0.0	0.0	0.0246626961076117	-766.0525215653506	77.22383405206315	0.0	0.009865078443056	369.152566808302	-653.7369969940761	0.1085158628732188	419.916123240298	29.595235329099296	818.127154051494	-585.182118928378	299.09609442495616	-355.0355057068409	336.3991749074289
40	High Iron	CD630	low	31.11146159665361	1000.0	-2.022245003782473	-3.266703467648627	0.0	540.9980208245032	0.0	81.18017379286812	0.1140753591877302	-0.0259262179972665	-679.4494956074152	-1000.0	-768.2807477843467	0.1140753591877302	0.0	905.0374487198144	31.11146159665361	195.46455844648304	3.266703467648627	-21.021869494023804	1000.0	-353.6336134819626	-2.3541005941467885	0.0	0.0	0.0	-162.31352602290292	427.361154305617	888.159663795509	-614.8193644590308	0.0	0.0259262179972665	-986.9322941875208	81.18017379286812	0.0	0.0103704871988845	567.6522353697397	-566.4077769058736	0.1140753591877302	488.1084452455317	31.111461596653594	995.0221661445354	63.13034082320951	0.1296310899860566	-373.2247227778016	353.6336134819626
41	High Iron	CD630	low	30.04644348536022	0.0	-1.953018826548373	-3.154876565962823	0.0	0.0	0.0	78.40118653446666	0.1101702927796642	-0.0250387029044532	-356.9864463890657	-1000.0	0.0	0.1101702927796642	-693.2994426671149	237.11458907508347	30.04644348536021	188.7733493493215	3.154876565962823	13.2604970582056	510.9636265652489	-341.5279076169279	-2.27351422372559	0.0	71.56881003838976	71.56881003838976	-5.488483676659143	0.0	475.83116050685146	693.2994426671149	0.0	0.0250387029044532	-326.7114886941349	78.40118653446666	-1000.0	0.0100154811617867	189.44855273759367	-259.79046633366454	0.1101702927796642	279.8033001229371	30.04644348536022	110.73798580903347	-461.5341901142764	0.1502322174268011	-360.4483674109564	341.5279076169279
42	High Iron	CD630	low	29.595235329099324	0.0	-1.92369029639331	-3.107499709555441	0.3946031377240615	514.6323225328781	-0.3946031377240615	77.22383405206315	0.1085158628732188	-0.0246626961076117	-1000.0	-1000.0	0.0	0.1085158628733324	-54.44151499681448	73.67240581257124	29.595235329099324	185.93853547351864	3.107499709555441	13.061363858575874	1000.0	-336.3991749074289	-2.2393728065685155	0.0	426.9961295668975	426.9961295668975	-371.6529478096835	373.445064643766	970.9019984653494	54.44151499681448	0.0	0.0246626961076117	-376.0350789302884	77.22383405206315	0.0	0.009865078443056	514.997209188068	-573.0038704331025	0.1085158628732188	424.4002545285993	29.595235329099296	1000.0	120.3539570050043	367.92897238923695	-355.0355057068439	336.3991749074289
43	High Iron	CD630	low	29.595235329099324	0.0	-1.92369029639331	-3.107499709555441	386.8418319246001	514.6323225328778	-386.8418319246001	77.22383405206315	0.1085158628732188	-0.0246626961076117	-1000.0	-947.2705103783308	0.0	0.1085158628733324	0.0	73.67240581257124	29.595235329099324	185.9385354735178	3.107499709555441	13.061363858575874	1000.0	-336.3991749074289	-2.2393728065685155	0.0	125.85309289333804	125.85309289333804	-316.1228540068032	609.480366208037	430.0102050403309	0.0	0.0	0.0246626961076117	-235.8109013952038	77.22383405206315	0.0	0.009865078443056	423.6436607966507	-548.288281580717	0.1085158628732188	179.51537435583805	29.595235329099296	1000.0	119.36744916070096	0.1479761766456704	-355.03550570684376	336.3991749074289
44	High Iron	CD630	low	29.7793230201404	0.0	-1.9356559963091515	-3.1268289171147363	0.0	517.833428215484	0.0	77.70418020055288	0.1091908510738479	-0.0248161025167519	-809.1299098678818	-1000.0	-59.55864604028068	0.1091908510738479	0.0	543.3617838117348	29.779323020140342	187.09510663404507	3.1268289171147363	13.142607892888575	1000.0	-338.4916383289286	-2.2533021085239526	0.0	0.0	0.0	-5.439689671678934	1.528671915033871	1000.0	0.0	0.0	0.0248161025167519	-362.0907911700692	77.70418020055288	-277.6621657319188	0.0099264410067134	644.1296952071525	-642.9385222863468	0.1091908510738479	625.6922083691843	29.779323020140342	1000.0	120.1099361812328	0.1240805125839181	-357.2438904605485	338.4916383289286
45	High Iron	CD630	low	29.595235329099324	0.0	-1.92369029639331	-3.107499709555441	480.1661279200384	514.6323225328745	-480.1661279200384	77.22383405206315	0.1085158628734461	-0.0246626961076117	-1000.0	-1000.0	-195.6680003222632	0.1085158628734461	-209.68971371648524	0.0	29.595235329099324	185.93853547351569	3.107499709555441	0.0	1000.0	-336.3991749074289	-2.2393728065685155	0.0	863.3991568553975	863.3991568553975	-5.406062986782104	0.0	350.1913157668365	32.87646007485557	0.0	0.0246626961076117	-543.8934315821484	77.22383405206315	0.0	0.009865078443056	-288.1310147848179	-574.2076461379535	0.1085158628734461	-377.52419373943553	29.595235329099296	973.4998193469478	645.3590974308796	0.0	-355.0355057068409	336.3991749074289
46	High Iron	CD630	low	34.74556405025591	0.0	-2.258461663266644	-3.6482842252768704	499.0	604.1915236036779	-499.0	90.6627584618011	0.1274004015175652	-0.0289546367085904	-968.3330257271896	-1000.0	-69.34635491696906	0.1274004015175652	-618.8185135109683	92.05258102381116	34.745564050255894	218.2966015260347	3.6482842252768704	15.334375600846329	498.5367258126636	-394.9412447045755	-2.6290810131360303	0.0	0.0	0.0	-6.346856366513407	0.0	524.5865005640163	320.46176111264447	0.0	0.0289546367085904	-701.6432476016762	90.6627584618011	-1000.0	0.0115818546834186	353.5575438785618	-352.3124945000942	0.1274004015175652	602.2745572705679	34.74556405025591	816.3366683851822	70.64931356885381	0.0	-416.8207742387116	394.9412447045755
47	High Iron	CD630	low	29.80364066976832	802.5215678412259	-1.9372366435349024	-3.129382270325673	0.0	518.2562884619869	0.0	77.76763305431541	0.1092800157891508	-0.0248363672247933	-95.1666534064268	-1000.0	-353.27885997978854	0.1092800157891508	0.0	78.95977868110617	29.80364066976836	187.2478875836713	3.129382270325673	13.153340082257728	1000.0	-338.76804894636643	-2.2551421440124386	0.0	0.0	0.0	-715.270761238974	0.0	477.034952446994	0.0	0.0	0.0248363672247933	-169.09698267003435	77.76763305431541	-1000.0	0.0099345468899227	524.8694823811066	-523.6773367543159	0.1092800157891508	585.1906821161601	29.80364066976832	995.2314174928372	60.47655419240482	0.1241818361240346	-357.53561407542327	338.76804894636643
48	High Iron	CD630	low	29.595235329099324	0.0	-1.92369029639331	-3.107499709555441	438.6194296459169	514.6323225328782	-438.61942964591685	77.22383405206315	0.1085158628732188	-0.0246626961076117	-1000.0	-1000.0	8.094805953412276	0.1085158628733324	0.0	78.40764346522712	29.595235329099324	185.9385354735199	3.107499709555441	0.0	1000.0	-336.3991749074289	-2.2393728065685155	0.0	187.51592013607703	187.51592013607703	-424.1369882255982	0.0	855.5875800509978	0.0	0.0	0.0246626961076117	-330.3980407214119	77.22383405206315	0.0	0.009865078443056	353.9076598296115	-540.3630840330626	0.1085158628732188	84.59497660070554	29.595235329099296	991.9051940465876	120.35395700500408	0.0	-355.03550570684433	336.3991749074289
49	High Iron	CD630	low	34.05277342900922	412.7415394053101	-2.213430272885603	-3.575541210045971	0.0	592.1445693397043	0.0	88.85503680076147	0.1248601692397009	-0.0283773111908658	-1000.0	-1000.0	-413.4799584358428	0.1248601692397009	-665.1112949179294	22.11160087990333	34.05277342900922	213.9439930040236	3.575541210045971	15.02862400666936	1000.0	-387.066524643072	-2.5766598561283667	0.0	772.3760383622998	772.3760383622998	-370.4595040386012	0.0	994.4948016289768	343.8952210108248	0.0	0.0283773111908658	-678.7839260928954	88.85503680076147	-859.8413389140574	0.0113509244763364	83.58881790741657	-482.5986893206607	0.1248601692397009	-46.74596812885102	34.05277342900925	994.5515562513584	137.3461861636706	372.145942567849	-408.5097989811022	387.066524643072
50	High Iron	CD630	low	29.595235329099324	0.0	-1.92369029639331	-3.107499709555441	0.0	514.6323225328754	0.0	77.22383405206315	0.1085158628732188	-0.0246626961076117	-1000.0	-1000.0	-264.8490624892902	0.1085158628733324	-539.7207590294574	0.0	29.595235329099324	185.9385354735175	3.107499709555441	0.0	1000.0	-336.3991749074289	-2.2393728065685155	0.0	98.99071888527452	98.99071888527452	-5.406062986782104	0.0	220.3248526025939	512.7997647147415	0.0	0.0246626961076117	-285.40668435112457	77.22383405206315	-1000.0	0.009865078443056	559.2957090403897	-558.1118996272256	0.1085158628732188	528.5942037602845	29.595235329099296	1000.0	0.0	99.1140323658126	-355.0355057068415	336.3991749074289
51	High Iron	CD630	low	29.595235329099324	533.2514880843977	-1.92369029639331	-3.107499709555441	466.7485119156023	514.632322532874	-466.7485119156023	77.22383405206315	0.1085158628732188	-0.0246626961076117	-490.2564635483028	-1000.0	-59.06715717766065	0.1085158628733324	-860.4724825055197	0.0	29.595235329099324	185.93853547351503	3.107499709555441	13.061363858575874	1000.0	-336.3991749074289	-2.2393728065685155	0.0	0.0	0.0	-5.406062986782217	1.913825217947533	707.1591766761492	0.0	0.0	0.0246626961076117	-211.25634528003047	77.22383405206315	-372.1382192505712	0.009865078443056	337.5404303344408	-336.4799344018146	0.1085158628732188	303.878369814027	29.595235329099296	300.1911873015198	60.176978502501925	0.0	-355.0355057068409	336.3991749074289
52	High Iron	CD630	low	29.62260105319104	0.0	-1.92546906845746	-3.1103731105850625	0.0	87.03298775023109	0.0	77.29524034812653	0.1086162038617009	-0.0246855008776947	-1000.0	-1000.0	-59.24520210638218	0.1086162038617009	-479.5641135898468	-154.0165027563312	29.62260105319104	186.1104666172636	3.1103731105850625	13.073441264808366	1000.0	-336.7102319712719	-2.241443479691497	0.0	216.8325472714439	216.8325472714439	-53.70148227856123	1.5206268540638084	739.079030464196	0.0	0.0	0.0246855008776947	-520.4358864101532	77.29524034812653	0.0	0.0098742003510636	466.106020962245	-464.92111692011736	0.1086162038617009	267.86902585831547	29.622601053191072	681.4903521821991	-377.75484992418296	216.9559747758321	-355.36379516235434	336.7102319712719
53	High Iron	CD630	low	32.03650190130077	1000.0	-2.0823726235845466	-3.363832699636576	0.0	557.0835709180681	0.0	83.59391229446067	0.1174671736381026	-0.0266970849177141	-997.330291508225	-1000.0	0.0	0.1174671736381026	0.0	84.87537237051276	32.03650190130077	201.27632637423767	3.363832699636576	-268.818345708312	1000.0	-364.14823827811824	-2.4240953105317544	0.0	64.01781207441059	64.01781207441059	-5.852001013970948	0.0	997.4904740177316	0.0	0.0	0.0266970849177141	-397.89530443298713	83.59391229446067	625.094185774171	0.0106788339671002	451.6750315238304	-514.4665752503798	0.1174671736381026	122.09495886682772	32.036501901300724	994.8741596957918	473.58616167414107	0.0782936963977931	-384.3218520524144	364.14823827811824
54	High Iron	CD630	low	29.74447648277021	0.0	-1.9333909713800488	-3.123170030690868	0.0	0.0	0.0	77.61325396904164	0.1090630804368235	-0.02478706373563	-1000.0	-1000.0	0.0	0.1090630804368235	0.0	-342.98277806437864	29.74447648277021	186.87617564556365	3.123170030690868	13.127228954395946	1000.0	-338.0955493541543	-2.250665387196276	0.0	185.7082714298377	185.7082714298377	-5.433324370852688	0.0	308.4911086666366	-97.02595433704757	0.0	0.02478706373563	-216.27384469430376	77.61325396904164	-724.73585141129	0.0099148254942567	127.55345648813716	-185.85263039436663	0.1090630804368235	514.7239321100085	29.74447648277017	861.9290384239778	-138.07096157602223	126.3432537829757	-356.8258583726204	338.0955493541543
55	High Iron	CD630	low	29.595235329099324	0.0	-1.92369029639331	-3.107499709555441	219.89328329879584	169.4732357997617	-219.89328329879584	77.22383405206315	0.1085158628732188	-0.0246626961076117	-1000.0	-929.8705473512864	0.0	0.1085158628733324	0.0	0.0	29.595235329099324	185.9385354735157	3.107499709555441	13.061363858575874	1000.0	-336.3991749074289	-2.2393728065685155	0.0	572.4727923006471	572.4727923006471	-5.406062986782104	0.0	1000.0	0.0	0.0	0.0246626961076117	-744.2026032108643	77.22383405206315	0.0	0.009865078443056	383.6286275966344	-654.8409132668877	0.1085158628732188	419.9161232402987	29.595235329099296	837.0188799310713	-585.182118928378	300.20001069776777	-355.0355057068409	336.3991749074289
56	High Iron	CD630	low	31.453260951515404	0.0	-2.0444619618484694	-3.3025923999091176	159.7880563475303	546.941578761338	-159.7880563475303	82.07204224282088	0.1153286234888355	-0.0262110507928809	-1000.0	-1000.0	-994.9674782477576	0.1153286234888355	-434.27889053682463	1000.0	31.453260951515404	197.61198761074127	3.3025923999091176	13.881372499935424	1000.0	-357.51873281555845	-2.379963411998	0.0	195.7179162708046	195.7179162708046	-5.74546233381011	0.0	623.8295654104882	434.27889053682463	0.0	0.0262110507928809	-252.6753653902064	82.07204224282088	-1000.0	0.0104844203171718	499.48933501957765	-694.0801761062864	0.1153286234888355	498.50355100608976	31.45326095151541	994.9674782477576	63.954963934747866	0.0	-377.32507560332215	357.51873281555845
57	High Iron	CD630	low	29.595235329099324	0.3946031377211056	-1.92369029639331	-3.107499709555441	0.0	0.0	0.0	77.22383405206315	0.1085158628732188	-0.0246626961076117	-812.0615130997417	-1000.0	-1000.0	0.1085158628733324	-127.23704984049982	19.217172807028533	29.595235329099324	185.93853547351367	3.107499709555441	-194.02825209738864	1000.0	-336.3991749074289	-2.2393728065685155	0.0	130.6034614174672	130.6034614174672	-117.248879152531	250.53708754684703	1000.0	127.23704984049982	0.0	0.0246626961076117	-217.1027727114281	77.22383405206315	-1000.0	0.009865078443056	302.84174911576645	-301.65793970260233	0.1085158628732188	-59.10113627420219	29.595235329099296	303.8537678351381	0.0	130.72677489800526	-355.0355057068414	336.3991749074289
58	High Iron	CD630	low	29.595235329099324	-330.1235830079553	-1.92369029639331	-3.107499709555441	330.1235830079553	514.6323225328736	-330.1235830079553	77.22383405206315	0.1085158628732188	-0.0246626961076117	-997.5337303892416	-1000.0	-221.41017698890823	0.1085158628733324	0.0	427.61350739643694	29.595235329099324	185.9385354735134	3.107499709555441	-735.9376361414242	998.0861747820528	-336.3991749074289	-2.2393728065685155	0.0	0.0	0.0	-5.406062986782144	0.0	1000.0	-478.2875732708195	0.0	0.0246626961076117	0.0	77.22383405206315	0.0	0.009865078443056	518.4099956337583	-517.2261862205942	0.1085158628732188	373.9491819797282	29.595235329099296	995.264762347344	60.053665021963866	0.123313480537945	-355.0355057068409	336.3991749074289
59	High Iron	CD630	low	31.28893062509212	0.0	-2.0337804906309884	-3.285337715634676	56.5290540575472	544.0840344097098	-56.52905405754723	81.64324964440709	0.1147260789585971	-0.0260741088542317	-1000.0	-1000.0	-197.6755432485071	0.1147260789585971	0.0	-686.7216306005073	31.28893062509212	196.5795464123761	3.285337715634676	13.808848049207311	1000.0	-355.6508447718808	-2.367529083965337	0.0800540496478786	220.0409273231262	220.0409273231262	-188.43119688149213	0.0	438.5469492536845	0.0	0.0800540496478786	0.0260741088542317	-443.6053263714077	81.64324964440709	-301.0566537331947	0.0104296435416973	10.32395826859306	-229.08725425786133	0.1147260789585971	-38.81983119035544	31.28893062509216	969.7246051949726	624.9070335076692	0.1564446531254607	-375.3537075808733	355.6508447718808
60	High Iron	CD630	low	30.19858908517733	163.99826102063662	-1.962908290536575	-3.170851853943619	0.0	525.1240568051826	0.0	78.79818511958938	0.1107281599789838	-0.0251654909043281	-1000.0	-1000.0	-60.39717817035466	0.1107281599789838	0.0	-643.2606006154359	30.19858908517733	189.72923733920044	3.170851853943619	13.327643982924885	1000.0	-343.257295934849	-2.285026574111725	0.0	0.0	0.0	-5.51627560622569	0.0	388.53730481165815	-48.28693950739978	0.0	0.0251654909043281	-345.1324705396954	78.79818511958938	-302.5735624580456	0.0100661963617257	528.1124593789289	-526.9045158155218	0.1107281599789838	460.3165948568128	30.198589085177325	1000.0	121.80097597688189	0.1258274545215721	-362.27356289838747	343.257295934849
61	High Iron	CD630	low	29.595235329099324	83.07427043740677	-1.92369029639331	-3.107499709555441	0.0	0.0	0.0	77.22383405206315	0.1085158628732188	-0.0246626961076117	-714.4089897888191	-1000.0	-882.9242700745549	0.1085158628733324	-384.28611431438026	19.217172807028533	29.595235329099324	185.93853547351145	3.107499709555441	0.0	1000.0	-336.3991749074289	-2.2393728065685155	0.0	130.60346141746788	130.60346141746788	-5.406062986782104	283.12474060042257	953.6574238510776	0.0	0.0	0.0246626961076117	-699.8086736931305	77.22383405206315	-1000.0	0.009865078443056	346.17226180281534	-344.98845238965123	0.1085158628732188	0.0	29.595235329099296	401.2403713517988	0.0	130.72677489800594	-355.03550570684115	336.3991749074289
62	High Iron	CD630	low	29.595235329099324	240.23945863344773	-1.92369029639331	-3.107499709555441	0.0	514.6323225328741	0.0	77.22383405206315	0.1085158628732188	-0.0246626961076117	-818.3304355912343	-1000.0	-627.4940789947452	0.1085158628733324	0.0	78.40764346522724	29.595235329099324	185.9385354735134	3.107499709555441	13.061363858575874	1000.0	-336.3991749074289	-2.2393728065685155	0.0	0.0	0.0	-5.406062986782104	1.5192220802271097	951.203154030216	-338.4980109940643	0.0	0.0246626961076117	-661.5019890059357	77.22383405206315	190.05337693076515	0.009865078443056	604.6909603830488	-603.5071509698848	0.1085158628732188	584.5949766006902	29.595235329099296	995.264762347344	120.3539570050043	0.123313480537945	-355.03550570684115	336.3991749074289
63	High Iron	CD630	low	29.595235329099324	0.0	-1.92369029639331	-3.107499709555441	0.0	454.5786575109141	0.0	77.22383405206315	0.1085158628732188	-0.0246626961076117	-936.3299294420262	-1000.0	-761.7964602117637	0.1085158628733324	0.0	19.21717280702888	29.595235329099324	185.9385354735172	3.107499709555441	13.061363858575874	702.5076147435702	-336.3991749074289	-2.2393728065685155	0.0	0.0	0.0	-246.45669322924084	349.3859342546775	712.381428003971	0.0	0.0	0.0246626961076117	-387.0366225555194	77.22383405206315	0.0	0.009865078443056	251.1193160262959	-249.9355066131318	0.1085158628732188	92.98851417598304	29.595235329099296	333.7279303872009	0.0	0.1233134805380586	-355.03550570684433	336.3991749074289
64	High Iron	CD630	low	29.595235329099324	0.0	-1.92369029639331	-3.107499709555441	480.1661279200384	514.6323225328745	-480.1661279200384	77.22383405206315	0.1085158628734461	-0.0246626961076117	-1000.0	-1000.0	-195.6680003222632	0.1085158628734461	-209.68971371648524	0.0	29.595235329099324	185.93853547351569	3.107499709555441	0.0	1000.0	-336.3991749074289	-2.2393728065685155	0.0	863.3991568553975	863.3991568553975	-5.406062986782104	0.0	350.1913157668365	32.87646007485557	0.0	0.0246626961076117	-543.8934315821484	77.22383405206315	0.0	0.009865078443056	-288.1310147848179	-574.2076461379535	0.1085158628734461	-377.52419373943553	29.595235329099296	973.4998193469478	645.3590974308796	0.0	-355.0355057068409	336.3991749074289
65	High Iron	CD630	low	29.595235329099324	0.0	-1.92369029639331	-3.107499709555441	0.0	454.6033202070182	0.0	77.22383405206315	0.1085158628732188	-0.0246626961076117	-997.5337303892416	-492.55902436121966	330.72883673177887	0.1085158628733324	-401.8726948857864	78.40764346522701	29.595235329099324	185.9385354735132	3.107499709555441	13.061363858575874	426.113624863743	-336.3991749074289	-2.2393728065685155	0.0615315533276314	49.05408078458822	49.05408078458822	-182.6550748807369	0.0	311.8772060304984	401.8726948857864	0.0615315533276314	0.0246626961076117	-617.8377318433938	77.22383405206315	-1000.0	0.009865078443056	337.3977856191458	-385.2433942944623	0.1085158628732188	751.2718985262417	29.595235329099296	502.6585453776101	0.0	0.1479761766455567	-355.0355057068409	336.3991749074289
66	High Iron	CD630	low	29.595235329099324	0.0	-1.92369029639331	-3.107499709555441	0.0	0.0	0.0	77.22383405206315	0.1085158628732188	-0.0246626961076117	-704.4009927871375	-1000.0	-1000.0	0.1085158628733324	-300.4990017583408	0.0	29.595235329099324	185.9385354735132	3.107499709555441	13.061363858575874	1000.0	-336.3991749074289	-2.2393728065685155	0.0	0.0246626961076117	0.0246626961076117	-146.48453558888104	528.4925378910988	1000.0	277.0193984366564	0.0	0.0246626961076117	-214.1984904014253	77.22383405206315	-1000.0	0.009865078443056	306.428654677894	-305.24484526472986	0.1085158628732188	20.51497203370127	29.595235329099296	196.19324752253408	120.3539570050043	0.1479761766456704	-355.0355057068409	336.3991749074289
67	High Iron	CD630	low	30.23411631137401	-953.523115727542	-1.965217560239353	-3.17458221269427	0.0	0.0	0.0	78.8908874951452	0.1108584264750397	-0.0251950969261542	-484.937880806874	-1000.0	78.15896662795524	0.1108584264750397	-438.36036184884665	80.10025214760026	30.23411631137401	189.9524449040336	3.17458221269427	-209.6866684026519	0.0	-343.6611220726179	-2.287714800893923	0.0	138.6523943476294	138.6523943476294	-5.522765246210952	1.5520179706505322	508.6222524188033	0.0	0.0	0.0251950969261542	-561.6396381511533	78.8908874951452	-104.87462418204429	0.010078038770458	-79.97712415378669	-57.44071044446173	0.1108584264750397	569.3861831013614	30.23411631137401	187.7231458207825	0.0	0.15117058155687	-362.6997607839197	343.6611220726179
68	High Iron	CD630	low	29.67589142657573	0.0	-1.9289329427274424	-3.115968599790449	0.0	516.0348535250807	0.0	77.434292695745	0.1088116018974447	-0.0247299095221933	-944.4566567907076	-359.6943331783844	-1000.0	0.1088116018974447	-568.512572235037	0.0	29.67589142657573	186.44527503732823	3.115968599790449	13.096960082928764	1000.0	-337.31596588207765	-2.245475784610899	0.0	646.4986789517358	646.4986789517358	-23.43455168639821	53.07035225707787	1000.0	476.8384157664473	0.0	0.0247299095221933	-474.4239121247549	77.434292695745	-1000.0	0.0098919638088585	468.1434185493404	-628.675496824577	0.1088116018974447	571.7219691441513	29.67589142657576	1000.0	-257.3270020992363	484.903214567047	-356.003086401418	337.31596588207765
69	High Iron	CD630	low	29.595235329099324	346.80769487268947	-1.92369029639331	-3.107499709555441	11.814807776904104	514.6323225328738	-11.814807776904104	77.22383405206315	0.1085158628732188	-0.0246626961076117	-997.5337303892416	-1000.0	67.45553242216772	0.1085158628733324	0.0	0.0	29.595235329099324	185.93853547351296	3.107499709555441	13.061363858575874	990.6113831355156	-336.3991749074289	-2.2393728065685155	0.0	126.52268959982835	126.52268959982835	-5.406062986782104	0.0	27.026778391338667	0.0	0.0	0.0246626961076117	-267.7737733923108	77.22383405206315	-1000.0	0.009865078443056	213.48177021271223	-338.94396387991446	0.1085158628732188	650.1501792014097	29.595235329099296	871.7877564176761	119.36744916070096	0.0	-355.0355057068409	336.3991749074289
70	High Iron	CD630	low	29.595235329099324	0.0	-1.92369029639331	-3.107499709555441	1000.0	514.6323225328745	-1000.0	77.22383405206315	0.1085158628732188	-0.0246626961076117	-478.4878622586928	-1000.0	-59.06715717766065	0.1085158628733324	0.0	19.21717280702842	29.595235329099324	185.93853547351367	3.107499709555441	13.061363858575874	1000.0	-336.3991749074289	-2.2393728065685155	0.0	0.0	0.0	-224.70099723362023	0.0	418.3945318846591	-539.3113080412973	0.0	0.0246626961076117	-460.6886919587028	77.22383405206315	0.0	0.009865078443056	444.6948255190436	-443.6343295864174	0.1085158628732188	224.72833001288973	29.595235329099296	668.7198930887965	60.176978502501925	0.0	-355.03550570684104	336.3991749074289
71	High Iron	CD630	low	29.595235329099324	0.0	-1.92369029639331	-3.107499709555441	0.3946031377217878	514.6323225328754	-0.3946031377217878	77.22383405206315	0.1085158628732188	-0.0246626961076117	-72.95489793241109	-1000.0	-492.29653305955367	0.1085158628733324	0.0	0.0	29.595235329099324	185.938535473516	3.107499709555441	13.061363858575874	1000.0	-336.3991749074289	-2.2393728065685155	0.0	0.0	0.0	-839.4510456221723	0.0	461.83095030517137	-106.73974302817578	0.0	0.0246626961076117	-201.871337300526	77.22383405206315	0.0	0.009865078443056	556.4074035203454	-555.2235941071813	0.1085158628732188	448.03017253495545	29.595235329099296	916.547663254632	120.3539570050043	0.123313480537945	-355.03550570684206	336.3991749074289
72	High Iron	CD630	low	30.09714355065273	0.0	-1.956314330792452	-3.16020007281854	0.0	523.3600177474614	0.0	78.53347990483662	0.1103561930190605	-0.0250809529588877	-1000.0	-1000.0	189.9934738028076	0.1103561930190605	0.0	19.543078545557137	30.09714355065273	189.09188359255683	3.16020007281854	-433.8077093219449	1000.0	-342.10419835908647	-2.277350528666059	0.0	889.4070670407709	889.4070670407709	-5.497744888585885	0.0	657.858235987509	0.0	0.0	0.0250809529588773	0.0	78.53347990483662	0.0	0.0100323811835509	310.9602948957868	-559.9441700578736	0.1103561930190605	217.15013259560408	30.097143550652767	810.0065261971924	0.0	639.3447109014521	-361.0565843458894	342.10419835908647
73	High Iron	CD630	low	29.595235329099324	0.0	-1.92369029639331	-3.107499709555441	344.93408461666866	454.5786575109148	-344.93408461666866	77.22383405206315	0.1085158628733324	-0.0246626961076117	-449.8619879209834	-1000.0	-429.770813002351	0.1085158628733324	-453.0778893108	354.9566102577696	29.595235329099324	185.9385354735158	3.107499709555441	-218.8966141051952	0.0	-336.3991749074289	-2.2393728065685155	0.0	0.0	0.0	-5.406062986782104	0.0	545.3534490341433	0.0	0.0	0.0246626961076117	-546.9221106892	77.22383405206315	0.0	0.009865078443056	64.40221945259509	-63.21841003943098	0.1085158628733324	464.01980439945487	29.595235329099296	655.5465742987888	0.0	0.123313480537945	-355.0355057068449	336.3991749074289
74	High Iron	CD630	low	29.595235329099324	927.4302603634156	-1.92369029639331	-3.107499709555429	0.0	167.69986735376847	0.0	77.22383405206315	0.1085158628732188	-0.0246626961076117	-754.3287492470917	-1000.0	-1000.0	0.1085158628733324	0.0	0.0	29.595235329099324	185.93853547350656	3.107499709555429	13.061363858575874	830.685543277761	-336.3991749074289	-2.2393728065685155	0.0	0.0246626961076117	0.0246626961076117	-5.406062986782104	484.2724515427996	1000.0	-259.352464808308	0.0	0.0246626961076117	-463.5273249569056	77.22383405206315	401.6782978401701	0.009865078443056	289.5153142437282	-288.3315048305641	0.1085158628732188	51.44374605464873	29.595235329099296	357.4691367333311	298.2786660751326	0.1479761766456704	-355.0355057068409	336.3991749074289
75	High Iron	CD630	low	29.62587528568121	0.0	-1.9256818935692763	-3.110716904996523	0.0	515.1651215406425	0.0	77.30378391210411	0.1086282093808233	-0.0246882294047736	-1000.0	-640.4833809496695	300.2648684789682	0.1086282093808233	-811.7808438175213	0.0	29.62587528568121	186.13103769863	3.110716904996523	13.07488629274729	1000.0	-336.747449080576	-2.2416912299498755	0.0	0.0	0.0	-5.411659885517793	0.0	909.708573395382	572.5688561666199	0.0	0.0246882294047736	-347.6659264292439	77.30378391210411	-1000.0	0.0098752917618937	252.6913665575604	-251.5063315461332	0.1086282093808233	56.5297468757567	29.62587528568117	-179.78630898386473	119.49103031891411	0.1234411470236715	-355.40307407921307	336.747449080576
76	High Iron	CD630	low	29.595235329099324	0.0	-1.92369029639331	-3.107499709555429	0.0	454.57865751091015	0.0	77.22383405206315	0.1085158628732188	-0.0246626961076117	-997.5337303892416	-1000.0	-59.19047065819859	0.1085158628733324	0.0	78.40764346522712	29.595235329099324	185.93853547351364	3.107499709555429	13.061363858575874	1000.0	-336.3991749074289	-2.2393728065685155	0.0	0.0	0.0	-429.8093399896407	0.0	686.5166475317637	-120.40577323500293	0.0	0.0246626961076117	-181.91161798676924	77.22383405206315	0.0	0.009865078443056	602.401624982992	-601.2178155698278	0.1085158628732188	540.0186154602486	29.595235329099296	995.264762347344	0.0	0.1233134805380586	-355.0355057068409	336.3991749074289
77	High Iron	CD630	low	29.595235329099324	-88.24167049138532	-1.92369029639331	-3.107499709555441	0.0	0.0	0.0	77.22383405206315	0.1085158628732188	-0.0246626961076117	-997.5337303892416	-538.8169580948213	0.0	0.1085158628733324	0.0	-259.7483697209525	29.595235329099324	185.93853547352097	3.107499709555441	-491.46670714677646	858.3722023683132	-336.3991749074289	-2.2393728065685155	0.0	0.0246626961076117	0.0246626961076117	-5.406062986782104	0.0	347.3817010612165	0.0	0.0	0.0246626961076117	0.0	77.22383405206315	0.0	0.009865078443056	353.7525887594254	-352.5687793462613	0.1085158628732188	0.0	29.595235329099296	721.1421471553278	123.13471840230773	0.1479761766456704	-355.03550570684433	336.3991749074289
78	High Iron	CD630	low	29.595235329099324	0.0	-1.92369029639331	-3.107499709555441	0.0	514.6323225328744	0.0	77.22383405206315	0.1085158628732188	-0.0246626961076117	-329.8878819602936	-1000.0	-59.19047065819859	0.1085158628733324	0.0	19.217172807028646	29.595235329099324	185.9385354735133	3.107499709555441	-76.06058883993467	1000.0	-336.3991749074289	-2.2393728065685155	0.0	60.05366502196375	60.05366502196375	-5.406062986782104	0.0	662.6336633738576	0.0	0.0	0.0246626961076117	-273.46307214251215	77.22383405206315	-979.8801210780684	0.009865078443056	329.8183000818637	-328.63449066869964	0.1085158628732188	295.7004056813272	29.595235329099296	995.264762347344	0.0	60.17697850250181	-355.03550570684104	336.3991749074289
79	High Iron	CD630	low	29.595235329099324	228.6539013043264	-1.92369029639331	-3.107499709555441	0.0	514.6323225328783	0.0	77.22383405206315	0.1085158628733277	-0.0246626961076117	-8.207745264603545	-1000.0	-819.1837663313956	0.1085158628733324	-731.0164462248896	-138.04817379013048	29.595235329099324	185.9385354735182	3.107499709555441	13.061363858575874	-297.0121346693324	-336.3991749074289	-2.2393728065685155	0.0	0.0	0.0	-5.406062986782144	0.0	295.91429719002576	522.7895598488335	0.0	0.0246626961076117	-441.9792179773249	77.22383405206315	-1000.0	0.009865078443056	129.0243255865954	-127.8405161734313	0.1085158628733277	715.1856737248099	29.595235329099296	819.1837663313956	60.05366502196375	0.1233134805380586	-355.0355057068439	336.3991749074289
80	High Iron	CD630	low	29.595235329099324	1000.0	-1.92369029639331	-3.107499709555441	0.0	514.6323225328779	0.0	77.22383405206315	0.1085158628732188	-0.0246626961076117	-406.6918908766986	-1000.0	-995.264762347344	0.1085158628733324	0.0	19.217172807028646	29.595235329099324	185.9385354735198	3.107499709555441	0.0	998.0861747820486	-336.3991749074289	-2.2393728065685155	0.0	0.0246626961076117	0.0246626961076117	-5.406062986782104	0.0	796.9682912241901	-334.7889456155881	0.0	0.0246626961076117	-697.1723970979574	77.22383405206315	0.0	0.009865078443056	473.4412697757572	-472.25746036259306	0.1085158628732188	285.23766421951825	29.595235329099296	995.264762347344	60.029002325856254	0.1479761766455567	-355.0355057068441	336.3991749074289
81	High Iron	CD630	low	29.595235329099324	-79.73934539649633	-1.92369029639331	-3.107499709555441	0.0	514.6323225328749	0.0	77.22383405206315	0.1085158628733324	-0.0246626961076117	-818.0925314979836	-1000.0	-358.35617537395115	0.1085158628733324	-99.18439771121984	0.0	29.595235329099324	185.9385354735158	3.107499709555441	13.061363858575874	931.2387664933942	-336.3991749074289	-2.2393728065685155	0.0	0.0	0.0	-796.0184462849476	1.5192220802271097	336.48192321466234	99.18439771121984	0.0	0.0246626961076117	-407.561450155383	77.22383405206315	0.0	0.009865078443056	554.2855927753448	-553.1017833621806	0.1085158628733324	491.4912490777948	29.595235329099296	1000.0	60.05366502196398	0.123313480537945	-355.0355057068409	336.3991749074289
82	High Iron	CD630	low	29.595235329099324	360.2325296544303	-1.92369029639331	-3.107499709555441	0.0	514.6323225328749	0.0	77.22383405206315	0.1085158628738251	-0.0246626961076117	-760.9672711641888	-1000.0	-59.06715717766065	0.1085158628738251	0.0	78.40764346522633	29.595235329099324	185.93853547351705	3.107499709555441	13.061363858575874	839.0098546815685	-336.3991749074289	-2.2393728065685155	0.0	0.0	0.0	-383.3645654915787	1.5192220802270986	139.9509900278572	-188.7289012261292	0.0	0.0246626961076117	-270.10400044582263	77.22383405206315	-362.4018500000062	0.009865078443056	271.03537845729045	-269.9748825246643	0.1085158628738251	584.5949766007011	29.595235329099296	741.8511880633173	119.36744916070096	0.0	-355.0355057068409	336.3991749074289
83	High Iron	CD630	low	29.600907058905705	598.0824844332145	-1.924058958828823	-3.1080952411850986	0.0	514.7309483910767	0.0	77.23863348570461	0.1085366592159879	-0.0246674225491005	-758.2328259031725	-1000.0	-1000.0	0.1085366592159879	-454.1231418584871	0.0	29.600907058905705	185.9741693558593	3.1080952411850986	13.06386698199708	711.7837775921987	-336.46364356956144	-2.239801967457197	0.0	0.0	0.0	-32.34737460799363	239.30043184191868	1000.0	454.1231418584871	0.0	0.0246674225491005	-290.5349601274155	77.23863348570461	-1000.0	0.0098669690196352	228.1057186211683	-226.92168233881205	0.1085366592159879	79.70726693734287	29.6009070589057	250.02350767883604	120.37702203954984	0.1233371127454404	-355.1035458976919	336.46364356956144
84	High Iron	CD630	low	29.72273339161597	0.0	-1.931977670455012	-3.120887006119688	822.599156967388	0.0	-822.599156967388	77.55651899652324	0.1089833557692543	-0.0247689444929619	-997.5231055506988	-1000.0	19.669318158121065	0.1089833557692543	0.0	0.0	29.72273339161597	186.73956992234568	3.120887006119688	13.117633003499805	965.3909792382228	-337.8484028847014	-2.2490201599656072	0.0	79.139553885846	79.139553885846	-5.429352632868472	0.0	222.404736357027	-50.43626861543942	0.0	0.0247689444929619	-208.90576928570795	77.55651899652324	1000.0	0.0099075777972053	382.8308055659272	-460.7566811716156	0.1089833557692543	56.714563835878494	29.72273339161596	858.4083144867893	-121.9223673550897	0.1486136669580797	-356.5650201235667	337.8484028847014
85	High Iron	CD630	low	31.041307694138027	1000.0	-2.017685000118945	-3.259337307884492	0.0	539.7781127756281	0.0	80.99711887657081	0.1138181282118397	-0.0258677564117988	-1000.0	-1000.0	-265.47495998558395	0.1138181282118397	0.0	833.184810801914	31.041307694138027	195.0238012182853	3.259337307884492	-2.3487922821898337	1000.0	-352.8361974567023	-2.3487922821898337	0.0	0.0	0.0	-5.670212205462576	627.8722920754512	419.2947620423122	-731.5216434852136	0.0	0.0258677564117988	-1000.0	80.99711887657081	0.0	0.0103471025647126	559.868086134622	-558.6264338268564	0.1138181282118397	471.7446015207692	31.04130769413802	995.033390768938	62.987986862688444	0.1293387820589084	-372.3831303396959	352.8361974567023
86	High Iron	CD630	low	29.595235329099324	-1000.0	-1.92369029639331	-3.107499709555441	4.401035013559112	0.0	-4.401035013559067	77.22383405206315	0.1085158628733324	-0.0246626961076117	-365.0841352831149	-1000.0	0.0	0.1085158628733324	-360.2865111178926	78.40764346522724	29.595235329099324	185.9385354735182	3.107499709555441	-255.87547567517456	0.0	-336.3991749074289	-2.2393728065685155	0.0	59.21513335430621	59.21513335430621	-5.406062986782144	0.0	630.1313016720119	0.0	0.0	0.0246626961076117	-474.9358406176441	77.22383405206315	-360.2939662653174	0.009865078443056	70.26736164467036	-128.27402288970484	0.1085158628733324	651.3123089794885	29.595235329099296	359.7566541518602	0.0	0.1479761766455567	-355.0355057068414	336.3991749074289
87	High Iron	CD630	low	29.595235329099324	1000.0	-1.92369029639331	-3.107499709555441	0.0	514.6323225328749	0.0	77.22383405206315	0.1085158628732188	-0.0246626961076117	-398.46307426166777	-820.5542231212274	0.0	0.1085158628733324	-399.0542171375702	0.0	29.595235329099324	185.93853547351785	3.107499709555441	12.579720861239592	1000.0	-336.3991749074289	-2.2393728065685155	0.098650784430331	0.0246626961076117	0.0246626961076117	-5.406062986782104	571.9919516449022	801.0228859392575	0.0	0.098650784430331	0.0246626961076117	-404.2869622358023	77.22383405206315	0.0	0.009865078443056	473.1685439823752	-471.9847345692111	0.1085158628732188	-51.64934549507768	29.595235329099296	1000.0	645.2111212542344	0.1479761766456704	-355.0355057068409	336.3991749074289
88	High Iron	CD630	low	29.595235329099324	1000.0	-1.92369029639331	-3.107499709555441	0.0	514.6323225328737	0.0	77.22383405206315	0.1085158628732188	-0.0246626961076117	-1000.0	-1000.0	-302.27451346471594	0.1085158628733324	-159.6290602083243	0.0	29.595235329099324	185.93853547351296	3.107499709555441	-346.20571751413945	354.64090256912027	-336.3991749074289	-2.2393728065685155	0.0	0.0	0.0	-5.406062986782104	1.5192220802271097	710.0555465160638	-515.6462597888983	0.0	0.0246626961076117	-324.7246800027775	77.22383405206315	509.8343457712336	0.009865078443056	120.7649515027698	-119.58114208960568	0.1085158628732188	0.0	29.595235329099296	704.4262546085406	645.235783950342	0.123313480537945	-355.0355057068409	336.3991749074289
89	High Iron	CD630	low	29.7793230201404	0.0	-1.9356559963091515	-3.1268289171147363	0.0	517.833428215484	0.0	77.70418020055288	0.1091908510738479	-0.0248161025167519	-809.1299098678818	-1000.0	-59.55864604028068	0.1091908510738479	0.0	543.3617838117348	29.779323020140342	187.09510663404507	3.1268289171147363	13.142607892888575	1000.0	-338.4916383289286	-2.2533021085239526	0.0	0.0	0.0	-5.439689671678934	1.528671915033871	1000.0	0.0	0.0	0.0248161025167519	-362.0907911700692	77.70418020055288	-277.6621657319188	0.0099264410067134	644.1296952071525	-642.9385222863468	0.1091908510738479	625.6922083691843	29.779323020140342	1000.0	120.1099361812328	0.1240805125839181	-357.2438904605485	338.4916383289286
90	High Iron	CD630	low	29.99939259314749	0.0	-1.949960518554576	-3.149936222280489	0.0	521.6602237863278	0.0	78.27841507305288	0.1099977728410865	-0.0249994938276358	-995.9600817974562	-855.1137503201392	-537.8718655358673	0.1099977728410865	-659.6995416076494	0.0	29.99939259314749	188.47774183367244	3.149936222280489	0.0	1000.0	-340.99309580877684	-2.269954039548162	0.0	0.0249994938276229	0.0249994938276358	-5.479889047014922	1.5399688197815724	110.31769402183092	497.0291438447213	0.0	0.0249994938276358	-400.4464363740772	78.27841507305288	-1000.0	0.0099997975310491	573.683974806586	-572.4839991028601	0.1099977728410865	491.3674801741493	29.99939259314752	975.9613034828684	60.84876797643426	0.1499969629657375	-359.88392732034936	340.99309580877684
91	High Iron	CD630	low	32.47526726128456	1000.0	-2.110892371983482	-3.4099030624348763	0.0	564.7132732584798	0.0	84.73879737377847	0.1190759799580422	-0.0270627227176873	-1000.0	-1000.0	-219.5217025650537	0.1190759799580422	0.0	86.03780806422992	32.47526726128456	204.0329656624434	3.4099030624348763	-797.1660820496866	993.8642290895256	-369.1355378699343	-2.45729522277053	0.0	0.0270627227176873	0.0270627227176873	-5.932148819728013	0.0	589.9825328882692	-601.3684720059848	0.0	0.0270627227176873	0.0	84.73879737377847	-139.83813942792938	0.0108250890870948	462.63989471637456	-461.3408840259232	0.1190759799580422	299.25208752270646	32.47526726128454	915.523962000456	65.87066709497208	0.1623763363064226	-389.5854453212721	369.1355378699343
92	High Iron	CD630	low	35.202870573690234	420.0303419379095	-2.288186587289829	-3.696301410237471	0.0	423.072908377383	0.0	91.85602361694907	0.1290771921035311	-0.029335725478063	-1000.0	-1000.0	-54.60239164869961	0.1290771921035311	-420.3651193674594	93.26413843989644	35.202870573690234	221.16972972671832	3.696301410237471	15.536200213188636	1000.0	-400.1392955209453	-2.663683873409225	0.0	404.7485179002064	404.7485179002064	-6.430391024794062	0.0	427.25748947776935	420.3651193674594	0.0	0.029335725478063	-432.948620220516	91.85602361694907	0.0	0.01173429019123	625.0922269554962	-639.4874616312295	0.1290771921035311	664.875441310221	35.202870573690205	852.2969876194605	-506.5834072061376	389.09184702891554	-422.3067942350086	400.1392955209453
93	High Iron	CD630	low	31.884420309152688	0.0	-2.0724873200949787	-3.347864132461027	615.3505373302157	489.76678760060327	-615.3505373302157	83.19708072668232	0.11690954113356	-0.026570350257657	-1000.0	-1000.0	-152.65064317231167	0.11690954113356	0.0	20.703616920743	31.884420309152688	200.3208405265308	3.347864132461027	14.071657496439345	925.8119015186096	-362.41957751403504	-2.4125878033925496	0.0941844505317302	205.784383308172	205.784383308172	-509.12485391434194	1.6367335758698356	312.45575627898666	0.0	0.0941844505317302	0.026570350257657	-530.0061614854515	83.19708072668232	0.0	0.0106281401030508	177.11507019986016	-381.5975063454085	0.11690954113356	167.2369018088898	31.88442030915264	987.58015246708	0.0	0.1594221015457632	-382.4974244249071	362.41957751403504
94	High Iron	CD630	low	30.28054970648793	-632.9802409207618	-1.96823573092172	-3.1794577191812383	0.0	0.0	0.0	79.01204770079596	0.1110286822571229	-0.0252337914221243	-633.3092013769956	-1000.0	173.3674446696332	0.1110286822571229	-399.86672635717673	80.22326968905611	30.28054970648793	190.2441728591779	3.1794577191812383	-239.93033868639327	192.9950821249304	-344.18891499708	-2.2912282611242576	0.1009351656882932	233.85284270834293	233.8528427083429	-5.531247079718469	0.0	554.7905252120527	0.0	0.1009351656882932	0.0252337914221243	-502.6775389631386	79.01204770079596	-245.66310174693783	0.0100935165688293	-79.68230421123076	-152.9340827174302	0.1110286822571229	557.7789447116825	30.280549706487985	219.968856010574	0.0	0.1514027485324399	-363.2567931485096	344.18891499708013
95	High Iron	CD630	low	29.595235329099324	807.7264270089584	-1.92369029639331	-3.107499709555441	0.0	514.6323225328734	0.0	77.22383405206315	0.1085158628732188	-0.0246626961076117	-1000.0	-1000.0	-181.2280562142608	0.1085158628733324	0.0	19.217172807028646	29.595235329099324	185.93853547351625	3.107499709555441	13.061363858575874	1000.0	-336.3991749074289	-2.2393728065685155	0.0	0.0	0.0	-5.406062986782104	0.0	929.8847107663344	-354.48931189870075	0.0	0.0246626961076117	-645.5106881012993	77.22383405206315	412.04084418606885	0.009865078443056	532.0158552752786	-530.8320458621145	0.1085158628732188	463.4698014210759	29.595235329099296	995.264762347344	60.05366502196421	0.1233134805380586	-355.0355057068409	336.3991749074289
96	High Iron	CD630	low	30.44673908770278	0.0	-1.9790380407006785	-3.196907604208788	364.84450656598375	529.4391437006269	-364.84450656598375	79.4456911928457	0.1116380433215908	-0.0253722825731301	-806.1154765540471	-1000.0	-60.89347817540545	0.1116380433215908	0.0	68.40188756490272	30.446739087702746	191.28829397565664	3.196907604208788	13.437160850706144	1000.0	-346.07793429688786	-2.303803257636174	0.0	0.0253722825731301	0.0253722825731301	-538.742743756805	1.562932606502074	1000.0	0.0	0.0	0.0253722825731301	-392.6918918401609	79.4456911928457	0.0	0.0101489130292342	556.7276289308137	-555.5097593673057	0.1116380433215908	458.4506414353973	30.446739087702746	901.6883528688944	61.7561357828904	0.1522336954385137	-365.2504630871531	346.07793429688786
97	High Iron	CD630	low	29.595235329099324	1000.0	-1.92369029639331	-3.107499709555441	0.0	514.6323225328748	0.0	77.22383405206315	0.1085158628732188	-0.0246626961076117	-453.73047107240245	-1000.0	0.0	0.1085158628733324	-550.1924902866391	0.0	29.595235329099324	185.9385354735167	3.107499709555441	0.0	1000.0	-336.3991749074289	-2.2393728065685155	0.098650784430331	87.5062823393746	87.5062823393746	-5.406062986782104	543.8032593168392	1000.0	0.0	0.098650784430331	0.0246626961076117	-426.07920071888464	77.22383405206315	0.0	0.009865078443056	396.0716017251043	-482.5173881318528	0.1085158628732188	0.0	29.595235329099296	1000.0	645.3590974308796	0.0	-355.03550570684126	336.3991749074289
98	High Iron	CD630	low	29.595235329099324	0.0	-1.92369029639331	-3.107499709555441	0.0	514.6323225328747	0.0	77.22383405206315	0.1085158628732188	-0.0246626961076117	-1000.0	-462.01962699691296	-250.75665152819943	0.1085158628733324	-438.3973348523907	-921.5923565347728	29.595235329099324	185.9385354735145	3.107499709555441	-126.25765596731355	1000.0	-336.3991749074289	-2.2393728065685155	0.0	459.9889525325085	459.9889525325085	-625.2174326276547	179.46972192979223	815.7457150253344	0.0	0.0	0.0246626961076117	-561.6026651476093	77.22383405206315	-469.4903420741558	0.009865078443056	8.109539424781474	-467.0379960246638	0.1085158628732188	144.88004369020769	29.595235329099296	959.1883211853404	119.36744916070096	0.0	-355.0355057068409	336.3991749074289
99	High Iron	CD630	low	29.595235329099324	0.0	-1.92369029639331	-3.107499709555441	480.1661279200384	514.6323225328745	-480.1661279200384	77.22383405206315	0.1085158628734461	-0.0246626961076117	-1000.0	-1000.0	-195.6680003222632	0.1085158628734461	-209.68971371648524	0.0	29.595235329099324	185.93853547351569	3.107499709555441	0.0	1000.0	-336.3991749074289	-2.2393728065685155	0.0	863.3991568553975	863.3991568553975	-5.406062986782104	0.0	350.1913157668365	32.87646007485557	0.0	0.0246626961076117	-543.8934315821484	77.22383405206315	0.0	0.009865078443056	-288.1310147848179	-574.2076461379535	0.1085158628734461	-377.52419373943553	29.595235329099296	973.4998193469478	645.3590974308796	0.0	-355.0355057068409	336.3991749074289
100	Low Iron	CD630	low	27.47178360514684	0.0	-1.7856659343344072	-2.884537278540418	317.10017928582295	208.6523518869845	-317.10017928582295	71.6830406870298	0.1007298732188246	-0.022893153004289	-461.2748396640767	-945.0564327897064	0.0	0.1007298732188246		-1000.0	27.47178360514681	172.59748583123996	2.884537278540418	12.124213831071527	714.3315063503617	-312.2626069785026	-2.0786982927894444	0.0	0.0228931530041336		-624.8411051158888	0.0	955.170864550034	-372.125477101396	0.0	0.022893153004289	-627.874522898604	71.6830406870298	127.15522515229291	0.0091572612017216	201.58388535803223	-200.48501401382669	0.1007298732193104		27.47178360514681	786.6667214287911	-213.3332785712089	0.1373589180253702	-329.1954946319846	312.2626069785026
101	Low Iron	CD630	low	31.38909224800576	112.61375897478648	-2.040290996120348	-3.295854686040604	0.0	419.4323076684449	0.0	81.90460470579634	0.1150933382426878	-0.0261575768732882	-1000.0	-1000.0	-121.24208720904257	0.1150933382426878		15.359729140024228	31.38909224800576	197.2088337036625	3.295854686040604	13.853052712119847	1000.0	-356.78934855233206	-2.3751079800991017	0.1046303074933525	-0.078529479371582		-320.00239191889	1.6113067353976285	225.0736912511913	0.0	0.1046303074933525	0.0261575768733381	-815.2929815000739	81.90460470579634	867.2841031429114	0.0104630307493352	446.0953895317307	-444.8398258418104	0.1150933382426878		31.38909224800576	1000.0	-62.67355418851821	0.1046019331175367	-376.13676261978526	356.78934855233206
102	Low Iron	CD630	low	27.47178360514684	0.0	-1.7856659343344072	-2.884537278540418	605.0790721530972	477.70756487062863	-605.0790721530972	71.6830406870298	0.1007298732185972	-0.022893153004289	-830.5191277725397	-599.7244668719075	-326.8936173621976	0.1007298732188246		-927.2180879687644	27.47178360514681	172.59748583123064	2.884537278540418	12.124213831071527	711.6548166846352	-312.2626069785026	-2.0786982927894444	0.0	0.0		-5.018179138540177	0.0	1000.0	0.0	0.0	0.0228931530042473	-851.1046509539967	71.6830406870298	41.14147125971226	0.0091572612017216	292.03777619579046	-290.938904851585	0.1007298732193104		27.47178360514681	710.401415071143	55.73338098894192	0.1259123415233034	-329.1954946319844	312.2626069785026
103	Low Iron	CD630	low	27.47178360514684	0.0	-334.687718558984	-2.884537278540418	844.5543489950413	327.9545776135597	-844.5543489950413	71.6830406870298	0.1007298732187109	-0.022893153004289	-1000.0	-1000.0	-54.94356721029362	0.1007298732188246		-927.2180879687644	27.47178360514681	220.15492192046696	2.884537278540418	12.124213831071527	1000.0	-312.2626069785026	-2.0786982927894444	0.0	0.0228931530041336		-5.018179138540177	0.0	995.5587283171724	0.0	0.0	0.0228931530042473	-519.296207881028	71.6830406870298	242.1560802272884	0.0091572612017216	458.4252956704081	-457.3264243262026	0.1007298732193104		27.47178360514681	913.3550782764288	-141.5884889338647	0.1373589180253702	-329.1954946319844	312.2626069785026
104	Low Iron	CD630	low	28.10881628736468	0.0	-1.8270730586787067	-2.951425710173292	311.07874663463963	26.41338427863123	-311.07874663463963	73.34527129916358	0.1030656597203375	-0.0234240135728214	-1000.0	-943.7823674252706	0.0	0.1030656597203375		-925.5303760493418	28.108816287364675	176.59978291260907	2.951425710173292	12.405357588156903	606.9939727998042	-319.50354513304524	-2.126900432410594	0.0	0.0		-5.134543775158591	0.0	1000.0	0.0	0.0	0.0234240135728214	-828.8559726745265	73.34527129916358	0.0	0.0093696054291215	234.60162314753063	-233.4772704960361	0.1030656597203375		28.10881628736468	594.6542024496512	-405.3457975503488	0.1288320746504214	-336.82908304159014	319.50354513304524
105	Low Iron	CD630	low	29.232914173972592	0.0	-1.900139421308268	-3.069455988267122	369.986228249694	440.9183743121989	-369.986228249694	76.27841738461915	0.1071873519712331	-0.0243607618116357	-1000.0	-941.5341716520549	0.0	0.1071873519712331		-1000.0	29.23291417397263	183.66217361302284	3.069455988267122	12.90145945544657	978.812342328016	-332.28079111082184	-2.2119571724972595	0.0	0.0		-5.3398789891123215	0.0	786.4313516031362	0.0	0.0	0.0243607618116357	-838.7444221691063	76.27841738461915	0.0	0.0097443047246575	431.4634769108176	-430.2941603438587	0.1071873519712331		29.232914173972592	991.892738469085	-8.107261530915025	0.133984189964041	-350.2991935053072	332.28079111082184
106	Low Iron	CD630	low	27.9097606435596	0.0	-1.8141344418313563	-2.930524867573758	0.0	0.0	0.0	72.82586877259484	0.1023357890263855	-0.0232581338696036	-572.9023091933527	-944.1804787128808	0.0	0.1023357890263855		-404.7210504157828	27.9097606435596	175.34917231684048	2.930524867573758	12.317507697357655	1000.0	-317.2409459817941	-2.1118385553626764	0.0	0.0232581338696036		-5.098182944223595	0.0	1000.0	-73.86584937835892	0.0	0.0232581338696036	-667.6818725472857	72.82586877259484	0.0	0.0093032535478532	377.4030231617478	-376.2866327360053	0.1023357890263855		27.9097606435596	571.2867387721001	-428.7132612278999	0.1395488032177979	-334.4437912067556	317.2409459817941
107	Low Iron	CD630	low	27.47178360514684	316.7338888377328	-38.568774841826894	-2.884537278540418	0.0	482.9622947145567	0.0	71.6830406870298	0.1007298732185972	-0.022893153004289	-876.3028883078305	-772.7779511843564	-389.05501598110686	0.1007298732188246		-927.2180879687644	27.47178360514681	177.85221567515055	2.884537278540418	12.124213831071527	1000.0	-312.2626069785026	-2.0786982927894444	0.0	-0.2518246830464932		-5.018179138540177	0.0	477.87407727974346	-103.1115885107124	0.0	0.0228931530042473	-1000.0	71.6830406870298	0.0	0.0091572612017216	452.4704423601453	-451.3715710159398	0.1007298732193104		27.47178360514681	883.5808117251154	55.85929333046522	0.0	-329.1954946319844	312.2626069785026
108	Low Iron	CD630	low	30.898888609888875	0.0	-2.0084277596411084	-3.244383304038365	261.2488576171259	34.317260368021266	-261.24885761712585	80.62550001273678	0.1132959249030136	-0.0257490738415526	-568.2582142846571	-1000.0	-61.7977772197778	0.1132959249030136		0.0	30.8988886098889	194.12902218867072	3.244383304038365	13.636709506497596	1000.0	-351.2173671990711	-2.3380159048149247	0.0	0.0257490738415526		-949.2137257003352	0.0	0.0	0.0	0.0	0.0257490738415526	-296.9160972120533	80.62550001273678	0.0	0.0102996295366296	358.36285736494926	-357.1269018205543	0.1132959249030136		30.8988886098889	621.4866997299591	-440.3110774898187	0.1544944430490886	-370.26263258732513	351.2173671990711
109	Low Iron	CD630	low	28.00036696117772	1000.0	-111.39474392520005	-2.94003853092366	0.0	225.48182615885744	0.0	73.0622908573664	0.1026680121908611	-0.0233336391343073	-809.6476582556822	-1000.0	-666.3333006754691	0.1026680121908611		-356.1887603605579	28.000366961177747	191.57195775277737	2.94003853092366	12.357495285533105	324.2655035556528	-318.2708377920534	-2.11869443339578	0.093334556537259	-0.256670030477494		-5.114733698241821	1.4373521706737893	785.1462729936272	0.0	0.093334556537259	0.0233336391343073	-830.6292665652581	73.0622908573664	1000.0	0.0093334556537259	170.22400688768982	-169.10399220924273	0.1026680121908611		28.00036696117772	835.7706588759095	-220.13674048990868	0.0	-335.529530377309	318.2708377920534
110	Low Iron	CD630	low	28.697105718403783	0.0	-1.865311871696236	-3.0131961004323973	491.6223698653254	440.8074271026642	-491.6223698653254	74.8803145212216	0.1052227209674808	-0.0239142547653727	-383.2004913382464	-688.3030804401299	254.3027081230628	0.1052227209674808		-252.2244733997677	28.697105718403805	180.2958398631797	3.0131961004323973	12.66498932372224	1000.0	-326.1904349991896	-2.171414332692553	0.0	0.0239142547653727		-521.5096235205357	0.0	402.4562492752953	0.0	0.0	0.0239142547653727	-404.7041892232369	74.8803145212216	0.0	0.0095657019061345	419.3520149129532	-418.2041306842172	0.1052227209674808		28.697105718403783	745.6972918769372	0.0	0.1434855285920189	-343.87857909984393	326.1904349991896
111	Low Iron	CD630	low	27.47178360514684	0.0	-1.7856659343344072	-2.884537278540418	605.0790721530972	477.70756487062863	-605.0790721530972	71.6830406870298	0.1007298732185972	-0.022893153004289	-830.5191277725397	-599.7244668719075	-326.8936173621976	0.1007298732188246		-927.2180879687644	27.47178360514681	172.59748583123064	2.884537278540418	12.124213831071527	711.6548166846352	-312.2626069785026	-2.0786982927894444	0.0	0.0		-5.018179138540177	0.0	1000.0	0.0	0.0	0.0228931530042473	-851.1046509539967	71.6830406870298	41.14147125971226	0.0091572612017216	292.03777619579046	-290.938904851585	0.1007298732193104		27.47178360514681	710.401415071143	55.73338098894192	0.1259123415233034	-329.1954946319844	312.2626069785026
112	Low Iron	CD630	low	27.87121111002653	0.0	-282.251108365294	-2.926477166552785	199.37651308511977	345.79254939609854	-199.37651308511977	72.72528018976254	0.1021944407367642	-0.0232260092583374	-885.3498817925995	-944.2575777799468	0.0	0.1021944407367642		-802.7101938720713	27.87121111002648	215.16975925165465	2.926477166552785	12.300494503225082	1000.0	-316.80276628396814	-2.1089216406586737	0.0	0.0		-5.091141229431514	0.0	903.2313129661034	0.0	0.0	0.0232260092583374	-811.6492671541014	72.72528018976254	0.0	0.0092904037033421	430.987165667457	-429.8723172230559	0.1021944407367642		27.87121111002653	877.6202659114188	-122.37973408858124	0.1277430509209549	-333.98185058645754	316.80276628396814
113	Low Iron	CD630	low	33.972761472110115	724.6179128499542	-2.208229495687192	-3.5671399545715614	0.0	453.7297680540292	0.0	88.64625893455933	0.1245667920644041	-0.0283106345600572	-1000.0	-1000.0	-67.94552294422022	0.1245667920644041		16.624004613685884	33.972761472110165	213.4413003941905	3.5671399545715614	14.993312063024632	1000.0	-386.15705539965165	-2.5706056180563315	0.0	-0.3114169801610093		-732.4599018630033	293.7441284906655	355.704656891319	0.0	0.0	0.0283106345600917	-654.9410484866423	88.64625893455933	1000.0	0.0113242538240367	424.5311115335137	-423.1722010746293	0.1245667920644041		33.972761472110115	1000.0	-67.94552294422022	0.0	-407.0969754847098	386.15705539965165
114	Low Iron	CD630	low	27.47178360514681	0.0	-1.7856659343344072	-2.884537278540418	676.649373578719	182.53446954625537	-676.649373578719	71.6830406870298	0.100729873219052	-0.022893153004289	-683.2641997437486	-1000.0	-54.869721732530365	0.100729873219052		17.838344820941984	27.47178360514681	172.59748583123064	2.884537278540418	12.124213831071527	323.35062642128105	-312.2626069785026	-2.0786982927894444	0.0738454777632856	0.0		-530.5994080700729	1.4102182250642044	321.19867003887816	0.0	0.0738454777632856	0.0228931530042473	-562.7040779831982	71.6830406870298	591.1750738099419	0.0091572612017216	118.807292581934	-117.70842123772832	0.1007298732193104		27.47178360514681	815.430007397096	-239.4397143354344	0.1259123415236445	-329.1954946319845	312.2626069785026
115	Low Iron	CD630	low	27.47178360514684	0.0	-1.7856659343344072	-2.884537278540418	132.8615605809357	0.0	-132.8615605809357	71.6830406870298	0.1007298732188246	-0.022893153004289	-588.7592146863417	-820.8656218092824	124.28238359244108	0.1007298732188246		-241.54645036702505	27.47178360514681	172.59748583123064	2.884537278540418	12.124213831071527	1000.0	-312.2626069785026	-2.0786982927894444	0.0915726120171561	0.0228931530041336		-5.018179138540177	1.4102182250642272	1000.0	-390.6552621322016	0.0915726120171561	0.0228931530042473	-1000.0	71.6830406870298	0.0	0.0091572612017216	366.500677204996	-365.40180586079055	0.1007298732193104		27.47178360514681	453.7319859493682	-421.9856304581908	0.1373589180253702	-329.1954946319844	312.2626069785026
116	Low Iron	CD630	low	27.47178360514684	367.38832704623394	-1.7856659343344072	-2.884537278540418	597.3347873410764	163.41831470624987	-597.3347873410764	71.6830406870298	0.1007298732185972	-0.022893153004289	-106.44056217482836	-1000.0	-69.76804867549936	0.1007298732188246		14.837263117819193	27.47178360514681	172.59748583123667	2.884537278540418	12.124213831071527	1000.0	-312.2626069785026	-2.0786982927894444	0.0	0.0		-5.018179138540177	0.0	753.5209482882962	-526.5206109784056	0.0	0.022893153004289	-441.34949501349024	71.6830406870298	0.0	0.0091572612017216	452.1202516622566	-451.021380318051	0.1007298732193104		27.47178360514681	796.3876980348596	-258.5558691754341	0.1259123415233034	-329.1954946319844	312.2626069785026
117	Low Iron	CD630	low	27.47178360514681	0.0	-1.7856659343344072	-2.884537278540418	0.0	477.7075648706316	0.0	71.6830406870298	0.100729873219052	-0.022893153004289	-1000.0	-487.7650383429556	-46.93286963867797	0.100729873219052		-330.26583755362367	27.47178360514681	172.59748583123064	2.884537278540418	12.124213831071527	1000.0	-312.2626069785026	-2.0786982927894444	0.0	-0.2518246830471753		-994.139352830902	423.39049522671854	0.0	0.0	0.0	0.022893153004289	-286.5524123550342	71.6830406870298	1000.0	0.0091572612017216	322.9079342555609	-321.8090629113551	0.1007298732193104		27.47178360514681	598.5678988837143	55.85929333046522	0.0	-329.1954946319844	312.2626069785026
118	Low Iron	CD630	low	28.99572014754688	495.6488599443365	-1.8847218095905875	-3.0445506154924225	0.0	366.806690794715	0.0	75.65949910499899	0.1063176405410217	-0.0241631001229052	-1000.0	-942.0085597049062	0.0	0.1063176405410217		-254.88529865678828	28.99572014754688	182.17195029138804	3.0445506154924225	12.796777825117374	506.9266892373319	-329.5846856771162	-2.1940094911643806	0.0	0.0		-5.296551546951946	21.82709945557872	186.0385858122387	0.0	0.0	0.0241631001229557	-733.7048163317102	75.65949910499899	163.88783868584323	0.0096652400491822	255.91758284972548	-254.75775404382352	0.1063176405410217		28.99572014754688	921.4244207104904	-78.57557928950976	0.1328970506762565	-347.4568878881962	329.5846856771162
119	Low Iron	CD630	low	27.47178360514684	0.0	-1.7856659343344072	-2.884537278540418	317.10017928582295	208.6523518869845	-317.10017928582295	71.6830406870298	0.1007298732188246	-0.022893153004289	-461.2748396640767	-945.0564327897064	0.0	0.1007298732188246		-1000.0	27.47178360514681	172.59748583123996	2.884537278540418	12.124213831071527	714.3315063503617	-312.2626069785026	-2.0786982927894444	0.0	0.0228931530041336		-624.8411051158888	0.0	955.170864550034	-372.125477101396	0.0	0.022893153004289	-627.874522898604	71.6830406870298	127.15522515229291	0.0091572612017216	201.58388535803223	-200.48501401382669	0.1007298732193104		27.47178360514681	786.6667214287911	-213.3332785712089	0.1373589180253702	-329.1954946319846	312.2626069785026
120	Low Iron	CD630	low	29.0720070840086	1000.0	-598.6851168070453	-3.052560743820903	0.0	473.6665352373664	0.0	75.85855715120644	0.1065973593080116	-0.0242266725699664	-949.9186224632812	-1000.0	-58.14401416801718	0.1065973593080116		-852.351331163255	29.0720070840086	267.90773055268943	3.052560743820903	12.830445793075796	834.4516894439299	-330.4518138548977	-2.1997818693566504	0.0	0.0		-5.31048662734554	1.492363030312441	282.91193516811086	0.0	0.0	0.0242266725699664	-711.2203996919967	75.85855715120644	1000.0	0.0096906690280028	402.2976784056292	-401.1347981222688	0.1065973593080116		29.0720070840086	1000.0	-58.14401416801718	0.1332466991350394	-348.37103733489505	330.4518138548977
121	Low Iron	CD630	low	28.99572014754688	495.6488599443365	-1.8847218095905875	-3.0445506154924225	0.0	366.806690794715	0.0	75.65949910499899	0.1063176405410217	-0.0241631001229052	-1000.0	-942.0085597049062	0.0	0.1063176405410217		-254.88529865678828	28.99572014754688	182.17195029138804	3.0445506154924225	12.796777825117374	506.9266892373319	-329.5846856771162	-2.1940094911643806	0.0	0.0		-5.296551546951946	21.82709945557872	186.0385858122387	0.0	0.0	0.0241631001229557	-733.7048163317102	75.65949910499899	163.88783868584323	0.0096652400491822	255.91758284972548	-254.75775404382352	0.1063176405410217		28.99572014754688	921.4244207104904	-78.57557928950976	0.1328970506762565	-347.4568878881962	329.5846856771162
122	Low Iron	CD630	low	29.232914173972592	0.0	-1.900139421308268	-3.069455988267122	369.986228249694	440.9183743121989	-369.986228249694	76.27841738461915	0.1071873519712331	-0.0243607618116357	-1000.0	-941.5341716520549	0.0	0.1071873519712331		-1000.0	29.23291417397263	183.66217361302284	3.069455988267122	12.90145945544657	978.812342328016	-332.28079111082184	-2.2119571724972595	0.0	0.0		-5.3398789891123215	0.0	786.4313516031362	0.0	0.0	0.0243607618116357	-838.7444221691063	76.27841738461915	0.0	0.0097443047246575	431.4634769108176	-430.2941603438587	0.1071873519712331		29.232914173972592	991.892738469085	-8.107261530915025	0.133984189964041	-350.2991935053072	332.28079111082184
123	Low Iron	CD630	low	27.47178360514681	0.0	-1.7856659343344072	-2.884537278540418	676.649373578719	182.53446954625537	-676.649373578719	71.6830406870298	0.100729873219052	-0.022893153004289	-683.2641997437486	-1000.0	-54.869721732530365	0.100729873219052		17.838344820941984	27.47178360514681	172.59748583123064	2.884537278540418	12.124213831071527	323.35062642128105	-312.2626069785026	-2.0786982927894444	0.0738454777632856	0.0		-530.5994080700729	1.4102182250642044	321.19867003887816	0.0	0.0738454777632856	0.0228931530042473	-562.7040779831982	71.6830406870298	591.1750738099419	0.0091572612017216	118.807292581934	-117.70842123772832	0.1007298732193104		27.47178360514681	815.430007397096	-239.4397143354344	0.1259123415236445	-329.1954946319845	312.2626069785026
124	Low Iron	CD630	low	27.47178360514684	0.0	-74.4112885451633	-2.884537278540418	0.0	432.3492728260914	0.0	71.6830406870298	0.1007298732188246	-0.022893153004289	-1000.0	-940.7525200249	-3.2233559430039804	0.1007298732188246		535.9865637691166	27.47178360514681	182.9725747756433	2.884537278540418	12.124213831071527	1000.0	-312.2626069785026	-2.0786982927894444	0.0915726120171561	0.0		-159.22329431257697	1.4102182250642044	0.0	0.0	0.0915726120171561	0.022893153004289	-861.8348099826687	71.6830406870298	777.1682169083768	0.0091572612017216	464.8880480381959	-463.7891766939903	0.1007298732193104		27.47178360514681	995.6045146231766	0.0	0.1259123415233034	-329.1954946319845	312.2626069785026
125	Low Iron	CD630	low	27.47178360514684	750.9042130409598	-1.7856659343344072	-2.884537278540418	0.0	287.875936715792	0.0	71.6830406870298	0.1007298732185972	-0.022893153004289	-931.233490931712	-1000.0	-54.94356721029362	0.1007298732188246		-483.8846443640661	27.47178360514681	172.59748583123854	2.884537278540418	12.124213831071527	677.8559942722767	-312.2626069785026	-2.0786982927894444	0.0	0.0228931530041336		-266.66018539297545	0.0	128.58083896202447	0.0	0.0	0.022893153004289	-395.1524577178682	71.6830406870298	0.0	0.0091572612017216	248.2348013103501	-247.1359299661445	0.1007298732193104		27.47178360514681	920.8338734679004	-134.10969374239335	0.1373589180253702	-329.1954946319844	312.2626069785026
126	Low Iron	CD630	low	27.47178360514684	687.8126636495692	-1.7856659343344072	-2.884537278540418	0.0	19.013622262596243	0.0	71.6830406870298	0.1007298732185972	-0.022893153004289	-180.11809992023746	-1000.0	-487.6546131405131	0.1007298732188246		-168.32749840345502	27.47178360514681	172.5974858312387	2.884537278540418	12.124213831071527	1000.0	-312.2626069785026	-2.0786982927894444	0.0	0.0228931530041336		-601.6553946620771	746.4419770492527	16.364625452440805	0.0	0.0	0.022893153004289	-109.61010246826709	71.6830406870298	0.0	0.0091572612017216	344.35708377484013	-343.2582124306344	0.1007298732193104		27.47178360514681	651.9715590147027	-402.9720081955909	0.1373589180253702	-329.1954946319844	312.2626069785026
127	Low Iron	CD630	low	29.437775309993004	339.4006441911183	-1.9134553951495263	-3.090966407549265	0.0	511.8942461351816	0.0	76.8129683755418	0.1079385094699747	-0.0245314794250361	-777.1254291120658	-706.73221411883	-338.78041979537613	0.1079385094699747		-922.0095206120584	29.43777530999296	184.94925848271404	3.090966407549265	12.991871503476888	1000.0	-334.6093793569205	-2.2274583317894705	0.0	-0.2698462736749434		-5.377300289958725	0.0	867.2022469947685	0.0	0.0	0.0245314794250361	-799.1841354110206	76.8129683755418	215.33385997496657	0.0098125917699976	414.8600806111514	-413.6825695987517	0.1079385094699747		29.437775309993004	825.4645745358018	59.856809796985885	0.0	-352.75405278828714	334.6093793569205
128	Low Iron	CD630	low	27.47178360514681	0.0	-1.7856659343344072	-2.884537278540418	0.0	477.7075648706316	0.0	71.6830406870298	0.100729873219052	-0.022893153004289	-1000.0	-487.7650383429556	-46.93286963867797	0.100729873219052		-330.26583755362367	27.47178360514681	172.59748583123064	2.884537278540418	12.124213831071527	1000.0	-312.2626069785026	-2.0786982927894444	0.0	-0.2518246830471753		-994.139352830902	423.39049522671854	0.0	0.0	0.0	0.022893153004289	-286.5524123550342	71.6830406870298	1000.0	0.0091572612017216	322.9079342555609	-321.8090629113551	0.1007298732193104		27.47178360514681	598.5678988837143	55.85929333046522	0.0	-329.1954946319844	312.2626069785026
129	Low Iron	CD630	low	27.47178360514684	0.0	-1.7856659343344072	-2.884537278540418	158.88479463236808	0.0	-158.88479463236808	71.6830406870298	0.1007298732185972	-0.022893153004289	-151.14175321508128	-945.0564327897064	0.0	0.1007298732188246		-241.4548777549785	27.47178360514681	172.59748583123064	2.884537278540418	12.124213831071527	780.8520582914675	-312.2626069785026	-2.0786982927894444	0.0	0.0228931530041336		-5.018179138540177	497.2964537303482	1000.0	-397.2352125621644	0.0	0.0228931530042473	-568.9624889587026	71.6830406870298	0.0	0.0091572612017216	303.6979772400715	-302.59910589586605	0.1007298732193104		27.47178360514681	578.0143695418117	-421.9856304581883	0.1373589180253702	-329.1954946319844	312.2626069785026
130	Low Iron	CD630	low	29.989588055415545	1000.0	-1.9493232236020503	-3.1489067458186315	0.0	491.6657650203221	0.0	78.25283176593096	0.1099618228698559	-0.0249913233794814	-1000.0	-648.8317497515861	163.79287210231075	0.1099618228698559		0.0	29.989588055415545	188.41614268209707	3.1489067458186315	13.235404861790016	1000.0	-340.8816508965567	-2.269212162859776	0.0999652935180517	0.0		-5.478098084789281	1.5394655201779976	176.32329108633917	0.0	0.0999652935180517	0.0249913233794814	-600.5723367334357	78.25283176593096	0.0	0.0099965293518051	495.8812771792963	-494.6816936570797	0.1099618228698559		29.989588055415545	739.7283699338176	31.01740936491842	0.1374522785873212	-359.3664472467078	340.8816508965567
131	Low Iron	CD630	low	29.989588055415545	1000.0	-1.9493232236020503	-3.1489067458186315	0.0	491.6657650203221	0.0	78.25283176593096	0.1099618228698559	-0.0249913233794814	-1000.0	-648.8317497515861	163.79287210231075	0.1099618228698559		0.0	29.989588055415545	188.41614268209707	3.1489067458186315	13.235404861790016	1000.0	-340.8816508965567	-2.269212162859776	0.0999652935180517	0.0		-5.478098084789281	1.5394655201779976	176.32329108633917	0.0	0.0999652935180517	0.0249913233794814	-600.5723367334357	78.25283176593096	0.0	0.0099965293518051	495.8812771792963	-494.6816936570797	0.1099618228698559		29.989588055415545	739.7283699338176	31.01740936491842	0.1374522785873212	-359.3664472467078	340.8816508965567
132	Low Iron	CD630	low	30.59214808188836	0.0	-1.9884896253227	-3.212175548598277	0.0	469.9038440891055	0.0	79.82511172834063	0.1121712096335909	-0.0254934567349209	-1000.0	-930.433455261786	0.0	0.1121712096335909		0.0	30.59214808188836	192.20185776803385	3.212175548598277	13.501334686806672	894.0005009094665	-347.730749864131	-2.314805871529552	0.1019738269396278	0.0		-804.5069120998461	1.5703969348702689	0.0	-270.7736013679462	0.1019738269396278	0.0254934567349209	-926.069013808203	79.82511172834063	1000.0	0.0101973826939627	368.813306511054	-367.5896205877784	0.1121712096335909		30.59214808188836	991.515777598623	0.0	0.1402140120419882	-366.5869484275272	347.730749864131
133	Low Iron	CD630	low	27.47178360514681	0.0	-1.7856659343344072	-2.884537278540418	0.0	56.88452971607961	0.0	71.6830406870298	0.1007298732188246	-0.022893153004289	-797.0869069951699	-992.7784781506712	-893.1643255200124	0.1007298732188246		-259.4286085545881	27.47178360514681	172.59748583123064	2.884537278540418	12.124213831071527	1000.0	-312.2626069785026	-2.0786982927894444	0.0	0.0		-994.139352830902	895.9463015576657	0.0	0.0	0.0	0.022893153004289	-62.75030367857005	71.6830406870298	1000.0	0.0091572612017216	344.41813218285154	-343.31926083864573	0.1007298732193104		27.47178360514681	682.6323911953549	-365.0896541656098	0.1259123415236445	-329.1954946319844	312.2626069785026
134	Low Iron	CD630	low	31.0138508105556	-51.75553277696838	-374.5478034993057	-3.2564543351083435	0.0	462.6231624765688	0.0	80.92547471500988	0.1137174529720363	-0.0258448756754887	-1000.0	-1000.0	-62.027701621111305	0.1137174529720363		-230.0374746558868	31.0138508105556	248.0701406589073	3.2564543351083435	13.687446157725276	1000.0	-352.5241042133159	-2.3467147113320443	0.0	0.0258448756754887		-794.0333390115273	0.0	162.3443680010845	0.0	0.0	0.0258448756754887	-501.80616382363854	80.92547471500988	229.8615117045456	0.0103379502701852	419.7476626786122	-418.50710864619	0.1137174529720363		31.013850810555653	995.037783870311	-66.9899177508002	0.1550692540527782	-371.64022929005125	352.5241042133159
135	Low Iron	CD630	low	27.47178360514684	0.0	-1.7856659343344072	-2.884537278540418	0.0	0.0	0.0	71.6830406870298	0.1007298732185972	-0.022893153004289	-940.7517566616874	-938.9261676714376	-25.66988724608313	0.1007298732188246		72.78191203123572	27.47178360514681	172.5974858312349	2.884537278540418	12.124213831071527	1000.0	-312.2626069785026	-2.0786982927894444	0.0	0.0		-622.8512988461715	0.0	819.9034921067291	-163.13281993760995	0.0	0.022893153004289	-374.4690997807543	71.6830406870298	0.0	0.0091572612017216	344.4181321828513	-343.31926083864573	0.1007298732193104		27.47178360514681	571.8955510000408	-421.9741838816904	0.1259123415233034	-329.1954946319845	312.2626069785026
136	Low Iron	CD630	low	27.86568064358196	0.0	-1.8112692418328609	-2.9258964675761048	330.38621162437335	0.0	-330.38621162437335	72.71084935931981	0.1021741623598018	-0.023221400536272	-727.2061084695704	-944.268638712836	0.0	0.1021741623598018		73.82547658506314	27.86568064358196	175.0722300810914	2.9258964675761048	12.298053724034162	1000.0	-316.7399033153815	-2.108503168697701	0.0	0.0		-338.0989057258457	0.0	875.8754513224949	-373.2772161736191	0.0	0.0232214005363182	-504.7810467992896	72.71084935931981	-499.0	0.0092885602145273	342.9530530741256	-341.83842584838226	0.1021741623598018		27.86568064358196	571.9754488135875	-428.0245511864125	0.1277177029497506	-333.9155787832525	316.7399033153815
137	Low Iron	CD630	low	27.47178360514684	1000.0	-1.7856659343344072	-2.884537278540418	0.0	477.7075648706257	0.0	71.6830406870298	0.1007298732185972	-0.022893153004289	-1000.0	-777.251531486981	0.0	0.1007298732188246		-458.8995975315752	27.47178360514681	172.59748583123303	2.884537278540418	12.124213831071527	1000.0	-312.2626069785026	-2.0786982927894444	0.0915726120171561	0.0		-5.018179138540177	0.0	341.39367843931166	0.0	0.0915726120171561	0.022893153004289	-682.0655790015838	71.6830406870298	0.0	0.0091572612017216	438.8337409342973	-437.73486959009176	0.1007298732193104		27.47178360514681	887.8369070741994	55.73338098894192	0.1259123415233034	-329.1954946319844	312.2626069785026
138	Low Iron	CD630	low	31.88819302330085	0.0	-2.072732546514544	-3.3482602674465896	367.65255323234487	554.5046239528356	-367.65255323234487	83.20692499546637	0.1169233744187701	-0.0265734941860955	-959.0579484787836	-755.4990933305398	0.0	0.1169233744187701		-915.517547283602	31.8881930233008	200.344543427882	3.3482602674465896	14.073322520950114	1000.0	-362.4624606981863	-2.4128732720964314	0.0	-0.1576245707854013		-5.824909925589623	0.0	1000.0	0.0	0.0	0.0265734941860955	-982.9528344509102	83.20692499546637	252.04624231031403	0.0106293976744336	423.7936328023612	-422.5181050814292	0.1169233744187701		31.88819302330085	884.0474632585559	64.77198388141437	0.0673419326307558	-382.1175074070918	362.4624606981863
139	Low Iron	CD630	low	30.59214808188836	0.0	-1.9884896253227	-3.212175548598277	0.0	469.9038440891055	0.0	79.82511172834063	0.1121712096335909	-0.0254934567349209	-1000.0	-930.433455261786	0.0	0.1121712096335909		0.0	30.59214808188836	192.20185776803385	3.212175548598277	13.501334686806672	894.0005009094665	-347.730749864131	-2.314805871529552	0.1019738269396278	0.0		-804.5069120998461	1.5703969348702689	0.0	-270.7736013679462	0.1019738269396278	0.0254934567349209	-926.069013808203	79.82511172834063	1000.0	0.0101973826939627	368.813306511054	-367.5896205877784	0.1121712096335909		30.59214808188836	991.515777598623	0.0	0.1402140120419882	-366.5869484275272	347.730749864131
140	Low Iron	CD630	low	28.10881628736468	0.0	-1.8270730586787067	-2.951425710173292	311.07874663463963	26.41338427863123	-311.07874663463963	73.34527129916358	0.1030656597203375	-0.0234240135728214	-1000.0	-943.7823674252706	0.0	0.1030656597203375		-925.5303760493418	28.108816287364675	176.59978291260907	2.951425710173292	12.405357588156903	606.9939727998042	-319.50354513304524	-2.126900432410594	0.0	0.0		-5.134543775158591	0.0	1000.0	0.0	0.0	0.0234240135728214	-828.8559726745265	73.34527129916358	0.0	0.0093696054291215	234.60162314753063	-233.4772704960361	0.1030656597203375		28.10881628736468	594.6542024496512	-405.3457975503488	0.1288320746504214	-336.82908304159014	319.50354513304524
141	Low Iron	CD630	low	27.87121111002653	0.0	-282.251108365294	-2.926477166552785	199.37651308511977	345.79254939609854	-199.37651308511977	72.72528018976254	0.1021944407367642	-0.0232260092583374	-885.3498817925995	-944.2575777799468	0.0	0.1021944407367642		-802.7101938720713	27.87121111002648	215.16975925165465	2.926477166552785	12.300494503225082	1000.0	-316.80276628396814	-2.1089216406586737	0.0	0.0		-5.091141229431514	0.0	903.2313129661034	0.0	0.0	0.0232260092583374	-811.6492671541014	72.72528018976254	0.0	0.0092904037033421	430.987165667457	-429.8723172230559	0.1021944407367642		27.87121111002653	877.6202659114188	-122.37973408858124	0.1277430509209549	-333.98185058645754	316.80276628396814
142	Low Iron	CD630	low	27.47178360514684	1000.0	-1.7856659343344072	-2.884537278540418	0.0	477.7075648706257	0.0	71.6830406870298	0.1007298732185972	-0.022893153004289	-1000.0	-777.251531486981	0.0	0.1007298732188246		-458.8995975315752	27.47178360514681	172.59748583123303	2.884537278540418	12.124213831071527	1000.0	-312.2626069785026	-2.0786982927894444	0.0915726120171561	0.0		-5.018179138540177	0.0	341.39367843931166	0.0	0.0915726120171561	0.022893153004289	-682.0655790015838	71.6830406870298	0.0	0.0091572612017216	438.8337409342973	-437.73486959009176	0.1007298732193104		27.47178360514681	887.8369070741994	55.73338098894192	0.1259123415233034	-329.1954946319844	312.2626069785026
143	Low Iron	CD630	low	27.47178360514681	0.0	-1.7856659343344072	-2.884537278540418	0.0	184.80475228323075	0.0	71.6830406870298	0.1007298732188246	-0.022893153004289	-1000.0	-1000.0	-321.79588223694486	0.1007298732188246		0.0	27.47178360514681	172.5974858312311	2.884537278540418	12.124213831071527	327.78527640692016	-312.2626069785026	-2.0786982927894444	0.0	0.0		-936.0317552294712	0.0	128.90665870638009	0.0	0.0	0.0228931530042473	-309.6176117370948	71.6830406870298	1000.0	0.0091572612017216	121.32338407115571	-120.22451272695002	0.1007298732193104		27.47178360514681	817.7741356118347	-237.1694315984589	0.1259123415236445	-329.1954946319844	312.2626069785026
144	Low Iron	CD630	low	28.697105718403783	0.0	-1.865311871696236	-3.0131961004323973	491.6223698653254	440.8074271026642	-491.6223698653254	74.8803145212216	0.1052227209674808	-0.0239142547653727	-383.2004913382464	-688.3030804401299	254.3027081230628	0.1052227209674808		-252.2244733997677	28.697105718403805	180.2958398631797	3.0131961004323973	12.66498932372224	1000.0	-326.1904349991896	-2.171414332692553	0.0	0.0239142547653727		-521.5096235205357	0.0	402.4562492752953	0.0	0.0	0.0239142547653727	-404.7041892232369	74.8803145212216	0.0	0.0095657019061345	419.3520149129532	-418.2041306842172	0.1052227209674808		28.697105718403783	745.6972918769372	0.0	0.1434855285920189	-343.87857909984393	326.1904349991896
145	Low Iron	CD630	low	30.898888609888875	0.0	-2.0084277596411084	-3.244383304038365	261.2488576171259	34.317260368021266	-261.24885761712585	80.62550001273678	0.1132959249030136	-0.0257490738415526	-568.2582142846571	-1000.0	-61.7977772197778	0.1132959249030136		0.0	30.8988886098889	194.12902218867072	3.244383304038365	13.636709506497596	1000.0	-351.2173671990711	-2.3380159048149247	0.0	0.0257490738415526		-949.2137257003352	0.0	0.0	0.0	0.0	0.0257490738415526	-296.9160972120533	80.62550001273678	0.0	0.0102996295366296	358.36285736494926	-357.1269018205543	0.1132959249030136		30.8988886098889	621.4866997299591	-440.3110774898187	0.1544944430490886	-370.26263258732513	351.2173671990711
146	Low Iron	CD630	low	27.47178360514681	0.0	-1.7856659343344072	-2.884537278540418	676.649373578719	182.53446954625537	-676.649373578719	71.6830406870298	0.100729873219052	-0.022893153004289	-683.2641997437486	-1000.0	-54.869721732530365	0.100729873219052		17.838344820941984	27.47178360514681	172.59748583123064	2.884537278540418	12.124213831071527	323.35062642128105	-312.2626069785026	-2.0786982927894444	0.0738454777632856	0.0		-530.5994080700729	1.4102182250642044	321.19867003887816	0.0	0.0738454777632856	0.0228931530042473	-562.7040779831982	71.6830406870298	591.1750738099419	0.0091572612017216	118.807292581934	-117.70842123772832	0.1007298732193104		27.47178360514681	815.430007397096	-239.4397143354344	0.1259123415236445	-329.1954946319845	312.2626069785026
147	Low Iron	CD630	low	27.75310693532525	1000.0	-1.8039519507960904	-2.914076228209151	345.63257008131484	370.78917406408	-345.63257008131484	72.41710702990872	0.1017613920957956	-0.0231275891127324	-952.1906477860796	-1000.0	-55.50621387065053	0.1017613920957956		-243.96217489574687	27.753106935325263	174.3649611503555	2.914076228209151	12.248371194123592	839.66588134831	-315.460315498197	-2.0999850914396103	0.0	0.0		-116.25652382077352	1.4246594893466955	744.9985954126158	0.0	0.0	0.0231275891127324	-888.4489853453493	72.41710702990872	1000.0	0.0092510356451084	410.34830090649314	-409.23817662908	0.1017613920957956		27.75310693532525	1000.0	-55.50621387065053	0.1272017401202407	-332.56660348172977	315.460315498197
148	Low Iron	CD630	low	27.47178360514684	0.0	-334.687718558984	-2.884537278540418	844.5543489950413	327.9545776135597	-844.5543489950413	71.6830406870298	0.1007298732187109	-0.022893153004289	-1000.0	-1000.0	-54.94356721029362	0.1007298732188246		-927.2180879687644	27.47178360514681	220.15492192046696	2.884537278540418	12.124213831071527	1000.0	-312.2626069785026	-2.0786982927894444	0.0	0.0228931530041336		-5.018179138540177	0.0	995.5587283171724	0.0	0.0	0.0228931530042473	-519.296207881028	71.6830406870298	242.1560802272884	0.0091572612017216	458.4252956704081	-457.3264243262026	0.1007298732193104		27.47178360514681	913.3550782764288	-141.5884889338647	0.1373589180253702	-329.1954946319844	312.2626069785026
149	Low Iron	CD630	low	27.47178360514684	1000.0	-1.7856659343344072	-2.884537278540418	0.0	477.7075648706259	0.0	71.6830406870298	0.1007298732185972	-0.022893153004289	-1000.0	-837.2791434201738	52.043908380590665	0.1007298732188246		52.456192141881786	27.47178360514681	172.5974858312372	2.884537278540418	12.124213831071527	1000.0	-312.2626069785026	-2.0786982927894444	0.0	0.0		-5.018179138540177	0.0	205.90248196339803	0.0	0.0	0.022893153004289	-614.319980763627	71.6830406870298	0.0	0.0091572612017216	465.34549833900405	-464.2466269947986	0.1007298732193104		27.47178360514681	947.9560916194092	55.73338098894192	0.1259123415233034	-329.1954946319844	312.2626069785026
150	Low Iron	CD630	low	31.88819302330085	0.0	-2.072732546514544	-3.3482602674465896	367.65255323234487	554.5046239528356	-367.65255323234487	83.20692499546637	0.1169233744187701	-0.0265734941860955	-959.0579484787836	-755.4990933305398	0.0	0.1169233744187701		-915.517547283602	31.8881930233008	200.344543427882	3.3482602674465896	14.073322520950114	1000.0	-362.4624606981863	-2.4128732720964314	0.0	-0.1576245707854013		-5.824909925589623	0.0	1000.0	0.0	0.0	0.0265734941860955	-982.9528344509102	83.20692499546637	252.04624231031403	0.0106293976744336	423.7936328023612	-422.5181050814292	0.1169233744187701		31.88819302330085	884.0474632585559	64.77198388141437	0.0673419326307558	-382.1175074070918	362.4624606981863
151	Low Iron	CD630	low	29.61096746635019	0.0	-1.9247128853127151	-3.1091515839667685	0.0	6.008535943644745	0.0	77.2648844421964	0.1085735473753694	-0.0246758062219214	-1000.0	-940.8767682921876	0.0	0.1085735473753694		78.4493231408504	29.61096746635019	186.0373760648312	3.1091515839667685	13.068306975149198	1000.0	-336.57799686751366	-2.24056320495383	0.0987032248878339	0.0		-961.8851879166774	1.5200296632726424	100.9844650171807	0.0	0.0987032248878339	0.0246758062219584	-322.5241454544671	77.2648844421964	1000.0	0.0098703224887833	332.23741876564463	-331.0529800669908	0.1085735473753694		29.61096746635018	551.1758971112943	-448.8241028887058	0.1357169342207716	-354.8294214064244	336.57799686751366
152	Low Iron	CD630	low	27.47178360514684	0.0	-54.69495731100744	-2.884537278540418	0.0	44.78534979002825	0.0	71.6830406870298	0.1007298732185972	-0.022893153004289	-1000.0	-1000.0	-54.94356721029362	0.1007298732188246		-275.0295151112301	27.47178360514681	180.1559560279043	2.884537278540418	12.124213831071527	1000.0	-312.2626069785026	-2.0786982927894444	0.0	0.0		-5.018179138540177	636.3496973388217	816.3506670790364	-412.9340144911919	0.0	0.022893153004289	-587.0659855088081	71.6830406870298	1000.0	0.0091572612017216	344.4181321828513	-343.31926083864573	0.1007298732193104		27.47178360514681	670.1962629219672	-384.7473042883264	0.1259123415233034	-329.1954946319846	312.2626069785026
153	Low Iron	CD630	low	27.47178360514684	0.0	-74.4112885451633	-2.884537278540418	0.0	432.3492728260914	0.0	71.6830406870298	0.1007298732188246	-0.022893153004289	-1000.0	-940.7525200249	-3.2233559430039804	0.1007298732188246		535.9865637691166	27.47178360514681	182.9725747756433	2.884537278540418	12.124213831071527	1000.0	-312.2626069785026	-2.0786982927894444	0.0915726120171561	0.0		-159.22329431257697	1.4102182250642044	0.0	0.0	0.0915726120171561	0.022893153004289	-861.8348099826687	71.6830406870298	777.1682169083768	0.0091572612017216	464.8880480381959	-463.7891766939903	0.1007298732193104		27.47178360514681	995.6045146231766	0.0	0.1259123415233034	-329.1954946319845	312.2626069785026
154	Low Iron	CD630	low	27.47178360514681	0.0	-1.7856659343344072	-2.884537278540418	0.0	184.80475228323075	0.0	71.6830406870298	0.1007298732188246	-0.022893153004289	-1000.0	-1000.0	-321.79588223694486	0.1007298732188246		0.0	27.47178360514681	172.5974858312311	2.884537278540418	12.124213831071527	327.78527640692016	-312.2626069785026	-2.0786982927894444	0.0	0.0		-936.0317552294712	0.0	128.90665870638009	0.0	0.0	0.0228931530042473	-309.6176117370948	71.6830406870298	1000.0	0.0091572612017216	121.32338407115571	-120.22451272695002	0.1007298732193104		27.47178360514681	817.7741356118347	-237.1694315984589	0.1259123415236445	-329.1954946319844	312.2626069785026
155	Low Iron	CD630	low	27.47178360514684	0.0	-334.687718558984	-2.884537278540418	844.5543489950413	327.9545776135597	-844.5543489950413	71.6830406870298	0.1007298732187109	-0.022893153004289	-1000.0	-1000.0	-54.94356721029362	0.1007298732188246		-927.2180879687644	27.47178360514681	220.15492192046696	2.884537278540418	12.124213831071527	1000.0	-312.2626069785026	-2.0786982927894444	0.0	0.0228931530041336		-5.018179138540177	0.0	995.5587283171724	0.0	0.0	0.0228931530042473	-519.296207881028	71.6830406870298	242.1560802272884	0.0091572612017216	458.4252956704081	-457.3264243262026	0.1007298732193104		27.47178360514681	913.3550782764288	-141.5884889338647	0.1373589180253702	-329.1954946319844	312.2626069785026
156	Low Iron	CD630	low	27.47178360514684	0.0	-1.7856659343344072	-2.884537278540418	0.0	0.0	0.0	71.6830406870298	0.1007298732185972	-0.022893153004289	-940.7517566616874	-938.9261676714376	-25.66988724608313	0.1007298732188246		72.78191203123572	27.47178360514681	172.5974858312349	2.884537278540418	12.124213831071527	1000.0	-312.2626069785026	-2.0786982927894444	0.0	0.0		-622.8512988461715	0.0	819.9034921067291	-163.13281993760995	0.0	0.022893153004289	-374.4690997807543	71.6830406870298	0.0	0.0091572612017216	344.4181321828513	-343.31926083864573	0.1007298732193104		27.47178360514681	571.8955510000408	-421.9741838816904	0.1259123415233034	-329.1954946319845	312.2626069785026
157	Low Iron	CD630	low	27.87121111002653	0.0	-282.251108365294	-2.926477166552785	199.37651308511977	345.79254939609854	-199.37651308511977	72.72528018976254	0.1021944407367642	-0.0232260092583374	-885.3498817925995	-944.2575777799468	0.0	0.1021944407367642		-802.7101938720713	27.87121111002648	215.16975925165465	2.926477166552785	12.300494503225082	1000.0	-316.80276628396814	-2.1089216406586737	0.0	0.0		-5.091141229431514	0.0	903.2313129661034	0.0	0.0	0.0232260092583374	-811.6492671541014	72.72528018976254	0.0	0.0092904037033421	430.987165667457	-429.8723172230559	0.1021944407367642		27.87121111002653	877.6202659114188	-122.37973408858124	0.1277430509209549	-333.98185058645754	316.80276628396814
158	Low Iron	CD630	low	27.750218858736964	0.0	-1.803764225817872	-2.9137729801673813	406.7333764356782	177.8870602509712	-406.7333764356782	72.40957107539766	0.1017508024820017	-0.0231251823822731	-301.4499469267913	-1000.0	-55.44332048944955	0.1017508024820017		-84.76003525784256	27.75021885873696	174.3468161778564	2.9137729801673813	12.24709658965594	586.3701376187961	-315.42748769431023	-2.099766560311097	0.0571172280243916	0.0231251823822731		-5.069039978195974	0.0	978.1719330655412	-338.8779445375309	0.0571172280243916	0.0231251823822731	-661.1220554624691	72.40957107539766	0.0	0.0092500729529123	281.06990237028003	-279.9598936159306	0.1017508024820017		27.750218858736964	807.0677918685808	-248.37552862086875	0.1387510942936848	-332.5319955431015	315.42748769431023
159	Low Iron	CD630	low	27.47178360514684	0.0	-1.7856659343344072	-2.884537278540418	132.8615605809357	0.0	-132.8615605809357	71.6830406870298	0.1007298732188246	-0.022893153004289	-588.7592146863417	-820.8656218092824	124.28238359244108	0.1007298732188246		-241.54645036702505	27.47178360514681	172.59748583123064	2.884537278540418	12.124213831071527	1000.0	-312.2626069785026	-2.0786982927894444	0.0915726120171561	0.0228931530041336		-5.018179138540177	1.4102182250642272	1000.0	-390.6552621322016	0.0915726120171561	0.0228931530042473	-1000.0	71.6830406870298	0.0	0.0091572612017216	366.500677204996	-365.40180586079055	0.1007298732193104		27.47178360514681	453.7319859493682	-421.9856304581908	0.1373589180253702	-329.1954946319844	312.2626069785026
160	Low Iron	CD630	low	28.73275123844484	641.6661317899011	-1.867628830498916	-3.016938880036708	0.0	383.8774925315152	0.0	74.97332556484878	0.1053534212076314	-0.0239439593653969	-1000.0	-1000.0	-248.73974107100912	0.1053534212076314		-252.5736847843591	28.73275123844484	180.5197906349501	3.016938880036708	12.680720879900264	1000.0	-326.5956057436563	-2.174111510375659	0.0	0.0		-5.248515892889259	1.4749478969068348	711.3770336240433	0.0	0.0	0.0239439593653969	-289.57709297922656	74.97332556484878	429.4707413671298	0.0095775837461482	470.0513437322602	-468.9020336827224	0.1053534212076314		28.73275123844484	1000.0	-57.46550247688981	0.1316917765095388	-344.30572080895126	326.5956057436563
161	Low Iron	CD630	low	27.47178360514681	0.0	-1.7856659343344072	-2.884537278540418	0.0	56.88452971607961	0.0	71.6830406870298	0.1007298732188246	-0.022893153004289	-797.0869069951699	-992.7784781506712	-893.1643255200124	0.1007298732188246		-259.4286085545881	27.47178360514681	172.59748583123064	2.884537278540418	12.124213831071527	1000.0	-312.2626069785026	-2.0786982927894444	0.0	0.0		-994.139352830902	895.9463015576657	0.0	0.0	0.0	0.022893153004289	-62.75030367857005	71.6830406870298	1000.0	0.0091572612017216	344.41813218285154	-343.31926083864573	0.1007298732193104		27.47178360514681	682.6323911953549	-365.0896541656098	0.1259123415236445	-329.1954946319844	312.2626069785026
162	Low Iron	CD630	low	27.47178360514681	0.0	-1.7856659343344072	-2.884537278540418	0.0	184.80475228323075	0.0	71.6830406870298	0.1007298732188246	-0.022893153004289	-1000.0	-1000.0	-321.79588223694486	0.1007298732188246		0.0	27.47178360514681	172.5974858312311	2.884537278540418	12.124213831071527	327.78527640692016	-312.2626069785026	-2.0786982927894444	0.0	0.0		-936.0317552294712	0.0	128.90665870638009	0.0	0.0	0.0228931530042473	-309.6176117370948	71.6830406870298	1000.0	0.0091572612017216	121.32338407115571	-120.22451272695002	0.1007298732193104		27.47178360514681	817.7741356118347	-237.1694315984589	0.1259123415236445	-329.1954946319844	312.2626069785026
163	Low Iron	CD630	low	27.750218858736964	0.0	-1.803764225817872	-2.9137729801673813	406.7333764356782	177.8870602509712	-406.7333764356782	72.40957107539766	0.1017508024820017	-0.0231251823822731	-301.4499469267913	-1000.0	-55.44332048944955	0.1017508024820017		-84.76003525784256	27.75021885873696	174.3468161778564	2.9137729801673813	12.24709658965594	586.3701376187961	-315.42748769431023	-2.099766560311097	0.0571172280243916	0.0231251823822731		-5.069039978195974	0.0	978.1719330655412	-338.8779445375309	0.0571172280243916	0.0231251823822731	-661.1220554624691	72.40957107539766	0.0	0.0092500729529123	281.06990237028003	-279.9598936159306	0.1017508024820017		27.750218858736964	807.0677918685808	-248.37552862086875	0.1387510942936848	-332.5319955431015	315.42748769431023
164	Low Iron	CD630	low	27.47178360514684	0.0	-1.7856659343344072	-2.884537278540418	158.88479463236808	0.0	-158.88479463236808	71.6830406870298	0.1007298732185972	-0.022893153004289	-151.14175321508128	-945.0564327897064	0.0	0.1007298732188246		-241.4548777549785	27.47178360514681	172.59748583123064	2.884537278540418	12.124213831071527	780.8520582914675	-312.2626069785026	-2.0786982927894444	0.0	0.0228931530041336		-5.018179138540177	497.2964537303482	1000.0	-397.2352125621644	0.0	0.0228931530042473	-568.9624889587026	71.6830406870298	0.0	0.0091572612017216	303.6979772400715	-302.59910589586605	0.1007298732193104		27.47178360514681	578.0143695418117	-421.9856304581883	0.1373589180253702	-329.1954946319844	312.2626069785026
165	Low Iron	CD630	low	27.47178360514684	1000.0	-1.7856659343344072	-2.884537278540418	0.0	477.7075648706259	0.0	71.6830406870298	0.1007298732185972	-0.022893153004289	-1000.0	-837.2791434201738	52.043908380590665	0.1007298732188246		52.456192141881786	27.47178360514681	172.5974858312372	2.884537278540418	12.124213831071527	1000.0	-312.2626069785026	-2.0786982927894444	0.0	0.0		-5.018179138540177	0.0	205.90248196339803	0.0	0.0	0.022893153004289	-614.319980763627	71.6830406870298	0.0	0.0091572612017216	465.34549833900405	-464.2466269947986	0.1007298732193104		27.47178360514681	947.9560916194092	55.73338098894192	0.1259123415233034	-329.1954946319844	312.2626069785026
166	Low Iron	CD630	low	27.47178360514681	0.0	-1.7856659343344072	-2.884537278540418	0.0	56.88452971607961	0.0	71.6830406870298	0.1007298732188246	-0.022893153004289	-797.0869069951699	-992.7784781506712	-893.1643255200124	0.1007298732188246		-259.4286085545881	27.47178360514681	172.59748583123064	2.884537278540418	12.124213831071527	1000.0	-312.2626069785026	-2.0786982927894444	0.0	0.0		-994.139352830902	895.9463015576657	0.0	0.0	0.0	0.022893153004289	-62.75030367857005	71.6830406870298	1000.0	0.0091572612017216	344.41813218285154	-343.31926083864573	0.1007298732193104		27.47178360514681	682.6323911953549	-365.0896541656098	0.1259123415236445	-329.1954946319844	312.2626069785026
167	Low Iron	CD630	low	31.38909224800576	112.61375897478648	-2.040290996120348	-3.295854686040604	0.0	419.4323076684449	0.0	81.90460470579634	0.1150933382426878	-0.0261575768732882	-1000.0	-1000.0	-121.24208720904257	0.1150933382426878		15.359729140024228	31.38909224800576	197.2088337036625	3.295854686040604	13.853052712119847	1000.0	-356.78934855233206	-2.3751079800991017	0.1046303074933525	-0.078529479371582		-320.00239191889	1.6113067353976285	225.0736912511913	0.0	0.1046303074933525	0.0261575768733381	-815.2929815000739	81.90460470579634	867.2841031429114	0.0104630307493352	446.0953895317307	-444.8398258418104	0.1150933382426878		31.38909224800576	1000.0	-62.67355418851821	0.1046019331175367	-376.13676261978526	356.78934855233206
168	Low Iron	CD630	low	27.47178360514684	0.0	-1.7856659343344072	-2.884537278540418	605.0790721530972	477.70756487062863	-605.0790721530972	71.6830406870298	0.1007298732185972	-0.022893153004289	-830.5191277725397	-599.7244668719075	-326.8936173621976	0.1007298732188246		-927.2180879687644	27.47178360514681	172.59748583123064	2.884537278540418	12.124213831071527	711.6548166846352	-312.2626069785026	-2.0786982927894444	0.0	0.0		-5.018179138540177	0.0	1000.0	0.0	0.0	0.0228931530042473	-851.1046509539967	71.6830406870298	41.14147125971226	0.0091572612017216	292.03777619579046	-290.938904851585	0.1007298732193104		27.47178360514681	710.401415071143	55.73338098894192	0.1259123415233034	-329.1954946319844	312.2626069785026
169	Low Iron	CD630	low	27.47178360514684	790.3506299057149	-1.7856659343344072	-2.884537278540418	375.2865368804712	367.0306166713924	-375.2865368804712	71.6830406870298	0.1007298732188246	-0.022893153004289	-331.89003791219136	-1000.0	-54.94356721029362	0.1007298732188246		0.0	27.47178360514681	172.59748583123917	2.884537278540418	12.124213831071527	1000.0	-312.2626069785026	-2.0786982927894444	0.0	0.0		-137.22773113195353	0.0	679.6148107751834	-464.5181759707532	0.0	0.022893153004289	-498.7605042219839	71.6830406870298	0.0	0.0091572612017216	485.6059270620685	-484.50705571786295	0.1007298732193104		27.47178360514681	1000.0	-54.94356721029362	0.1259123415233034	-329.1954946319844	312.2626069785026
170	Low Iron	CD630	low	28.58060201920944	0.0	-1.857739131248649	-3.000963212016992	0.0	0.0	0.0	74.57631753545718	0.1047955407370982	-0.0238171683492964	-1000.0	-942.9340646349784	0.0	0.1047955407370982		75.71954161622594	28.58060201920944	179.5638799052844	3.000963212016992	12.613572357811108	1000.0	-324.86617628501403	-2.1625988861201813	0.0952686733973648	0.0		-970.42642378369	89.46737088576651	254.56743993823807	-144.68753581859892	0.0952686733973648	0.0238171683493412	-300.2139652804788	74.57631753545718	1000.0	0.0095268673397364	338.0750114489456	-336.9317873681771	0.1047955407370982		28.58060201920945	560.9940590226647	-439.0059409773353	0.1309944259213766	-342.4825105578818	324.86617628501403
171	Low Iron	CD630	low	28.00036696117772	1000.0	-111.39474392520005	-2.94003853092366	0.0	225.48182615885744	0.0	73.0622908573664	0.1026680121908611	-0.0233336391343073	-809.6476582556822	-1000.0	-666.3333006754691	0.1026680121908611		-356.1887603605579	28.000366961177747	191.57195775277737	2.94003853092366	12.357495285533105	324.2655035556528	-318.2708377920534	-2.11869443339578	0.093334556537259	-0.256670030477494		-5.114733698241821	1.4373521706737893	785.1462729936272	0.0	0.093334556537259	0.0233336391343073	-830.6292665652581	73.0622908573664	1000.0	0.0093334556537259	170.22400688768982	-169.10399220924273	0.1026680121908611		28.00036696117772	835.7706588759095	-220.13674048990868	0.0	-335.529530377309	318.2708377920534
172	Low Iron	CD630	low	33.972761472110115	724.6179128499542	-2.208229495687192	-3.5671399545715614	0.0	453.7297680540292	0.0	88.64625893455933	0.1245667920644041	-0.0283106345600572	-1000.0	-1000.0	-67.94552294422022	0.1245667920644041		16.624004613685884	33.972761472110165	213.4413003941905	3.5671399545715614	14.993312063024632	1000.0	-386.15705539965165	-2.5706056180563315	0.0	-0.3114169801610093		-732.4599018630033	293.7441284906655	355.704656891319	0.0	0.0	0.0283106345600917	-654.9410484866423	88.64625893455933	1000.0	0.0113242538240367	424.5311115335137	-423.1722010746293	0.1245667920644041		33.972761472110115	1000.0	-67.94552294422022	0.0	-407.0969754847098	386.15705539965165
173	Low Iron	CD630	low	29.61096746635019	0.0	-1.9247128853127151	-3.1091515839667685	0.0	6.008535943644745	0.0	77.2648844421964	0.1085735473753694	-0.0246758062219214	-1000.0	-940.8767682921876	0.0	0.1085735473753694		78.4493231408504	29.61096746635019	186.0373760648312	3.1091515839667685	13.068306975149198	1000.0	-336.57799686751366	-2.24056320495383	0.0987032248878339	0.0		-961.8851879166774	1.5200296632726424	100.9844650171807	0.0	0.0987032248878339	0.0246758062219584	-322.5241454544671	77.2648844421964	1000.0	0.0098703224887833	332.23741876564463	-331.0529800669908	0.1085735473753694		29.61096746635018	551.1758971112943	-448.8241028887058	0.1357169342207716	-354.8294214064244	336.57799686751366
174	Low Iron	CD630	low	30.59214808188836	0.0	-1.9884896253227	-3.212175548598277	0.0	469.9038440891055	0.0	79.82511172834063	0.1121712096335909	-0.0254934567349209	-1000.0	-930.433455261786	0.0	0.1121712096335909		0.0	30.59214808188836	192.20185776803385	3.212175548598277	13.501334686806672	894.0005009094665	-347.730749864131	-2.314805871529552	0.1019738269396278	0.0		-804.5069120998461	1.5703969348702689	0.0	-270.7736013679462	0.1019738269396278	0.0254934567349209	-926.069013808203	79.82511172834063	1000.0	0.0101973826939627	368.813306511054	-367.5896205877784	0.1121712096335909		30.59214808188836	991.515777598623	0.0	0.1402140120419882	-366.5869484275272	347.730749864131
175	Low Iron	CD630	low	29.0720070840086	1000.0	-598.6851168070453	-3.052560743820903	0.0	473.6665352373664	0.0	75.85855715120644	0.1065973593080116	-0.0242266725699664	-949.9186224632812	-1000.0	-58.14401416801718	0.1065973593080116		-852.351331163255	29.0720070840086	267.90773055268943	3.052560743820903	12.830445793075796	834.4516894439299	-330.4518138548977	-2.1997818693566504	0.0	0.0		-5.31048662734554	1.492363030312441	282.91193516811086	0.0	0.0	0.0242266725699664	-711.2203996919967	75.85855715120644	1000.0	0.0096906690280028	402.2976784056292	-401.1347981222688	0.1065973593080116		29.0720070840086	1000.0	-58.14401416801718	0.1332466991350394	-348.37103733489505	330.4518138548977
176	Low Iron	CD630	low	27.47178360514684	316.7338888377328	-38.568774841826894	-2.884537278540418	0.0	482.9622947145567	0.0	71.6830406870298	0.1007298732185972	-0.022893153004289	-876.3028883078305	-772.7779511843564	-389.05501598110686	0.1007298732188246		-927.2180879687644	27.47178360514681	177.85221567515055	2.884537278540418	12.124213831071527	1000.0	-312.2626069785026	-2.0786982927894444	0.0	-0.2518246830464932		-5.018179138540177	0.0	477.87407727974346	-103.1115885107124	0.0	0.0228931530042473	-1000.0	71.6830406870298	0.0	0.0091572612017216	452.4704423601453	-451.3715710159398	0.1007298732193104		27.47178360514681	883.5808117251154	55.85929333046522	0.0	-329.1954946319844	312.2626069785026
177	Low Iron	CD630	low	30.898888609888875	0.0	-2.0084277596411084	-3.244383304038365	261.2488576171259	34.317260368021266	-261.24885761712585	80.62550001273678	0.1132959249030136	-0.0257490738415526	-568.2582142846571	-1000.0	-61.7977772197778	0.1132959249030136		0.0	30.8988886098889	194.12902218867072	3.244383304038365	13.636709506497596	1000.0	-351.2173671990711	-2.3380159048149247	0.0	0.0257490738415526		-949.2137257003352	0.0	0.0	0.0	0.0	0.0257490738415526	-296.9160972120533	80.62550001273678	0.0	0.0102996295366296	358.36285736494926	-357.1269018205543	0.1132959249030136		30.8988886098889	621.4866997299591	-440.3110774898187	0.1544944430490886	-370.26263258732513	351.2173671990711
178	Low Iron	CD630	low	27.47178360514684	0.0	-1.7856659343344072	-2.884537278540418	158.88479463236808	0.0	-158.88479463236808	71.6830406870298	0.1007298732185972	-0.022893153004289	-151.14175321508128	-945.0564327897064	0.0	0.1007298732188246		-241.4548777549785	27.47178360514681	172.59748583123064	2.884537278540418	12.124213831071527	780.8520582914675	-312.2626069785026	-2.0786982927894444	0.0	0.0228931530041336		-5.018179138540177	497.2964537303482	1000.0	-397.2352125621644	0.0	0.0228931530042473	-568.9624889587026	71.6830406870298	0.0	0.0091572612017216	303.6979772400715	-302.59910589586605	0.1007298732193104		27.47178360514681	578.0143695418117	-421.9856304581883	0.1373589180253702	-329.1954946319844	312.2626069785026
179	Low Iron	CD630	low	27.47178360514684	367.38832704623394	-1.7856659343344072	-2.884537278540418	597.3347873410764	163.41831470624987	-597.3347873410764	71.6830406870298	0.1007298732185972	-0.022893153004289	-106.44056217482836	-1000.0	-69.76804867549936	0.1007298732188246		14.837263117819193	27.47178360514681	172.59748583123667	2.884537278540418	12.124213831071527	1000.0	-312.2626069785026	-2.0786982927894444	0.0	0.0		-5.018179138540177	0.0	753.5209482882962	-526.5206109784056	0.0	0.022893153004289	-441.34949501349024	71.6830406870298	0.0	0.0091572612017216	452.1202516622566	-451.021380318051	0.1007298732193104		27.47178360514681	796.3876980348596	-258.5558691754341	0.1259123415233034	-329.1954946319844	312.2626069785026
180	Low Iron	CD630	low	27.47178360514684	0.0	-54.69495731100744	-2.884537278540418	0.0	44.78534979002825	0.0	71.6830406870298	0.1007298732185972	-0.022893153004289	-1000.0	-1000.0	-54.94356721029362	0.1007298732188246		-275.0295151112301	27.47178360514681	180.1559560279043	2.884537278540418	12.124213831071527	1000.0	-312.2626069785026	-2.0786982927894444	0.0	0.0		-5.018179138540177	636.3496973388217	816.3506670790364	-412.9340144911919	0.0	0.022893153004289	-587.0659855088081	71.6830406870298	1000.0	0.0091572612017216	344.4181321828513	-343.31926083864573	0.1007298732193104		27.47178360514681	670.1962629219672	-384.7473042883264	0.1259123415233034	-329.1954946319846	312.2626069785026
181	Low Iron	CD630	low	27.47178360514684	0.0	-1.7856659343344072	-2.884537278540418	0.0	421.9741838816866	0.0	71.6830406870298	0.1007298732185972	-0.022893153004289	-182.0023716254444	-945.0564327897064	0.0	0.1007298732188246		0.0	27.47178360514681	172.59748583123252	2.884537278540418	12.124213831071527	1000.0	-312.2626069785026	-2.0786982927894444	0.0	0.0		-775.961490347939	1.4102182250642272	985.8896078881696	-389.4888278520344	0.0	0.022893153004289	-272.266451014341	71.6830406870298	-59.71292817979906	0.0091572612017216	441.4651068600509	-440.36623551584535	0.1007298732193104		27.47178360514681	1000.0	0.0	0.1259123415233034	-329.1954946319846	312.2626069785026
182	Low Iron	CD630	low	29.989588055415545	1000.0	-1.9493232236020503	-3.1489067458186315	0.0	491.6657650203221	0.0	78.25283176593096	0.1099618228698559	-0.0249913233794814	-1000.0	-648.8317497515861	163.79287210231075	0.1099618228698559		0.0	29.989588055415545	188.41614268209707	3.1489067458186315	13.235404861790016	1000.0	-340.8816508965567	-2.269212162859776	0.0999652935180517	0.0		-5.478098084789281	1.5394655201779976	176.32329108633917	0.0	0.0999652935180517	0.0249913233794814	-600.5723367334357	78.25283176593096	0.0	0.0099965293518051	495.8812771792963	-494.6816936570797	0.1099618228698559		29.989588055415545	739.7283699338176	31.01740936491842	0.1374522785873212	-359.3664472467078	340.8816508965567
183	Low Iron	CD630	low	27.87121111002653	0.0	-282.251108365294	-2.926477166552785	199.37651308511977	345.79254939609854	-199.37651308511977	72.72528018976254	0.1021944407367642	-0.0232260092583374	-885.3498817925995	-944.2575777799468	0.0	0.1021944407367642		-802.7101938720713	27.87121111002648	215.16975925165465	2.926477166552785	12.300494503225082	1000.0	-316.80276628396814	-2.1089216406586737	0.0	0.0		-5.091141229431514	0.0	903.2313129661034	0.0	0.0	0.0232260092583374	-811.6492671541014	72.72528018976254	0.0	0.0092904037033421	430.987165667457	-429.8723172230559	0.1021944407367642		27.87121111002653	877.6202659114188	-122.37973408858124	0.1277430509209549	-333.98185058645754	316.80276628396814
184	Low Iron	CD630	low	27.47178360514684	790.3506299057149	-1.7856659343344072	-2.884537278540418	375.2865368804712	367.0306166713924	-375.2865368804712	71.6830406870298	0.1007298732188246	-0.022893153004289	-331.89003791219136	-1000.0	-54.94356721029362	0.1007298732188246		0.0	27.47178360514681	172.59748583123917	2.884537278540418	12.124213831071527	1000.0	-312.2626069785026	-2.0786982927894444	0.0	0.0		-137.22773113195353	0.0	679.6148107751834	-464.5181759707532	0.0	0.022893153004289	-498.7605042219839	71.6830406870298	0.0	0.0091572612017216	485.6059270620685	-484.50705571786295	0.1007298732193104		27.47178360514681	1000.0	-54.94356721029362	0.1259123415233034	-329.1954946319844	312.2626069785026
185	Low Iron	CD630	low	27.47178360514684	367.38832704623394	-1.7856659343344072	-2.884537278540418	597.3347873410764	163.41831470624987	-597.3347873410764	71.6830406870298	0.1007298732185972	-0.022893153004289	-106.44056217482836	-1000.0	-69.76804867549936	0.1007298732188246		14.837263117819193	27.47178360514681	172.59748583123667	2.884537278540418	12.124213831071527	1000.0	-312.2626069785026	-2.0786982927894444	0.0	0.0		-5.018179138540177	0.0	753.5209482882962	-526.5206109784056	0.0	0.022893153004289	-441.34949501349024	71.6830406870298	0.0	0.0091572612017216	452.1202516622566	-451.021380318051	0.1007298732193104		27.47178360514681	796.3876980348596	-258.5558691754341	0.1259123415233034	-329.1954946319844	312.2626069785026
186	Low Iron	CD630	low	27.47178360514684	0.0	-1.7856659343344072	-2.884537278540418	0.0	421.9741838816868	0.0	71.6830406870298	0.1007298732185972	-0.022893153004289	-1000.0	-928.0731754314968	-904.9543535872106	0.1007298732188246		-959.0388032889892	27.47178360514681	172.5974858312373	2.884537278540418	12.124213831071527	1000.0	-312.2626069785026	-2.0786982927894444	0.0	0.0		-951.4645068711986	743.2247268649822	115.0899712809612	-365.4553524138065	0.0	0.022893153004289	-640.5268334298526	71.6830406870298	1000.0	0.0091572612017216	357.8543228231878	-356.7554514789822	0.1007298732193104		27.47178360514681	983.0167426417904	0.0	0.1259123415233034	-329.1954946319846	312.2626069785026
187	Low Iron	CD630	low	27.47178360514684	1000.0	-1.7856659343344072	-2.884537278540418	0.0	477.7075648706257	0.0	71.6830406870298	0.1007298732185972	-0.022893153004289	-1000.0	-777.251531486981	0.0	0.1007298732188246		-458.8995975315752	27.47178360514681	172.59748583123303	2.884537278540418	12.124213831071527	1000.0	-312.2626069785026	-2.0786982927894444	0.0915726120171561	0.0		-5.018179138540177	0.0	341.39367843931166	0.0	0.0915726120171561	0.022893153004289	-682.0655790015838	71.6830406870298	0.0	0.0091572612017216	438.8337409342973	-437.73486959009176	0.1007298732193104		27.47178360514681	887.8369070741994	55.73338098894192	0.1259123415233034	-329.1954946319844	312.2626069785026
188	Low Iron	CD630	low	28.10881628736468	0.0	-1.8270730586787067	-2.951425710173292	311.07874663463963	26.41338427863123	-311.07874663463963	73.34527129916358	0.1030656597203375	-0.0234240135728214	-1000.0	-943.7823674252706	0.0	0.1030656597203375		-925.5303760493418	28.108816287364675	176.59978291260907	2.951425710173292	12.405357588156903	606.9939727998042	-319.50354513304524	-2.126900432410594	0.0	0.0		-5.134543775158591	0.0	1000.0	0.0	0.0	0.0234240135728214	-828.8559726745265	73.34527129916358	0.0	0.0093696054291215	234.60162314753063	-233.4772704960361	0.1030656597203375		28.10881628736468	594.6542024496512	-405.3457975503488	0.1288320746504214	-336.82908304159014	319.50354513304524
189	Low Iron	CD630	low	27.750218858736964	0.0	-1.803764225817872	-2.9137729801673813	406.7333764356782	177.8870602509712	-406.7333764356782	72.40957107539766	0.1017508024820017	-0.0231251823822731	-301.4499469267913	-1000.0	-55.44332048944955	0.1017508024820017		-84.76003525784256	27.75021885873696	174.3468161778564	2.9137729801673813	12.24709658965594	586.3701376187961	-315.42748769431023	-2.099766560311097	0.0571172280243916	0.0231251823822731		-5.069039978195974	0.0	978.1719330655412	-338.8779445375309	0.0571172280243916	0.0231251823822731	-661.1220554624691	72.40957107539766	0.0	0.0092500729529123	281.06990237028003	-279.9598936159306	0.1017508024820017		27.750218858736964	807.0677918685808	-248.37552862086875	0.1387510942936848	-332.5319955431015	315.42748769431023
190	Low Iron	CD630	low	27.47178360514684	0.0	-1.7856659343344072	-2.884537278540418	0.0	477.7075648706293	0.0	71.6830406870298	0.1007298732188246	-0.022893153004289	-1000.0	-889.3230518007643	-914.010817689988	0.1007298732188246		-951.995594904654	27.47178360514681	172.59748583123746	2.884537278540418	12.124213831071527	1000.0	-312.2626069785026	-2.0786982927894444	0.0	0.0		-949.6602276737392	665.2980305186225	125.92268164361631	-353.81046763724146	0.0	0.022893153004289	-646.1895323627585	71.6830406870298	1000.0	0.0091572612017216	367.4399311195963	-366.3410597753907	0.1007298732193104		27.47178360514681	1000.0	55.73338098894203	0.1259123415233034	-329.1954946319845	312.2626069785026
191	Low Iron	CD630	low	29.989588055415545	1000.0	-1.9493232236020503	-3.1489067458186315	0.0	491.6657650203221	0.0	78.25283176593096	0.1099618228698559	-0.0249913233794814	-1000.0	-648.8317497515861	163.79287210231075	0.1099618228698559		0.0	29.989588055415545	188.41614268209707	3.1489067458186315	13.235404861790016	1000.0	-340.8816508965567	-2.269212162859776	0.0999652935180517	0.0		-5.478098084789281	1.5394655201779976	176.32329108633917	0.0	0.0999652935180517	0.0249913233794814	-600.5723367334357	78.25283176593096	0.0	0.0099965293518051	495.8812771792963	-494.6816936570797	0.1099618228698559		29.989588055415545	739.7283699338176	31.01740936491842	0.1374522785873212	-359.3664472467078	340.8816508965567
192	Low Iron	CD630	low	29.46799986473958	0.0	-1.9154199912080685	-3.094139985797656	0.0	452.636616983965	0.0	76.89183431372714	0.1080493328373108	-0.0245566665539627	-253.1123505149285	-941.0925017673052	0.0	0.1080493328373108		0.0	29.46799986473958	185.13915085499923	3.094139985797656	13.005210606971788	1000.0	-334.9529317958732	-2.229745323098628	0.0285014967841714	0.0		-576.092396484345	0.0	968.4049172601908	-33.34860311764862	0.0285014967841714	0.0245566665539627	-483.4594690479722	76.89183431372714	-736.7337996461422	0.0098226666215798	443.9544550942773	-442.775735099688	0.1080493328373108		29.46799986473958	1000.0	0.0	0.135061666046723	-353.1162348509022	334.9529317958732
193	Low Iron	CD630	low	27.47178360514684	132.34550947937862	-1.7856659343344072	-2.884537278540418	867.6544905206214	0.0	-867.6544905206214	71.6830406870298	0.1007298732188246	-0.022893153004289	-439.33695224807855	-821.941109022838	0.0	0.1007298732188246		0.0	27.47178360514681	172.5974858312331	2.884537278540418	12.124213831071527	730.0159577559375	-312.2626069785026	-2.0786982927894444	0.0	0.0228931530042473		-28.22954587137542	0.0	519.7731753351997	-374.0841753044017	0.0	0.022893153004289	-625.9158246955983	71.6830406870298	0.0	0.0091572612017216	208.1707974561569	-207.07192611195137	0.1007298732193104		27.47178360514681	454.89904577494417	-421.9856304581872	0.1373589180254839	-329.1954946319844	312.2626069785026
194	Low Iron	CD630	low	27.47178360514684	0.0	-1.7856659343344072	-2.884537278540418	317.10017928582295	208.6523518869845	-317.10017928582295	71.6830406870298	0.1007298732188246	-0.022893153004289	-461.2748396640767	-945.0564327897064	0.0	0.1007298732188246		-1000.0	27.47178360514681	172.59748583123996	2.884537278540418	12.124213831071527	714.3315063503617	-312.2626069785026	-2.0786982927894444	0.0	0.0228931530041336		-624.8411051158888	0.0	955.170864550034	-372.125477101396	0.0	0.022893153004289	-627.874522898604	71.6830406870298	127.15522515229291	0.0091572612017216	201.58388535803223	-200.48501401382669	0.1007298732193104		27.47178360514681	786.6667214287911	-213.3332785712089	0.1373589180253702	-329.1954946319846	312.2626069785026
195	Low Iron	CD630	low	27.47178360514681	0.0	-1.7856659343344072	-2.884537278540418	0.0	184.80475228323075	0.0	71.6830406870298	0.1007298732188246	-0.022893153004289	-1000.0	-1000.0	-321.79588223694486	0.1007298732188246		0.0	27.47178360514681	172.5974858312311	2.884537278540418	12.124213831071527	327.78527640692016	-312.2626069785026	-2.0786982927894444	0.0	0.0		-936.0317552294712	0.0	128.90665870638009	0.0	0.0	0.0228931530042473	-309.6176117370948	71.6830406870298	1000.0	0.0091572612017216	121.32338407115571	-120.22451272695002	0.1007298732193104		27.47178360514681	817.7741356118347	-237.1694315984589	0.1259123415236445	-329.1954946319844	312.2626069785026
196	Low Iron	CD630	low	27.47178360514684	737.3896849248384	-390.67455482321975	-2.884537278540418	262.6103150751616	418.190686850124	-262.6103150751616	71.6830406870298	0.1007298732188246	-0.022893153004289	-832.3700327361275	-1000.0	-54.94356721029362	0.1007298732188246		-630.378106373505	27.47178360514681	228.1530413867933	2.884537278540418	12.124213831071527	649.0329450522366	-312.2626069785026	-2.0786982927894444	0.0	0.0		-5.018179138540177	90.99495415768956	147.47453720007277	-698.0148414936443	0.0	0.022893153004289	-1000.0	71.6830406870298	1000.0	0.0091572612017216	334.4883609606524	-333.3894896164468	0.1007298732193104		27.47178360514681	995.6045146231766	-59.33905258711707	0.1259123415233034	-329.1954946319844	312.2626069785026
197	Low Iron	CD630	low	27.63075280144832	0.0	-1.7959989320941077	-2.901229044152073	0.0	359.3302333285412	0.0	72.09784430991249	0.1013127602715227	-0.0230256273345048	-997.697437266546	-1000.0	-55.16940309355846	0.1013127602715227		-1000.0	27.63075280144832	173.59624455766144	2.901229044152073	12.194372236372487	8.962420309984209	-314.06955684312925	-2.090726961976256	0.092102509338161	0.0		-626.5414493907105	0.0	44.09650659042052	-180.8000349937581	0.092102509338161	0.0230256273345048	-819.1999650062419	72.09784430991249	1000.0	0.0092102509338161	-40.4977395200724	41.60296963213023	0.1013127602715227		27.63075280144832	990.0836417779304	-65.08576131562813	0.1266409503399714	-331.1004289442185	314.06955684312925
198	Low Iron	CD630	low	27.47178360514684	0.0	-334.687718558984	-2.884537278540418	844.5543489950413	327.9545776135597	-844.5543489950413	71.6830406870298	0.1007298732187109	-0.022893153004289	-1000.0	-1000.0	-54.94356721029362	0.1007298732188246		-927.2180879687644	27.47178360514681	220.15492192046696	2.884537278540418	12.124213831071527	1000.0	-312.2626069785026	-2.0786982927894444	0.0	0.0228931530041336		-5.018179138540177	0.0	995.5587283171724	0.0	0.0	0.0228931530042473	-519.296207881028	71.6830406870298	242.1560802272884	0.0091572612017216	458.4252956704081	-457.3264243262026	0.1007298732193104		27.47178360514681	913.3550782764288	-141.5884889338647	0.1373589180253702	-329.1954946319844	312.2626069785026
199	Low Iron	CD630	low	27.86568064358196	0.0	-1.8112692418328609	-2.9258964675761048	330.38621162437335	0.0	-330.38621162437335	72.71084935931981	0.1021741623598018	-0.023221400536272	-727.2061084695704	-944.268638712836	0.0	0.1021741623598018		73.82547658506314	27.86568064358196	175.0722300810914	2.9258964675761048	12.298053724034162	1000.0	-316.7399033153815	-2.108503168697701	0.0	0.0		-338.0989057258457	0.0	875.8754513224949	-373.2772161736191	0.0	0.0232214005363182	-504.7810467992896	72.71084935931981	-499.0	0.0092885602145273	342.9530530741256	-341.83842584838226	0.1021741623598018		27.86568064358196	571.9754488135875	-428.0245511864125	0.1277177029497506	-333.9155787832525	316.7399033153815
200	BHIS_1	CD630	high	28.361503915270305	-11.409305501140238	-380.53106451020926	-2.977957911103431	0.0	547.2771584762846	0.0	74.00461754957871	0.1039921810225905	-0.0236345865960174	-1000.0	-823.5205418872312	0.0	0.1039921810225905	0.0	-924.8609222938107	28.361503915270305	232.2855719946898	2.977957911103431	12.51687706127268	1000.0	-322.37576117023855	-2.1460204629221225		0.0		-3.8559299348310105	1.4558905343171773	322.51968856905046	-629.9800394587637		0.0236345865960586	-963.521163120279	74.00461754957871		0.0094538346384069	451.0233464501739	-450.0070592265436	0.1039921810225905		28.361503915270305	995.4621593735568	114.39139912492304		-339.8570491122081	322.37576117023855
201	BHIS_1	CD630	high	28.40626224853611	-411.8460378251373	-1.846407046154809	-2.9826575360962924	411.8460378251373	493.9572384838662	-411.8460378251373	74.12140696051358	0.1041562949113847	-0.0236718852071362	-561.4442177116334	-1000.0	-116.52361602184806	0.1041562949113847	-215.9859584101692	75.25765745045499	28.40626224853611	178.4685521853568	2.9826575360962924	12.53663040568722	906.6285773010724	-322.88451422502726	-2.1494071768059		502.1231345451962		0.0	0.0	271.1474385713043	215.9859584101692		0.0236718852071134	-366.74401847970057	74.12140696051358		0.0094687540828453	41.319409797377375	-542.4246532786677	0.1041562949113847		28.40626224853612	670.089830336554	114.57192440242886		-340.39339003095404	322.88451422502726
202	BHIS_1	CD630	high	30.03462512923681	628.6379542733496	-500.8440587332008	-3.153635638569868	0.0	593.5431415794492	0.0	78.37034850388864	0.1101269588072021	-0.0250288542744101	-1000.0	-813.1095451333238	0.0	0.1101269588072021	-386.42510254440754	592.8456155143188	30.03462512923681	259.969356243455	3.153635638569868	13.25528122370315	938.1826720907552	-341.3935723023253	-2.2726199681122536		0.0		0.0	1.541777423300824	0.0	386.42510254440754		0.0250288542744101	-410.77355635086246	78.37034850388864		0.0100115417097456	462.4555102640597	-461.3792695302621	0.1101269588072021		30.03462512923684	995.194459979322	121.13965468792183		-359.9061283248085	341.3935723023253
203	BHIS_1	CD630	high	29.48198882671784	988.139944260004	-1.9163292737366648	-3.0956088268053703	0.0	512.6630761359036	0.0	76.92833617851569	0.1081006256979534	-0.0245683240223115	-1000.0	-1000.0	0.0	0.1081006256979534	-239.2077802640565	708.113016723051	29.48198882671784	185.2270395666128	3.0956088268053703	13.011384402191425	998.4865912402284	-335.1119396636925	-2.230803821221648		390.1337290928218		-5.385376625680465	0.0	467.4552138199181	239.2077802640565		0.0245683240223115	-447.1642363755328	76.92833617851569		0.0098273296089059	176.0547361747815	-565.132027334646	0.1081006256979534		29.481988826717817	788.600828169155	118.91068826776188		-353.28386514837416	335.1119396636925
204	BHIS_1	CD630	high	28.369924344640825	0.0	-1.8440450824016352	-2.978842056187289	446.2175196494484	493.3253577209775	-446.2175196494484	74.02658925661615	0.1040230559303501	-0.02364160362049	-1000.0	-319.5131614242427	508.4941722363721	0.1040230559303501	-567.845164564992	745.8235722097693	28.369924344640825	178.24025136066817	2.978842056187289	12.52059327743484	1000.0	-322.47147338408433	-2.14665760874449		0.0		0.0	1.4563227830248966	108.64426241395132	258.81692392307923		0.023641603620534	-245.74731718527835	74.02658925661615		0.0094566414482136	369.9225295725017	-368.9059406168187	0.1040230559303501		28.36992434464085	491.5058277636279	114.42536152338472		-339.95795145810314	322.47147338408433
205	BHIS_1	CD630	high	30.12886662164476	405.5170748135384	-67.20790817979196	-3.1635309952726978	0.0	533.2330127528553	0.0	78.61625597141165	0.110472510946031	-0.0251073888513246	-1000.0	-880.5159890370275	-3.535120350273018	0.110472510946031	-440.55901920562735	1000.0	30.12886662164476	198.6125524134966	3.1635309952726978	13.296873135685928	1000.0	-342.46478393269524	-2.279750907704452		67.99286159021187		0.0	0.0	0.0	-100.1671425537976		0.0251073888513246	-952.7886275881194	78.61625597141165		0.0100429555405482	461.9776527655176	-528.8908966351205	0.110472510946031		30.128866621644743	995.1793813405368	121.51976204063384		-361.0354279419717	342.46478393269524
206	BHIS_1	CD630	high	28.80731341134924	676.472842972246	-1.8724753717376643	-3.0247679081916665	154.66008635378785	500.9311276615631	-154.66008635378785	75.16788312801384	0.1056268158416141	-0.0240060945094455	-1000.0	-765.7305083387779	-174.27530748508036	0.1056268158416141	0.0	0.0	28.80731341134924	180.98824378551475	3.0247679081916665	12.713627652208745	1000.0	-327.4431291090027	-2.179753381458757		0.0		-5.262135916473085	0.0	239.61947334794195	0.0		0.0240060945094576	-345.61564441705013	75.16788312801384		0.009602437803783	503.4612331441186	-502.428971080212	0.1056268158416141		28.80731341134921	940.3748458950824	116.18949742577512		-345.199202344147	327.4431291090027
207	BHIS_1	CD630	high	28.361503915270305	11.383243169813111	-1.8434977544923183	-2.977957911103431	0.0	493.17893465403927	0.0	74.00461754957871	0.1039921810225905	-0.0236345865960174	-1000.0	-1000.0	-373.4666058605954	0.1039921810225905	-457.15934315703726	0.0	28.361503915270305	178.18734817244865	2.977957911103431	12.51687706127268	137.6484615003842	-322.37576117023855	-2.1460204629221225		252.10128489340207		0.0	1.4558905343172106	319.16361651980867	28.40293923762784		0.0236345865960586	-571.2435960805906	74.00461754957871		0.0094538346384069	-51.23948200314635	-199.8455156666255	0.1039921810224768		28.361503915270305	919.8403325929236	114.39139912492304		-339.8570491122081	322.37576117023855
208	BHIS_1	CD630	high	28.361503915270305	-224.53520670339992	-1.8434977544923183	-2.977957911103431	1000.0	493.17893465403927	-1000.0	74.00461754957871	0.1039921810227042	-0.0236345865960174	-483.0562135780441	-828.0583825136741	-524.8093768411242	0.1039921810227042	0.0	-836.149203291536	28.361503915270305	178.18734817244797	2.977957911103431	12.51687706127268	1000.0	-322.37576117023855	-2.1460204629221225		0.0		0.0	1.4558905343171773	1000.0	-76.46444571275288		0.0236345865960586	-564.3661781297641	74.00461754957871		0.0094538346384069	366.1895867208908	-365.1732994972605	0.1039921810227042		28.361503915270305	1000.0	114.39139912492304		-339.8570491122081	322.37576117023855
209	BHIS_1	CD630	high	35.00931201264939	1000.0	-2.275605280822674	-3.675977761328181	251.7538844175159	608.7778438319364	-251.7538844175159	91.35096481167302	0.1283674773796974	-0.0291744266771729	-1000.0	-787.7560459233134	-41.38494510876626	0.1283674773796974	-652.5736052873814	87.14984737015504	35.00931201264939	219.95365575507705	3.675977761328181	15.450776368249194	1000.0	-397.9391798771149	-2.649037942290467		0.0		-6.395034327643998	0.0	901.3905774452076	300.4452255149		0.0291744266772077	-609.7726245027189	91.35096481167302		0.0116697706708831	468.3243269016691	-467.0698265545492	0.1283674773796974		35.009312012649346	1000.0	141.20422511768584		-419.5180025577372	397.9391798771149
210	BHIS_1	CD630	high	28.361503915270305	741.2967508208284	-1.8434977544923183	-2.977957911103431	0.0	493.17893465403927	0.0	74.00461754957871	0.1039921810225905	-0.0236345865960174	-1000.0	-533.8899058642644	419.3091437039593	0.1039921810225905	-314.0129845481308	-55.32836719437796	28.361503915270305	178.18734817244382	2.977957911103431	12.51687706127268	965.5822905553296	-322.37576117023855	-2.1460204629221225		133.00625747371782		0.0	1.4558905343171773	701.8398716700235	0.0		0.0236345865960586	-685.9870154518692	74.00461754957871		0.0094538346384069	279.30393921256405	-411.2939094626515	0.1039921810224768		28.361503915270305	572.8252658768724	114.39139912492304		-339.8570491122081	322.37576117023855
211	BHIS_1	CD630	high	28.361503915270305	0.0	-850.4172399668166	-2.977957911103431	0.0	614.4037549700865	0.0	74.00461754957871	0.1039921810229411	-0.0236345865960174	-1000.0	-823.520541887231	4.537840626443199	0.1039921810229411	-662.1273935331442	-850.20973739851	28.361503915270305	299.4121684884898	2.977957911103431	12.51687706127268	1000.0	-322.37576117023855	-2.1460204629221225		0.0		0.0	0.0	642.2406524270797	283.23745635238174		0.0236345865960586	-445.660446181736	74.00461754957871		0.0094538346384069	420.9162324692896	-419.8999452456593	0.1039921810229411		28.361503915270305	995.4621593735568	114.39139912492304		-339.8570491122081	322.37576117023855
212	BHIS_1	CD630	high	28.361503915270305	210.67009144804547	-1.8434977544923183	-2.9779579111033856	848.0670149627349	493.17893465403967	-848.0670149627349	74.00461754957871	0.1039921810227042	-0.0236345865960174	-1000.0	-828.0583825136741	0.0	0.1039921810227042	-460.0414880879853	-1000.0	28.361503915270305	178.18734817244615	2.9779579111033856	12.51687706127268	1000.0	-322.37576117023855	-2.1460204629221225		0.0		-5.180701381856011	0.0	140.02710357648448	315.4292747118691		0.0236345865960586	0.0	74.00461754957871		0.0094538346384069	403.0265753438614	-402.0102881202311	0.1039921810227042		28.361503915270305	1000.0	114.39139912492304		-339.8570491122081	322.37576117023855
213	BHIS_1	CD630	high	28.93304063510891	666.8917811706358	-1.880647641282053	-3.0379692666864373	221.08971821086232	503.1174016495738	-221.08971821086232	75.49594736387758	0.1060878156620664	-0.0241108671958727	-1000.0	-245.3301611149102	571.2391834319384	0.1060878156620664	-855.1291370005297	1000.0	28.93304063510891	181.77815255275488	3.0379692666864373	12.76911526696142	1000.0	-328.87222855240475	-2.189266741389909		0.0		0.0	0.0	0.0	591.7938077376806		0.0241108671958727	-84.40888814923107	75.49594736387758		0.0096443468783696	437.1686189855613	-436.13185169613655	0.1060878156620664		28.93304063510893	420.7367199652582	116.69659722827272		-346.7057967542214	328.87222855240475
214	BHIS_1	CD630	high	28.361503915270305	0.0	-1.8434977544923183	-2.9779579111033856	684.6495862350407	493.17893465403927	-684.6495862350407	74.00461754957871	0.1039921810225905	-0.0236345865960174	-1000.0	-1000.0	0.0	0.1039921810225905	-489.17033017562494	-924.8609222938104	28.361503915270305	178.18734817244808	2.9779579111033856	12.51687706127268	1000.0	-322.37576117023855	-2.1460204629221225		293.23830391821184		0.0	0.0	435.4967035562221	-127.86928661650586		0.0236345865960586	-452.6749026449784	74.00461754957871		0.0094538346384069	229.3577831273532	-521.5797998219347	0.1039921810224768		28.361503915270305	878.703313568114	114.39139912492304		-339.8570491122081	322.37576117023855
215	BHIS_1	CD630	high	29.84685159818412	428.1447670030325	-1.940045353881942	-3.133919417809332	0.0	519.0076844283365	0.0	77.88038477019509	0.109438455860429	-0.0248723763318139	-1000.0	-890.500280536446	-50.06940070217309	0.109438455860429	-464.790351993067	1000.0	29.84685159818412	187.51936968735208	3.133919417809332	13.172410505331868	1000.0	-339.25921316602614	-2.2584117709292646		77.03742096858093		0.0	0.0	0.0	-144.88247175641334		0.0248723763318139	-1000.0	77.88038477019509		0.009948950532728	459.0531056904973	-535.0210144768099	0.109438455860429		29.84685159818412	994.4093973818564	120.38230144600914		-357.6560305036349	339.25921316602614
216	BHIS_1	CD630	high	28.361503915270305	-222.07275410090824	-608.413208793495	-2.9779579111033856	521.8496076505301	579.8317505167556	-521.8496076505301	74.00461754957871	0.1039921810227042	-0.0236345865960174	-1000.0	-828.0583825136744	-98.19220865075783	0.1039921810227042	-13.35385304068609	-929.3987629202538	28.361503915270305	264.8401640351642	2.9779579111033856	12.51687706127268	1000.0	-322.37576117023855	-2.1460204629221225		0.0		0.0	1.4558905343172106	0.2316794709952319	-56.61477097003774		0.0236345865960586	-457.743619489739	74.00461754957871		0.0094538346384069	467.0775968149095	-466.0613095912792	0.1039921810227042		28.361503915270305	1000.0	114.39139912492304		-339.8570491122081	322.37576117023855
217	BHIS_1	CD630	high	28.984812091070808	0.0	-1.8840127859195943	-3.043405269562429	392.39242803783816	504.0176568537064	-392.39242803783816	75.63103634963396	0.1062776443339264	-0.0241540100759038	-1000.0	-949.3305716621284	0.0	0.1062776443339264	-390.5031032771801	-530.3200516940447	28.984812091070808	182.1034180420756	3.043405269562429	12.791963736192542	985.9713509479218	-329.4606974351709	-2.1931841148910203		125.05099496424486		0.0	1.4878870206749653	0.0	390.5031032771801		0.0241540100759038	-20.202414027476262	75.63103634963396		0.0096616040303569	352.12533471311406	-476.1377072440955	0.1062776443339264		28.984812091070754	1000.0	116.9054087673187		-347.32617620603014	329.4606974351709
218	BHIS_1	CD630	high	28.361503915270305	941.180484317364	-1.8434977544923183	-2.9779579111033856	309.3418288518026	493.17893465404006	-309.3418288518026	74.00461754957871	0.1039921810225905	-0.0236345865960174	-43.4892549787948	-1000.0	0.0	0.1039921810225905	-219.14179175082472	0.0	28.361503915270305	178.18734817244706	2.9779579111033856	12.51687706127268	1000.0	-322.37576117023855	-2.1460204629221225		176.47945811276907		0.0	1.4558905343171773	987.6441809478056	0.0		0.0236345865960586	-307.73877014821824	74.00461754957871		0.0094538346384069	346.50839899148843	-521.9715698806272	0.1039921810224768		28.361503915270305	995.4621593735568	114.39139912492304		-339.8570491122081	322.37576117023855
219	BHIS_1	CD630	high	28.53067603080672	0.0	-1.8544939420024773	-2.9957209832347025	638.7220751654306	496.1206730034097	-638.7220751654306	74.4460439897183	0.1046124787796262	-0.0237755633589813	-1000.0	-1000.0	-7.912507485877086	0.1046124787796262	-359.95295729169845	-258.97647288390283	28.53067603080672	179.2502089693231	2.9957209832347025	12.591538354929298	1000.0	-324.29868421683614	-2.158821152997706		172.96722343676558		0.0	1.4645747029147431	0.0	359.95295729169845		0.0237755633590055	-6.077033994561816	74.4460439897183		0.0095102253436022	265.6295029309788	-437.5743771433072	0.1046124787796262		28.53067603080669	1000.0	115.07372665758714		-341.8842454185135	324.29868421683614
220	BHIS_1	CD630	high	28.505803945962043	1000.0	-316.2963806072031	-2.993109414326009	143.29979543744537	540.6086721470688	-143.29979543744537	74.3811444296635	0.1045212811347377	-0.023754836621606	-1000.0	-822.6226349462514	0.0	0.1045212811347377	-326.8504244894445	75.521376587502	28.505803945962043	224.014445137924	2.993109414326009	12.58056147481784	1000.0	-324.0159715191013	-2.156939165244457		0.0		-5.207060187462389	526.4421873929628	1000.0	0.0		0.023754836621606	-492.54267803504825	74.3811444296635		0.0095019346486539	473.9644878439456	-472.9430298692153	0.1045212811347377		28.505803945962	995.439071368646	114.97340924871332		-341.5862022193289	324.0159715191013
221	BHIS_1	CD630	high	28.361503915270305	0.0	-1.8434977544923183	-2.977957911103431	469.7682717087712	493.17893465403927	-469.7682717087712	74.00461754957871	0.1039921810225905	-0.0236345865960174	-1000.0	-1000.0	-231.65792027619773	0.1039921810225905	-511.3858546725719	0.0	28.361503915270305	178.18734817244865	2.977957911103431	12.51687706127268	1000.0	-322.37576117023855	-2.1460204629221225		537.5240383865554		-5.180701381856011	661.5988414221091	736.0886593089037	-177.54958150320647		0.0236345865960586	-311.06456382422164	74.00461754957871		0.0094538346384069	-81.54822804108699	-454.9595231218382	0.1039921810224768		28.361503915270305	634.4175790997705	114.39139912492304		-339.8570491122081	322.37576117023855
222	BHIS_1	CD630	high	28.361503915270305	541.0342876799548	-1.8434977544923183	-2.9779579111033856	526.9244795596371	493.17893465404114	-526.9244795596371	74.00461754957871	0.1039921810229316	-0.0236345865960174	-1000.0	-1000.0	0.0	0.1039921810229316	0.0	658.9810741374456	28.361503915270305	178.1873481724487	2.9779579111033856	12.51687706127268	1000.0	-322.37576117023855	-2.1460204629221225		255.19933137344947		0.0	1.4558905343172106	0.0	0.0		0.0236345865960586	-509.76249980306665	74.00461754957871		0.0094538346384069	378.387264006638	-632.5703081564571	0.1039921810229316		28.361503915270305	916.7422861128764	114.39139912492304		-339.8570491122081	322.37576117023855
223	BHIS_1	CD630	high	28.361503915270305	658.6870603534746	-210.15286705221504	-2.977957911103431	0.0	522.937415982286	0.0	74.00461754957871	0.1039921810225905	-0.0236345865960174	-1000.0	-823.5205418872315	-3.327749792725058	0.1039921810225905	-472.71389071025305	1000.0	28.361503915270305	207.9458295006905	2.977957911103431	12.51687706127268	1000.0	-322.37576117023855	-2.1460204629221225		0.0		-4.671077557316397	0.0	0.0	85.22473557629178		0.0236345865960586	-775.3799903484744	74.00461754957871		0.0094538346384069	505.91171632964944	-504.8954291060191	0.1039921810225905		28.361503915270305	995.4621593735568	114.39139912492304		-339.8570491122081	322.37576117023855
224	BHIS_1	CD630	high	28.361503915270305	-1000.0	-1.8434977544923183	-2.9779579111033856	772.9694320207649	493.17893465403927	-772.9694320207649	74.00461754957871	0.1039921810225905	-0.0236345865960174	-1000.0	-1000.0	134.19464235031637	0.1039921810225905	-622.1536778993318	0.0	28.361503915270305	178.18734817244612	2.9779579111033856	12.51687706127268	1000.0	-322.37576117023855	-2.1460204629221225		643.8021522145235		0.0	0.0	524.5855722307673	-26.831733931080407		0.0236345865960586	-288.84469695213767	74.00461754957871		0.0094538346384069	-126.93092612132602	-515.8549388695673	0.1039921810224768		28.361503915270305	528.1394652718022	114.39139912492304		-339.8570491122081	322.37576117023855
225	BHIS_1	CD630	high	28.361503915270305	1000.0	-1.8434977544923183	-2.977957911103431	314.038524880551	493.17893465403927	-314.038524880551	74.00461754957871	0.1039921810225905	-0.0236345865960174	-122.25698954409177	-1000.0	-881.0707602486333	0.1039921810225905	0.0	0.0	28.361503915270305	178.18734817244678	2.977957911103431	12.51687706127268	491.7631193702588	-322.37576117023855	-2.1460204629221225		176.47945811276952		0.0	1.4558905343172106	189.26248708037576	-154.44938222188944		0.0236345865960586	-510.74089214405	74.00461754957871		0.0094538346384069	161.56947262123606	-337.03264351037524	0.1039921810224768		28.361503915270305	995.4621593735568	114.39139912492352		-339.85704911220853	322.37576117023855
226	BHIS_1	CD630	high	29.27647264062216	1000.0	-242.58515400588635	-3.0740296272653227	813.4698971897338	543.4725188319683	-813.4698971897338	76.39207594359667	0.1073470663489481	-0.024397060533829	-1000.0	-880.9770239297537	0.0	0.1073470663489481	-276.1223364644718	14.32595394547775	29.27647264062216	218.31900824223464	3.0740296272653227	12.920683258727877	1000.0	-332.7759056817382	-2.2152530964737407		58.465639313525344		-0.4013141455840061	245.58812798247288	735.3760670790946	65.37886177649443		0.024397060533829	-243.4599986300053	76.39207594359667		0.0097588242135407	455.20692679891454	-512.6234925094842	0.1073470663489481		29.276472640622124	1000.0	118.0817729838426		-350.8211563738344	332.7759056817382
227	BHIS_1	CD630	high	28.361503915270305	0.0	-673.665199497368	-2.977957911103431	326.9918530767497	589.1534634744496	-326.9918530767497	74.00461754957871	0.1039921810225905	-0.0236345865960174	-1000.0	-823.5205418872312	0.0	0.1039921810225905	-469.0541210023471	-924.8609222938104	28.361503915270305	274.1618769928544	2.977957911103431	12.51687706127268	1000.0	-322.37576117023855	-2.1460204629221225		0.0		-1.0617655626878597	0.0	305.5540255310168	469.0541210023471		0.0236345865960586	-243.13778180378176	74.00461754957871		0.0094538346384069	470.7518997407941	-469.73561251716376	0.1039921810224768		28.361503915270305	995.4621593735568	114.39139912492304		-339.8570491122081	322.37576117023855
228	BHIS_1	CD630	high	28.361503915270305	660.1429508877919	-1.8434977544923183	-2.977957911103431	0.0	493.1789346540404	0.0	74.00461754957871	0.10399218102305	-0.0236345865960174	-1000.0	-897.3710197050774	-565.4230298019451	0.10399218102305	-462.33182043089096	18.41606987564888	28.361503915270305	178.18734817244697	2.977957911103431	12.51687706127268	552.5205537112437	-322.37576117023855	-2.1460204629221225		90.839018663096		0.0	1.4558905343171773	64.87290086287521	70.39972749325023		0.0236345865960586	-747.2052886367359	74.00461754957871		0.0094538346384069	233.859001858384	-323.68173329784963	0.10399218102305		28.361503915270305	978.4736185283068	114.39139912492304		-339.8570491122081	322.37576117023855
229	BHIS_1	CD630	high	28.361503915270305	1000.0	-69.32505284066167	-2.977957911103431	611.4038683186584	502.819156809206	-611.4038683186584	74.00461754957871	0.1039921810225905	-0.0236345865960174	-8.565817557606636	-828.0583825136741	0.0	0.1039921810225905	-280.1124795728566	-321.5825411997872	28.361503915270305	187.8275703276104	2.977957911103431	12.51687706127268	1000.0	-322.37576117023855	-2.1460204629221225		0.0		0.0	140.86940677454828	1000.0	164.08178823822186		0.0236345865960586	-248.38172620654507	74.00461754957871		0.0094538346384069	471.65946786608265	-470.6431806424523	0.1039921810224768		28.361503915270305	1000.0	114.39139912492304		-339.8570491122081	322.37576117023855
230	BHIS_1	CD630	high	28.361503915270305	642.7416938364365	-1.8434977544923183	-2.977957911103431	506.9218446985502	493.17893465403927	-506.9218446985502	74.00461754957871	0.1039921810225905	-0.0236345865960174	-795.9692718417044	-646.8156371646801	-858.394245087481	0.1039921810225905	-740.3042612189632	75.13907770618925	28.361503915270305	178.18734817244342	2.977957911103431	12.51687706127268	443.0183784851045	-322.37576117023855	-2.1460204629221225		0.0		-5.180701381856011	201.66726949868985	268.53739920409	740.3042612189632		0.0236345865960586	-76.91723088991705	74.00461754957871		0.0094538346384069	227.49611893591475	-226.4798317122844	0.1039921810224768		28.361503915270305	818.757254651006	114.39139912492304		-339.8570491122081	322.37576117023855
231	BHIS_1	CD630	high	29.35057794027932	315.5346092817091	-1.9077875661181447	-3.081810683729329	150.58932055029516	510.3779687886569	-150.58932055029516	76.58544137216882	0.107618785780115	-0.0244588149502078	-1000.0	-973.8711263747296	-610.936102522642	0.107618785780115	-452.7542922327861	73.06337201933536	29.35057794027932	184.40142194614327	3.081810683729329	12.953388397643266	848.0169509183434	-333.618235921175	-2.220860397481136		151.809005137673		0.0	0.0	95.03461824881674	452.7542922327861		0.0244588149502078	-514.5797910805869	76.58544137216882		0.0097835259800931	315.30512034197966	-466.0623964367926	0.107618785780115		29.350577940279333	1000.0	118.38066435912674		-351.70916317842125	333.618235921175
232	BHIS_1	CD630	high	29.03085115125032	657.2200520398446	-1.887005324831307	-3.0482393708812805	994.9020838329463	504.818231277391	-994.9020838329463	75.75116760399577	0.1064464542209838	-0.0241923759593752	-1000.0	-1000.0	-137.85221640296209	0.1064464542209838	-73.97422012002932	0.0	29.03085115125032	182.3926685017913	3.0482393708812805	12.812282308085171	726.3062380314022	-329.9840080858784	-2.196667737111272		175.99953510445494		-2.3671552238436107	1.490250359097515	205.16252964115225	73.97422012002932		0.0241923759593752	-199.29190931006465	75.75116760399577		0.00967695038375	274.3093919528675	-449.2686548910693	0.1064464542209838		29.03085115125029	1000.0	117.0910996433762		-347.8778641272088	329.9840080858784
233	BHIS_1	CD630	high	28.361503915270305	625.9918905790593	-1.8434977544923183	-2.977957911103431	615.3112638670879	493.17893465403927	-615.3112638670879	74.00461754957871	0.1039921810226474	-0.0236345865960174	-337.83973546545053	-630.3272397023667	-472.2947121424105	0.1039921810226474	-541.4847670760813	-924.8609222938104	28.361503915270305	178.18734817244697	2.977957911103431	12.51687706127268	261.26309610458776	-322.37576117023855	-2.1460204629221225		0.0		-2.54548282226812	0.0	199.86210521738883	257.03732304234995		0.0236345865960586	-379.2139244546861	74.00461754957871		0.0094538346384069	136.6184777456565	-135.60219052202615	0.1039921810226474		28.361503915270305	802.2688571886928	114.39139912492352		-339.85704911220853	322.37576117023855
234	BHIS_1	CD630	high	28.361503915270305	-463.1295379006162	-23.13293542843553	-2.9779579111033856	0.0	496.2202828931744	0.0	74.00461754957871	0.1039921810229316	-0.0236345865960174	-1000.0	-828.0583825136744	-242.13867815828712	0.1039921810229316	-384.1828778749277	-804.8274014515098	28.361503915270305	181.22869641157843	2.9779579111033856	12.51687706127268	800.4925670419668	-322.37576117023855	-2.1460204629221225		0.0		0.0	1.4558905343172106	1000.0	-71.22029632822137		0.0236345865960586	-544.5968257968509	74.00461754957871		0.0094538346384069	289.89402950527324	-288.8777422816429	0.1039921810229316		28.361503915270305	1000.0	114.39139912492304		-339.8570491122081	322.37576117023855
235	BHIS_1	CD630	high	28.361503915270305	0.0	-1.8434977544923183	-2.9779579111033856	362.81995661340886	493.17893465403927	-362.81995661340886	74.00461754957871	0.1039921810227042	-0.0236345865960174	-1000.0	-1000.0	-599.9487875076635	0.1039921810227042	-715.6638190209118	-125.23487760154968	28.361503915270305	178.18734817244848	2.9779579111033856	12.51687706127268	443.5096023839321	-322.37576117023855	-2.1460204629221225		252.11791364616272		-5.180701381856011	1.4558905343171773	312.25237968111946	715.6638190209118		0.0236345865960586	0.0	74.00461754957871		0.0094538346384069	39.57941247944211	-290.68103890197455	0.1039921810227042		28.361503915270305	919.8237038401631	114.39139912492304		-339.8570491122081	322.37576117023855
236	BHIS_1	CD630	high	28.83514387929995	0.0	-1.8742843521545185	-3.0276901073264897	425.2313643787776	501.4150723979159	-425.2313643787776	75.24050209571989	0.1057288608908422	-0.0240292865661331	-1000.0	-1000.0	-788.1549642329553	0.1057288608908422	-292.9050253934124	0.0	28.83514387929995	181.16309478415417	3.0276901073264897	12.725910165397636	102.48570233590657	-327.7594687613755	-2.1818592202003595		196.69893397264423		-5.267219615285399	1.4802040524707285	587.7586813932115	0.0		0.0240292865661331	-707.0949746065876	75.24050209571989		0.0096117146264333	-62.23006017272451	-133.4356144775782	0.1057288608908422		28.835143879299903	978.1141257956114	116.30174697984285		-345.5326959678064	327.7594687613755
237	BHIS_1	CD630	high	32.97782282284061	0.0	-2.1435584834846395	-3.462671396398264	364.6571143298703	573.4522250853342	-364.6571143298703	86.0501323523988	0.1209186836837545	-0.0274815190190338	-1000.0	-1000.0	0.0	0.1209186836837545	-396.0099120112936	-121.0571000816667	32.97782282284061	207.19038083656693	3.462671396398264	14.554212472480344	1000.0	-374.8479194196216	-2.495321926928273		300.40356253795323		0.0	424.73729360367577	543.9150397227284	-67.27135194960533		0.0274815190190338	-536.718736039101	86.0501323523988		0.0109926076076135	201.97878033462325	-501.2006375547581	0.1209186836837545		32.977822822840615	899.524488325518	133.01055205212378		-395.17458538866254	374.8479194196216
238	BHIS_1	CD630	high	30.80608612580681	530.5449351571548	-2.002395598177486	-3.234639043209654	834.1097432130235	535.6878387611117	-834.1097432130235	80.38334739760536	0.1129556491279588	-0.0256717384381772	-940.6020455775534	-616.9737990704687	196.26430379182727	0.1129556491279588	0.0	81.61559084263752	30.80608612580681	193.54597029580813	3.234639043209654	13.595752676856137	1000.0	-350.16251229667125	-2.330993850186052		0.0		-5.627245065647344	0.0	175.92668336082704	-428.98705022241336		0.0256717384381772	-571.0129497775866	80.38334739760536		0.0102686953752689	444.8105471308362	-443.7066623779948	0.1129556491279588		30.806086125806857	803.7356962081727	124.25121404075436		-369.1505766651621	350.16251229667125
239	BHIS_1	CD630	high	28.361503915270305	625.9918905790593	-1.8434977544923183	-2.977957911103431	615.3112638670879	493.17893465403927	-615.3112638670879	74.00461754957871	0.1039921810226474	-0.0236345865960174	-337.83973546545053	-630.3272397023667	-472.2947121424105	0.1039921810226474	-541.4847670760813	-924.8609222938104	28.361503915270305	178.18734817244697	2.977957911103431	12.51687706127268	261.26309610458776	-322.37576117023855	-2.1460204629221225		0.0		-2.54548282226812	0.0	199.86210521738883	257.03732304234995		0.0236345865960586	-379.2139244546861	74.00461754957871		0.0094538346384069	136.6184777456565	-135.60219052202615	0.1039921810226474		28.361503915270305	802.2688571886928	114.39139912492352		-339.85704911220853	322.37576117023855
240	BHIS_1	CD630	high	30.12886662164476	405.5170748135384	-67.20790817979196	-3.1635309952726978	0.0	533.2330127528553	0.0	78.61625597141165	0.110472510946031	-0.0251073888513246	-1000.0	-880.5159890370275	-3.535120350273018	0.110472510946031	-440.55901920562735	1000.0	30.12886662164476	198.6125524134966	3.1635309952726978	13.296873135685928	1000.0	-342.46478393269524	-2.279750907704452		67.99286159021187		0.0	0.0	0.0	-100.1671425537976		0.0251073888513246	-952.7886275881194	78.61625597141165		0.0100429555405482	461.9776527655176	-528.8908966351205	0.110472510946031		30.128866621644743	995.1793813405368	121.51976204063384		-361.0354279419717	342.46478393269524
241	BHIS_1	CD630	high	28.36150391527034	895.9361824009749	-196.67683108782265	-2.977957911103431	0.0	521.0122679873722	0.0	74.00461754957871	0.1039921810227042	-0.0236345865960174	-997.6365413403942	-823.5205418872305	0.0	0.1039921810227042	-387.938110655969	0.0	28.361503915270305	206.020681505778	2.977957911103431	12.51687706127268	998.5441094656828	-322.37576117023855	-2.1460204629221225		0.0		0.0	0.0	272.88503114773346	387.938110655969		0.0236345865960586	-549.4925042386643	74.00461754957871		0.0094538346384069	500.0984981568644	-499.0822109332341	0.1039921810227042		28.361503915270305	995.4621593735568	114.39139912492352		-339.85704911220853	322.37576117023855
242	BHIS_1	CD630	high	28.956731731700074	1000.0	-46.08064792735309	-3.0404568318284646	0.0	509.8434325153032	0.0	75.5577653319161	0.1061746830162064	-0.0241306097764208	-1000.0	-1000.0	40.760285970629866	0.1061746830162064	0.0	18.80257113778407	28.956731731700074	188.2410628123614	3.0404568318284646	12.77957093759028	814.5496925660464	-329.1415173503244	-2.19105936769864		216.31047209406165		-0.201058386937587	0.0	1000.0	0.0		0.0241306097764208	-608.7237479987411	75.5577653319161		0.0096522439105666	301.7343263376897	-517.0071822113655	0.1061746830162064		28.95673173170009	959.23971402937	116.79215131785702		-346.9896881233728	329.1415173503244
243	BHIS_1	CD630	high	28.692100694649525	1000.0	-19.05155486124727	-3.0126705729381964	0.0	501.3829147574544	0.0	74.86725474590541	0.1052043692137141	-0.0239100839122556	-1000.0	-1000.0	4.590736111143883	0.1052043692137141	-210.5195442474303	76.01493877369137	28.692100694649525	182.7196187525051	3.0126705729381964	12.662780439905305	765.0161217407019	-326.1335445625159	-2.171035619228478		178.53659657245646		-5.2410903935559645	1.472861168992007	787.8096510286084	210.5195442474303		0.0239100839122556	-720.9079833931743	74.86725474590541		0.0095640335648831	294.35042372199166	-471.8588866862232	0.1052043692137141		28.69210069464949	995.409263888856	115.72480613508628		-343.8186036976597	326.1335445625159
244	BHIS_1	CD630	high	28.361503915270305	-328.4738059423944	-215.0061105235891	-2.977957911103431	579.016625163754	523.6307364781967	-579.016625163754	74.00461754957871	0.1039921810227042	-0.0236345865960174	-1000.0	-1000.0	81.82924106833048	0.1039921810227042	-131.20736433694287	0.0	28.361503915270305	208.63914999660625	2.977957911103431	12.51687706127268	1000.0	-322.37576117023855	-2.1460204629221225		395.7568698576722		0.0	661.5988414221096	372.83306759215486	-386.9022257641152		0.0236345865960586	-481.8904098989418	74.00461754957871		0.0094538346384069	141.44182809786014	-536.182410731902	0.1039921810227042		28.361503915270305	776.1847476286537	114.39139912492304		-339.8570491122081	322.37576117023855
245	BHIS_1	CD630	high	28.551620138625022	789.0478256882825	-1.8558553090106216	-2.997920114555628	868.8169548016789	496.4848706429973	-868.8169548016789	74.5006941483856	0.1046892738417	-0.0237930167821787	0.0	-1000.0	0.0	0.1046892738417	0.0	453.00962414660194	28.551620138625022	179.38179490507324	2.997920114555628	12.600781687846506	744.487865155549	-324.5367489090378	-2.1604059238226268		173.09419709041424		0.0	62.934869529362	1000.0	-272.23350568861474		0.0237930167821787	-495.1668297921254	74.5006941483856		0.009517206712875	277.37321068361064	-449.44430805239085	0.1046892738417		28.551620138625022	1000.0	115.1582012257876		-342.1352195100386	324.5367489090378
246	BHIS_1	CD630	high	31.852636599807667	438.2374968868239	-89.71598508804038	-3.344526842979805	994.4065687141092	566.4071271887132	-994.4065687141092	83.11414643443148	0.1167930008659618	-0.0265438638331261	-501.0	-931.2350146242349	-507.83379788368	0.1167930008659618	-325.2411133852311	0.0	31.852636599807624	212.64194724023125	3.344526842979805	14.057630286048491	914.9734744991556	-362.0583026844804	-2.4101828360521136		124.3416240105688		0.0	1.6351020121234603	294.61171532066044	325.2411133852311		0.0265438638331261	-288.332035569706	83.11414643443148		0.0106175455332692	347.24592600642484	-470.4461638721671	0.1167930008659618		31.852636599807667	1000.0	128.4723009525577		-381.691433345523	362.0583026844804
247	BHIS_1	CD630	high	28.564849717916218	0.0	-1.856715231664566	-2.999309220381201	0.0	496.7149201439085	0.0	74.53521453061603	0.1047377822990264	-0.0238040414316174	-1000.0	-1000.0	-100.85299390895376	0.1047377822990264	-333.972803180509	373.0033563327908	28.564849717916218	179.46491262895802	2.999309220381201	12.606620342173642	1000.0	-324.68712512698096	-2.161406961988993		338.04314549370235		-5.217845881806056	1.4663289521863652	279.9378409187118	-431.5262867718037		0.0238040414316174	-855.9037293443555	74.53521453061603		0.0095216165726387	169.14665158043772	-506.1662232925814	0.1047377822990264		28.564849717916207	835.1312559211647	115.21156052892866		-342.2937500940418	324.68712512698096
248	BHIS_1	CD630	high	29.18294049952067	1000.0	-1.8968911324687951	-3.064208752449664	0.0	507.4629169392037	0.0	76.1480194100825	0.1070041151643295	-0.0243191170828822	-1000.0	-1000.0	93.48988615566827	0.1070041151643295	0.0	1000.0	29.18294049952067	183.3482030790299	3.064208752449664	12.879404407121797	874.2917860919513	-331.7127570112177	-2.208175831130393		270.411462934012		-0.6031783777598321	0.0	964.0410120575132	0.0		0.0243191170828822	-617.0144113729176	76.1480194100825		0.0097276468331735	282.56175416836857	-551.9274950678144	0.1070041151643295		29.18294049952061	906.5101138443316	117.70452668139978		-349.7003569420812	331.7127570112177
249	BHIS_1	CD630	high	28.361503915270305	15.801220529071088	-1.8434977544927733	-2.9779579111033856	1000.0	493.1789346540396	-1000.0	74.00461754957871	0.1039921810227042	-0.0236345865960174	-1000.0	-1000.0	56.66263562015126	0.1039921810227042	0.0	75.13907770618948	28.361503915270305	178.18734817244928	2.9779579111033856	12.51687706127268	1000.0	-322.37576117023855	-2.1460204629221225		236.4698435256452		0.0	1.4558905343171773	789.0824680500533	-148.2927820502956		0.0236345865960586	-340.9074916549947	74.00461754957871		0.0094538346384069	292.55932751822434	-528.0128838202393	0.1039921810227042		28.361503915270305	935.4717739606804	114.39139912492304		-339.8570491122081	322.37576117023855
250	BHIS_1	CD630	high	28.361503915270305	0.0	-747.8889729273941	-2.9779579111033856	655.9379348536379	599.7568596787395	-655.9379348536379	74.00461754957871	0.1039921810227042	-0.0236345865960174	-1000.0	-828.0583825136744	0.0	0.1039921810227042	-281.6791997248116	-929.3987629202536	28.361503915270305	284.76527319714376	2.9779579111033856	12.51687706127268	1000.0	-322.37576117023855	-2.1460204629221225		0.0		0.0	1.4558905343171773	251.5394931135836	62.4427800821577		0.0236345865960586	-494.3981620847672	74.00461754957871		0.0094538346384069	471.659467866083	-470.6431806424527	0.1039921810227042		28.361503915270305	1000.0	114.39139912492304		-339.8570491122081	322.37576117023855
251	BHIS_1	CD630	high	30.006530953602805	1000.0	-1.950424511984238	-3.150685750128297	0.0	521.7843529233104	0.0	78.29704143493427	0.1100239468298696	-0.0250054424612926	-1000.0	-594.2516849884371	0.0	0.1100239468298696	-878.2028769597482	264.9341906786499	30.006530953602805	188.5225901436756	3.150685750128297	13.242882327523375	780.2490898987086	-341.07423517261884	-2.2704941754892807		15.78296632084846		0.0	0.0	241.73384116138027	878.2028769597482		0.0250054424612926	-20.914552074661174	78.29704143493427		0.0100021769845342	351.3502764211861	-366.058008716197	0.1100239468298696		30.00653095360284	760.3833125738058	121.02634151286476		-359.56947468130875	341.07423517261884
252	BHIS_1	CD630	high	30.80608612580681	530.5449351571548	-2.002395598177486	-3.234639043209654	834.1097432130235	535.6878387611117	-834.1097432130235	80.38334739760536	0.1129556491279588	-0.0256717384381772	-940.6020455775534	-616.9737990704687	196.26430379182727	0.1129556491279588	0.0	81.61559084263752	30.80608612580681	193.54597029580813	3.234639043209654	13.595752676856137	1000.0	-350.16251229667125	-2.330993850186052		0.0		-5.627245065647344	0.0	175.92668336082704	-428.98705022241336		0.0256717384381772	-571.0129497775866	80.38334739760536		0.0102686953752689	444.8105471308362	-443.7066623779948	0.1129556491279588		30.806086125806857	803.7356962081727	124.25121404075436		-369.1505766651621	350.16251229667125
253	BHIS_1	CD630	high	28.361503915270305	0.0	-1.8434977544923183	-2.977957911103431	524.2989916080304	493.1789346540396	-524.2989916080304	74.00461754957871	0.1039921810229316	-0.0236345865960174	-1000.0	-1000.0	0.0	0.1039921810229316	-1000.0	-433.2593751862182	28.361503915270305	178.18734817244922	2.977957911103431	12.51687706127268	739.6290205780952	-322.37576117023855	-2.1460204629221225		279.04154764793054		0.0	0.0	919.1106547075684	266.8405882065309		0.0236345865960586	-89.81372331099487	74.00461754957871		0.0094538346384069	44.24729267515181	-322.2725530994519	0.1039921810229316		28.361503915270305	892.9000698383953	114.39139912492304		-339.8570491122081	322.37576117023855
254	BHIS_1	CD630	high	28.361503915270305	176.94715702931353	-1.8434977544923183	-2.9779579111033856	89.62968345332956	493.17893465403927	-89.62968345332956	74.00461754957871	0.1039921810225905	-0.0236345865960174	-1000.0	-1000.0	-436.18843734974575	0.1039921810225905	-251.3765972945464	0.0	28.361503915270305	178.18734817244797	2.9779579111033856	12.51687706127268	195.25767946058227	-322.37576117023855	-2.1460204629221225		214.9902408675933		-5.180701381856011	592.2870998850061	523.1622256051081	-161.01087049144485		0.0236345865960586	-587.6125322140089	74.00461754957871		0.0094538346384069	-20.015942990162216	-193.9580106538008	0.1039921810224768		28.361503915270305	956.9513766187324	114.39139912492304		-339.8570491122081	322.37576117023855
255	BHIS_1	CD630	high	28.361503915270305	1000.0	-1.8434977544923183	-2.977957911103431	314.038524880551	493.17893465403927	-314.038524880551	74.00461754957871	0.1039921810225905	-0.0236345865960174	-122.25698954409177	-1000.0	-881.0707602486333	0.1039921810225905	0.0	0.0	28.361503915270305	178.18734817244678	2.977957911103431	12.51687706127268	491.7631193702588	-322.37576117023855	-2.1460204629221225		176.47945811276952		0.0	1.4558905343172106	189.26248708037576	-154.44938222188944		0.0236345865960586	-510.74089214405	74.00461754957871		0.0094538346384069	161.56947262123606	-337.03264351037524	0.1039921810224768		28.361503915270305	995.4621593735568	114.39139912492352		-339.85704911220853	322.37576117023855
256	BHIS_1	CD630	high	28.361503915270305	0.0	-1.8434977544923183	-2.977957911103431	68.44669430987085	493.17893465403927	-68.44669430987085	74.00461754957871	0.1039921810225905	-0.0236345865960174	-898.6250175567773	-906.2927364554964	-109.240572862391	0.1039921810225905	-8.70954649830503	-732.0248968244764	28.361503915270305	178.18734817244274	2.977957911103431	12.51687706127268	1000.0	-322.37576117023855	-2.1460204629221225		78.23435394182245		0.0	1.4558905343172106	956.0235094627456	-316.1959503131883		0.0236345865960586	-675.0945031885067	74.00461754957871		0.0094538346384069	310.5437239985679	-387.76179071676006	0.1039921810224768		28.361503915270305	1000.0	114.39139912492304		-339.8570491122081	322.37576117023855
257	BHIS_1	CD630	high	29.238681524958565	320.1219894012223	-1.9005142991222783	-3.0700615601206485	679.8780105987777	508.4321990909602	-679.8780105987777	76.29346632579187	0.1072084989248751	-0.0243655679374796	-1000.0	-818.0623042109453	-266.9048098878948	0.1072084989248751	0.0	18.98565053687309	29.238681524958565	183.6984082563337	3.0700615601206485	12.904004779681712	998.4990810150522	-332.3463466670289	-2.212393568721864		0.0		0.0	0.0	642.2190537576557	0.0		0.0243655679374796	-598.7430498646073	76.29346632579187		0.0097462271749861	454.9959006965762	-453.94818127526514	0.1072084989248751		29.23868152495856	995.3218109560066	117.92934881733277		-350.36830390555747	332.3463466670289
258	BHIS_1	CD630	high	30.97290099425993	432.4081378293091	-2.013238564626932	-3.252154604397295	1000.0	538.588586879192	-1000.0	80.81862299435564	0.1135673036456302	-0.0258107508285547	-1000.0	-1000.0	-76.00821505782892	0.1135673036456302	-331.5450207496633	-917.942460965874	30.97290099425993	194.59402117259788	3.252154604397295	13.66937363880004	1000.0	-352.0586413014214	-2.343616175232337		192.72887643678257		-1.6116969232412053	0.0	677.7329759943917	-182.05777638731035		0.0258107508285547	-474.1854407662517	80.81862299435564		0.0103243003314199	228.16117227371183	-419.7801864248668	0.1135673036456302		30.972900994259952	995.0443358409184	124.92403401018193		-371.14952598427726	352.0586413014214
259	BHIS_1	CD630	high	28.93304063510891	666.8917811706358	-1.880647641282053	-3.0379692666864373	221.08971821086232	503.1174016495738	-221.08971821086232	75.49594736387758	0.1060878156620664	-0.0241108671958727	-1000.0	-245.3301611149102	571.2391834319384	0.1060878156620664	-855.1291370005297	1000.0	28.93304063510891	181.77815255275488	3.0379692666864373	12.76911526696142	1000.0	-328.87222855240475	-2.189266741389909		0.0		0.0	0.0	0.0	591.7938077376806		0.0241108671958727	-84.40888814923107	75.49594736387758		0.0096443468783696	437.1686189855613	-436.13185169613655	0.1060878156620664		28.93304063510893	420.7367199652582	116.69659722827272		-346.7057967542214	328.87222855240475
260	BHIS_1	CD630	high	28.361503915270305	461.7835437735969	-1.8434977544923183	-2.977957911103431	0.0	493.17893465403927	0.0	74.00461754957871	0.1039921810225905	-0.0236345865960174	-1000.0	-831.2647341963096	-521.7781606802868	0.1039921810225905	-972.8258085022688	75.13907770618948	28.361503915270305	178.1873481724432	2.977957911103431	12.51687706127268	1000.0	-322.37576117023855	-2.1460204629221225		24.73273315432857		0.0	1.4558905343171773	741.8045887385256	-27.17419149773127		0.0236345865960586	-1000.0	74.00461754957871		0.0094538346384069	402.8506759696022	-426.5671219003005	0.1039921810224768		28.361503915270305	978.4736185283068	114.39139912492304		-339.8570491122081	322.37576117023855
261	BHIS_1	CD630	high	32.4512907042955	774.9013161517043	-2.1093338957789456	-3.407385523950976	212.04413319196885	564.2963442808051	-212.04413319196885	84.67623454440843	0.1189880659158006	-0.0270427422535703	-1000.0	-903.4955822474252	-140.5724178704986	0.1189880659158006	-81.90208186431494	15.879498251301923	32.4512907042955	203.882327701886	3.407385523950976	14.321836297495793	1000.0	-368.8630043388253	-2.4554809966250253		100.2315321422168		-5.927769101984609	1.6658329228205018	1000.0	19.35852851524487		0.0270427422535795	-828.203419726593	84.67623454440843		0.0108170969014318	393.0135817292821	-492.0822759545951	0.1189880659158006		32.4512907042955	1000.0	130.88687250732505		-388.8651297051364	368.8630043388253
262	BHIS_1	CD630	high	29.674395260571032	1000.0	-68.83214318280352	-3.115811502359963	0.0	525.5664520110641	0.0	77.4303886999168	0.1088061159554276	-0.0247286627171661	-1000.0	-888.0529461786571	-570.5261662509606	0.1088061159554276	0.0	78.61736451033948	29.674395260571032	195.99349040318103	3.115811502359963	13.09629977499867	1000.0	-337.29895946182467	-2.2453625747165447		72.70187068756059		0.0	645.9338063920911	306.30380349127944	-205.79101048549512		0.0247286627171661	-305.3340195079594	77.4303886999168		0.009891465086857	415.7874394450405	-487.425977635764	0.1088061159554276		29.67439526057108	995.2520967583088	119.68672755096998		-355.5894792312848	337.29895946182467
263	BHIS_1	CD630	high	28.361503915270305	1000.0	-639.5814263424327	-2.977957911103431	660.1429508877918	584.2843530237453	-660.1429508877918	74.00461754957871	0.1039921810227042	-0.0236345865960174	-1000.0	-882.175556162919	-297.03034620191374	0.1039921810227042	-292.3388357176641	-729.4873937538396	28.361503915270305	269.292766542151	2.977957911103431	12.51687706127268	1000.0	-322.37576117023855	-2.1460204629221225		54.11717364924482		0.0	222.07879353322875	633.6389306227761	-172.12547933077326		0.0236345865960586	-535.5356849515626	74.00461754957871		0.0094538346384069	439.1891636765358	-492.2900501021503	0.1039921810227042		28.361503915270305	1000.0	114.39139912492304		-339.8570491122081	322.37576117023855
264	BHIS_1	CD630	high	28.551620138625022	789.0478256882825	-1.8558553090106216	-2.997920114555628	868.8169548016789	496.4848706429973	-868.8169548016789	74.5006941483856	0.1046892738417	-0.0237930167821787	0.0	-1000.0	0.0	0.1046892738417	0.0	453.00962414660194	28.551620138625022	179.38179490507324	2.997920114555628	12.600781687846506	744.487865155549	-324.5367489090378	-2.1604059238226268		173.09419709041424		0.0	62.934869529362	1000.0	-272.23350568861474		0.0237930167821787	-495.1668297921254	74.5006941483856		0.009517206712875	277.37321068361064	-449.44430805239085	0.1046892738417		28.551620138625022	1000.0	115.1582012257876		-342.1352195100386	324.5367489090378
265	BHIS_1	CD630	high	28.36150391527034	0.0	-1.8434977544923183	-2.977957911103431	995.0196234833652	493.17893465403927	-995.0196234833652	74.00461754957871	0.1039921810225905	-0.0236345865960174	-286.2836749467456	-577.7474762721239	-366.5987395098037	0.1039921810225905	-569.9943896041025	-91.74946516589635	28.361503915270305	178.18734817244308	2.977957911103431	12.51687706127268	998.5441094656828	-322.37576117023855	-2.1460204629221225		80.31863109018752		0.0	0.0	143.9794267285888	569.9943896041025		0.0236345865960586	0.0	74.00461754957871		0.0094538346384069	351.5197340437063	-430.8220779102635	0.1039921810224768		28.361503915270305	669.3704626682623	114.39139912492352		-339.85704911220853	322.37576117023855
266	BHIS_1	CD630	high	29.193045843831783	672.1407861965068	-1.897547979849037	-3.0652698136023315	996.372178246784	507.63863903619153	-996.372178246784	76.17438762183826	0.1070411680942697	-0.0243275382032379	-1000.0	-823.0171595717701	0.0	0.1070411680942697	-86.95024725768326	0.0	29.193045843831783	183.41169211368697	3.0652698136023315	12.883864232411042	959.8322638955824	-331.827621091554	-2.208940468849934		0.0		0.0	0.0	447.3096703532949	86.95024725768326		0.0243275382031931	-229.17381320951472	76.17438762183826		0.0097310152812772	481.1920301400494	-480.1459459973122	0.1070411680942697		29.19304584383173	1000.0	117.74528490345465		-349.82144969189085	331.827621091554
267	BHIS_1	CD630	high	28.361503915270305	582.1047452366372	-1.8434977544923183	-2.9779579111033856	667.9257274278535	493.1789346540405	-667.9257274278535	74.00461754957871	0.1039921810227042	-0.0236345865960174	-464.2816236357296	-1000.0	-543.5839667834387	0.1039921810227042	-294.5611612236404	-190.84163900926524	28.361503915270305	178.1873481724479	2.9779579111033856	12.51687706127268	503.7748701281394	-322.37576117023855	-2.1460204629221225		171.94161748632587		-5.180701381856011	298.89571687338065	190.1210006212509	0.0		0.0236345865960586	-287.6111275584316	74.00461754957871		0.0094538346384069	139.48803164311272	-310.41336190580824	0.1039921810227042		28.361503915270305	1000.0	114.39139912492304		-339.8570491122081	322.37576117023855
268	BHIS_1	CD630	high	28.390361749402928	682.6128863859544	-38.34359175625275	-2.9809879836873097	34.477532382226286	498.8947754653518	-34.477532382226286	74.07991725810882	0.1040979930811445	-0.0236586347912179	-846.8628381115996	-658.3221412174241	-242.09380624269352	0.1040979930811445	-945.6776002860998	0.0	28.390361749402928	183.58268500121173	2.9809879836873097	12.52961298540322	511.8370199235874	-322.703778551547	-2.1482040390381565		0.0		0.0	1.457371903136018	760.25744962583	868.1366825158188		0.0236586347912179	0.0	74.07991725810882		0.0094634539164676	261.741948000697	-260.72462670467667	0.1040979930811445		28.39036174940296	830.4387093231795	114.50779238925873		-340.202853706401	322.703778551547
269	BHIS_1	CD630	high	28.361503915270305	0.0	-1.8434977544923183	-2.977957911103431	0.0	493.17893465403927	0.0	74.00461754957871	0.1039921810225905	-0.0236345865960174	-1000.0	-823.5205418872309	0.0	0.1039921810225905	-421.72510630389	75.13907770618948	28.361503915270305	178.18734817244297	2.977957911103431	12.51687706127268	1000.0	-322.37576117023855	-2.1460204629221225		0.0		0.0	0.0	149.78786007274448	-282.2665293632193		0.0236345865960586	-1000.0	74.00461754957871		0.0094538346384069	470.7518997407942	-469.7356125171639	0.1039921810225905		28.361503915270305	995.4621593735568	114.39139912492304		-339.8570491122081	322.37576117023855
270	BHIS_1	CD630	high	31.627623447946576	900.7661204612546	-6.417847805649558	-3.320900462034394	720.2387878975056	550.5967231060113	-720.2387878975056	82.527012116842	0.1159679526424712	-0.0263563528733357	-1000.0	-1000.0	-296.4452497422217	0.1159679526424712	-682.8703043037233	20.536870158866805	31.627623447946576	199.33060843614552	3.320900462034394	13.958324481693808	1000.0	-359.5006531916598	-2.3931568408946267		239.90276368170635		-2.419157081785049	1.6235513369945924	477.8701045528016	471.2569235245262		0.0263563528733357	-123.20386280595336	82.527012116842		0.0105425411493155	243.25559756697749	-482.0250380751325	0.1159679526424712		31.62762344794661	951.83970347147	127.56474790671804		-378.9950916412398	359.5006531916598
271	BHIS_1	CD630	high	28.361503915270305	826.854552071678	-1.8434977544923183	-2.977957911103431	0.0	493.1789346540396	0.0	74.00461754957871	0.1039921810227042	-0.0236345865960174	-992.2683033348328	-1000.0	0.0	0.1039921810227042	0.0	18.41606987564888	28.361503915270305	178.18734817244916	2.977957911103431	12.51687706127268	949.4234050023956	-322.37576117023855	-2.1460204629221225		187.5389045706612		0.0	0.0	592.4129004569106	0.0		0.0236345865960586	-595.6920398647019	74.00461754957871		0.0094538346384069	309.10168352349626	-495.6243008705271	0.1039921810227042		28.361503915270305	984.4027129156648	114.39139912492304		-339.8570491122081	322.37576117023855
272	BHIS_1	CD630	high	29.540890316969467	646.0103159103927	-1.9201578706030205	-3.1017934832818	1000.0	513.6873156931093	-1000.0	77.08202980041247	0.1083165978288981	-0.0246174085974644	-1000.0	-820.9083524533722	0.0	0.1083165978288981	-99.92762652950351	73.53712296237609	29.540890316969467	185.5971010549842	3.1017934832818	13.037379593222568	982.884221836605	-335.7814532695536	-2.2352607006506933		0.0		0.0	0.0	426.73215010697095	99.92762652950351		0.0246174085974644	-230.10182416791645	77.08202980041247		0.0098469634389898	487.0433380767878	-485.9847895070966	0.1083165978288981		29.54089031696952	1000.0	119.14825761177713		-353.9896840896073	335.7814532695536
273	BHIS_1	CD630	high	29.675279769230656	-406.9026241891519	-1.9288931849999928	-3.115904375769224	1000.0	516.0242173994826	-1000.0	77.43269667784602	0.1088093591538459	-0.0247293998077111	-708.0459028872067	-820.0936163990388	-300.18404136879326	0.1088093591538459	0.0	-749.6328853519049	29.675279769230656	186.441432166351	3.115904375769224	13.096690138153804	1000.0	-337.3090133769224	-2.2454295025384567		0.0		0.0	1.523331028153843	1000.0	-287.91027538036		0.0247293998076922	-712.08972461964	77.43269667784602		0.0098917599230769	366.79699279673457	-365.7336286050038	0.1088093591538459		29.67527976923071	1000.0	119.6902950692304		-355.60007833434634	337.3090133769224
274	BHIS_1	CD630	high	28.361503915270305	616.1616908222161	-1.8434977544923183	-2.977957911103431	996.4755140176824	493.17893465403927	-996.4755140176824	74.00461754957871	0.1039921810227042	-0.0236345865960174	-1000.0	-823.5205418872312	-73.55095989902077	0.1039921810227042	-138.20450052994488	0.0	28.361503915270305	178.18734817244376	2.977957911103431	12.51687706127268	1000.0	-322.37576117023855	-2.1460204629221225		0.0		0.0	0.0	344.8580720049147	138.20450052994482		0.0236345865960586	-193.28264362360528	74.00461754957871		0.0094538346384069	495.1006099929947	-494.0843227693644	0.1039921810227042		28.361503915270305	995.4621593735568	114.39139912492304		-339.8570491122081	322.37576117023855
275	BHIS_1	CD630	high	28.361503915270305	1000.0	-1.8434977544923183	-2.977957911103431	450.4999704055016	493.17893465403927	-450.4999704055016	74.00461754957871	0.1039921810225905	-0.0236345865960174	-1000.0	-1000.0	-781.2167053822833	0.1039921810225905	-119.88140257432792	16.531522601595498	28.361503915270305	178.18734817244882	2.977957911103431	12.51687706127268	799.3627242810901	-322.37576117023855	-2.1460204629221225		276.3335129791195		0.0	996.4755140176824	773.3319253106275	-458.7369661315449		0.0236345865960586	-421.38163129412703	74.00461754957871		0.0094538346384069	100.83486867768158	-376.1520944331708	0.1039921810224768		28.361503915270305	895.6081045072063	114.39139912492304		-339.8570491122081	322.37576117023855
276	BHIS_1	CD630	high	28.361503915270305	584.2255154624888	-1.8434977544923183	-2.977957911103431	876.498488048149	493.17893465403927	-876.498488048149	74.00461754957871	0.1039921810225905	-0.0236345865960174	-1000.0	-1000.0	-7.865590419168257	0.1039921810225905	-351.1146668109764	70.60123707974628	28.361503915270305	178.18734817244933	2.977957911103431	12.51687706127268	1000.0	-322.37576117023855	-2.1460204629221225		171.94161748632587		0.0	119.97702596953336	212.806411498022	293.12920772218735		0.0236345865960586	-431.8196173112771	74.00461754957871		0.0094538346384069	383.8109343616218	-554.7362646243173	0.1039921810224768		28.361503915270305	1000.0	114.39139912492304		-339.8570491122081	322.37576117023855
277	BHIS_1	CD630	high	28.361503915270305	696.653408632829	-1.8434977544927733	-2.9779579111033856	908.3604737689644	493.1789346540413	-908.3604737689644	74.00461754957871	0.1039921810230453	-0.0236345865960174	-1000.0	-828.0583825136746	-533.4905458276176	0.1039921810230453	-549.0071831748833	70.60123707974628	28.361503915270305	178.1873481724496	2.9779579111033856	12.51687706127268	393.53022706388913	-322.37576117023855	-2.1460204629221225		0.0		0.0	0.0	702.4239370333866	0.0		0.0236345865960586	-450.99281682511673	74.00461754957871		0.0094538346384069	190.5951697852552	-189.57888256162485	0.1039921810230453		28.361503915270305	1000.0	114.39139912492304		-339.8570491122081	322.37576117023855
278	BHIS_1	CD630	high	28.37725222430076	0.0	-1.8445213945796013	-2.9796114835515795	13.978219667901802	493.4527824123745	-13.97821966790184	74.04571013727545	0.1040499248224364	-0.0236477101868786	-1000.0	-1000.0	-112.45662240482534	0.1040499248224364	-389.06920187362994	233.66901877668465	28.37725222430072	178.28629036650483	2.9796114835515795	12.523827314991422	813.1961798665058	-322.554766949552	-2.147212084972091		456.0340547102912		-5.183578072972272	0.0	0.0	389.06920187362994		0.0236477101868786	-377.7385889666142	74.04571013727545		0.0094590840747669	74.08854114274175	-529.1057443149956	0.1040499248224364		28.37725222430076	716.003036899532	114.45491730467973		-340.0457617366027	322.554766949552
279	BHIS_1	CD630	high	28.361503915270305	0.0	-1.8434977544923183	-2.977957911103431	0.0	493.17893465403927	0.0	74.00461754957871	0.1039921810227042	-0.0236345865960174	-147.70246410956526	-665.5785212619018	-578.3144276692481	0.1039921810227042	-392.9079298265729	-924.8609222938106	28.361503915270305	178.18734817244632	2.977957911103431	12.51687706127268	458.9720784718377	-322.37576117023855	-2.1460204629221225		0.0		-5.180701381856011	1.4558905343172106	804.2727396210786	392.90792982657285		0.0236345865960586	-561.7845334197175	74.00461754957871		0.0094538346384069	233.5757617343129	-232.5594745106825	0.1039921810227042		28.361503915270305	837.5201387482273	114.39139912492304		-339.8570491122081	322.37576117023855
280	BHIS_1	CD630	high	28.361503915270305	-976.4130032185312	-29.717387131078453	-2.9779579111033856	0.0	497.1609188506949	0.0	74.00461754957871	0.1039921810225905	-0.0236345865960174	-1000.0	-807.7158864805335	-208.9534299699881	0.1039921810225905	-591.7269790690057	0.0	28.361503915270305	182.1693323691046	2.9779579111033856	12.51687706127268	1000.0	-322.37576117023855	-2.1460204629221225		0.0		0.0	0.0	0.0	0.0		0.0236345865960586	-888.6740811706313	74.00461754957871		0.0094538346384069	453.8278761384985	-452.811588914868	0.1039921810224768		28.361503915270305	979.6575039668592	114.39139912492304		-339.8570491122081	322.37576117023855
281	BHIS_1	CD630	high	28.54012350557082	0.0	-1.855108027862116	-2.99671296808493	0.0	496.2849553896061	0.0	74.47069560053603	0.1046471195204264	-0.0237834362546891	-1000.0	-902.5563651593092	0.0	0.1046471195204264	0.0	0.0	28.54012350557082	179.3095647947476	2.99671296808493	12.595707840458545	1000.0	-324.4060705133211	-2.159536011921521		83.49599149737696		-5.213329227017539	1.4650596732859658	683.1427923935389	0.0		0.0237834362546891	-662.450781062476	74.47069560053603		0.0095133745018569	419.1705640345061	-501.6438677729335	0.1046471195204264		28.54012350557077	992.084872414455	115.1118314724688		-341.997454890919	324.4060705133211
282	BHIS_1	CD630	high	28.41085506249317	453.383053940144	-1.846705579062018	-2.9831397815617784	0.0	494.0371030460967	0.0	74.13339114306541	0.1041731352296057	-0.0236757125520625	-1000.0	-668.5788420244177	159.0619705964574	0.1041731352296057	-985.7510412860366	0.0	28.41085506249317	178.4974075430307	2.9831397815617784	12.5386573675803	544.8377058307082	-322.93671921033865	-2.1497546997286467		-0.1183785627604265		0.0	0.0	469.3548143699485	662.4544945668579		0.0236757125520625	-19.80236597855776	74.13339114306541		0.009470285020831	274.6230794906812	-273.48664528818153	0.1041731352296057		28.41085506249313	840.9380294035426	114.59044875205564		-340.4484259064568	322.93671921033865
283	BHIS_1	CD630	high	28.361503915270305	1000.0	-1.8434977544923183	-2.9779579111033856	391.2622932210412	493.17893465404006	-391.2622932210412	74.00461754957871	0.1039921810225905	-0.0236345865960174	-1000.0	-1000.0	-19.767439480904045	0.1039921810225905	-186.12921608575152	0.0	28.361503915270305	178.18734817244967	2.9779579111033856	12.51687706127268	595.8725107435072	-322.37576117023855	-2.1460204629221225		278.6685080094465		-5.180701381856011	0.0	0.0	62.35428076680569		0.0236345865960586	-417.7060521293717	74.00461754957871		0.0094538346384069	148.98963996675857	-426.6418607525748	0.1039921810224768		28.361503915270305	893.2731094768793	114.39139912492304		-339.8570491122081	322.37576117023855
284	BHIS_1	CD630	high	29.03085115125032	657.2200520398446	-1.887005324831307	-3.0482393708812805	994.9020838329463	504.818231277391	-994.9020838329463	75.75116760399577	0.1064464542209838	-0.0241923759593752	-1000.0	-1000.0	-137.85221640296209	0.1064464542209838	-73.97422012002932	0.0	29.03085115125032	182.3926685017913	3.0482393708812805	12.812282308085171	726.3062380314022	-329.9840080858784	-2.196667737111272		175.99953510445494		-2.3671552238436107	1.490250359097515	205.16252964115225	73.97422012002932		0.0241923759593752	-199.29190931006465	75.75116760399577		0.00967695038375	274.3093919528675	-449.2686548910693	0.1064464542209838		29.03085115125029	1000.0	117.0910996433762		-347.8778641272088	329.9840080858784
285	BHIS_1	CD630	high	28.997773773183667	427.8350529059363	-1.884855295256898	-3.044766246184281	0.0	504.2430478835631	0.0	75.66485769882716	0.1063251705016736	-0.0241648114777035	-1000.0	-853.7164532746057	-174.30638116943987	0.1063251705016736	-523.7766009102652	1000.0	28.997773773183667	182.1848526433736	3.044766246184281	12.797684158565062	1000.0	-329.6080285551873	-2.194164882170895		51.52476706837774		0.0	0.0	0.0	-97.00017960863032		0.0241648114777035	-1000.0	75.66485769882716		0.0096659245910612	476.6198123016536	-527.1054924764924	0.1063251705016736		28.997773773183635	977.9906897061536	116.95768755184054		-347.48149656730493	329.6080285551873
286	BHIS_1	CD630	high	28.361503915270305	0.0	-1.8434977544923183	-2.9779579111033856	0.0	493.17893465404063	0.0	74.00461754957871	0.103992181022654	-0.0236345865960174	-1000.0	-1000.0	-183.2200418261998	0.103992181022654	-819.59630726703	0.0	28.361503915270305	178.18734817244786	2.9779579111033856	12.51687706127268	306.79617319909016	-322.37576117023855	-2.1460204629221225		492.216617817965		0.0	0.0	447.1344908712704	243.8895223038708		0.0236345865960586	-424.2932150368408	74.00461754957871		0.0094538346384069	-253.38995928274136	-237.81037131159337	0.103992181022654		28.361503915270305	679.7249996683607	114.39139912492304		-339.8570491122081	322.37576117023855
287	BHIS_1	CD630	high	29.57865029717027	667.8101667199713	-19.640223797321028	-3.105758281202877	1000.0	516.8750123392753	-1000.0	77.18055817541627	0.1084550510896236	-0.0246488752476352	-1000.0	-935.9063094627504	-862.5980973062212	0.1084550510896236	-373.19530515680526	78.36370418730314	29.57865029717027	188.365423746072	3.105758281202877	13.05404433115109	541.1792643148302	-336.2106583778352	-2.238117872485883		119.95946093689248		-1.2087743041278272	0.0	299.99562228674404	373.19530515680526		0.0246488752476352	-254.53952942092656	77.18055817541627		0.0098595500990567	209.70118998454225	-328.60074928578604	0.1084550510896236		29.57865029717026	995.2674159524528	119.30055619858672		-354.4421634603732	336.2106583778352
288	BHIS_1	CD630	high	28.361503915270305	9.92735263549514	-70.73490938695943	-2.977957911103431	0.0	503.02056488724776	0.0	74.00461754957871	0.1039921810225905	-0.0236345865960174	-1000.0	-1000.0	-848.145977112061	0.1039921810225905	-764.3010235789511	0.0	28.361503915270305	188.02897840565743	2.977957911103431	12.51687706127268	-154.64693684536292	-322.37576117023855	-2.1460204629221225		209.4042412493418		0.0	0.0	625.795068975907	336.0289102379328		0.0236345865960586	-571.7278866589817	74.00461754957871		0.0094538346384069	-176.03865935398971	-32.34929467172174	0.1039921810224768		28.361503915270305	962.537376236984	114.39139912492304		-339.8570491122081	322.37576117023855
289	BHIS_1	CD630	high	28.361503915270305	-328.4738059423944	-215.0061105235891	-2.977957911103431	579.016625163754	523.6307364781967	-579.016625163754	74.00461754957871	0.1039921810227042	-0.0236345865960174	-1000.0	-1000.0	81.82924106833048	0.1039921810227042	-131.20736433694287	0.0	28.361503915270305	208.63914999660625	2.977957911103431	12.51687706127268	1000.0	-322.37576117023855	-2.1460204629221225		395.7568698576722		0.0	661.5988414221096	372.83306759215486	-386.9022257641152		0.0236345865960586	-481.8904098989418	74.00461754957871		0.0094538346384069	141.44182809786014	-536.182410731902	0.1039921810227042		28.361503915270305	776.1847476286537	114.39139912492304		-339.8570491122081	322.37576117023855
290	BHIS_1	CD630	high	28.361503915270305	147.72781542512917	-681.239828819769	-2.9779579111033856	720.1220799164784	590.2355533776505	-720.1220799164784	74.00461754957871	0.1039921810225905	-0.0236345865960174	-1000.0	-827.940209580694	0.0	0.1039921810225905	-110.29568630519532	-929.3987629202538	28.361503915270305	275.2439668960539	2.9779579111033856	12.51687706127268	1000.0	-322.37576117023855	-2.1460204629221225		-0.1181729329800873		-5.180701381856011	68.796786426643	164.93416489106517	-121.0678156091392		0.0236345865960586	-536.7872546833144	74.00461754957871		0.0094538346384069	471.73037162587104	-470.5959114692606	0.1039921810224768		28.361503915270305	1000.0	114.39139912492304		-339.8570491122081	322.37576117023855
291	BHIS_1	CD630	high	28.361503915270305	-1000.0	-92.97874849682194	-2.9779579111033856	0.0	506.1982561886592	0.0	74.00461754957871	0.1039921810229316	-0.0236345865960174	-1000.0	-783.8813772225518	-94.97275865877111	0.1039921810229316	-576.9389416885454	0.0	28.361503915270305	191.2066697070687	2.9779579111033856	12.51687706127268	998.5441094656828	-322.37576117023855	-2.1460204629221225		-0.1181729329800873		0.0	0.0	0.0	0.0		0.0236345865960586	-850.16970746517	74.00461754957871		0.0094538346384069	449.00878903786327	-447.8743288812527	0.1039921810229316		28.361503915270305	955.9411676418578	114.39139912492304		-339.8570491122081	322.37576117023855
292	BHIS_1	CD630	high	28.71481342363529	0.0	-1.8664628725363173	-3.0150554094817	572.7874696985516	499.3226429517051	-572.7874696985516	74.92651982673885	0.1052876492199962	-0.0239290111863965	-1000.0	-1000.0	0.0	0.1052876492199962	-337.83937873611126	-987.7305057135836	28.71481342363529	180.40709239220192	3.0150554094817	12.672804324297658	1000.0	-326.39171258198724	-2.172754215721733		182.04713130361017		0.0	1.4740270890799425	468.9512077609072	0.0		0.0239290111863627	-428.9118835939348	74.92651982673885		0.009571604474545	311.87199725887376	-492.8901810814704	0.1052876492199962		28.71481342363524	992.0364250771784	115.81641414199544		-344.0907712482044	326.39171258198724
293	BHIS_1	CD630	high	28.361503915270305	0.0	-226.69210242365125	-2.977957911103431	0.0	525.3001638924903	0.0	74.00461754957871	0.1039921810225905	-0.0236345865960174	-1000.0	-828.0583825136741	-34.48681674900399	0.1039921810225905	-386.83380590877096	-69.53508746059993	28.361503915270305	210.30857741089503	2.977957911103431	12.51687706127268	263.0017172753257	-322.37576117023855	-2.1460204629221225		0.0		0.0	1.4558905343171773	142.66803955843716	0.0		0.0236345865960586	-660.5107824144693	74.00461754957871		0.0094538346384069	137.4877883310255	-136.47150110739517	0.1039921810224768		28.361503915270305	1000.0	114.39139912492304		-339.8570491122081	322.37576117023855
294	BHIS_1	CD630	high	28.361503915270305	927.0451524535874	-1.8434977544923183	-2.9779579111033856	687.5176132666668	493.17893465404114	-687.5176132666668	74.00461754957871	0.1039921810229884	-0.0236345865960174	-251.7768148670768	-976.7297074234124	-756.0887755520914	0.1039921810229884	-381.5872131476674	-193.844995457046	28.361503915270305	178.18734817244842	2.9779579111033856	12.51687706127268	353.08219538423657	-322.37576117023855	-2.1460204629221225		148.6713249097379		-5.180701381856011	308.95790075101564	397.59471745108885	0.0		0.0236345865960586	-362.95746493038416	74.00461754957871		0.0094538346384069	97.6269720436369	-245.2820097297445	0.1039921810229884		28.361503915270305	1000.0	114.39139912492304		-339.8570491122081	322.37576117023855
295	BHIS_1	CD630	high	28.361503915270305	988.5906944988652	-1.8434977544923183	-2.977957911103431	0.0	493.17893465403927	0.0	74.00461754957871	0.1039921810225905	-0.0236345865960174	-1000.0	-1000.0	-816.6419846759295	0.1039921810225905	0.0	576.3857688184986	28.361503915270305	178.18734817244928	2.977957911103431	12.51687706127268	339.8570491122076	-322.37576117023855	-2.1460204629221225		195.7317440988381		-5.180701381856011	1.4558905343171773	448.2022341975644	0.0		0.0236345865960586	-680.8597650076348	74.00461754957871		0.0094538346384069	75.08088684099516	-269.7963437162029	0.1039921810224768		28.361503915270305	976.2098733874876	114.39139912492304		-339.8570491122081	322.37576117023855
296	BHIS_1	CD630	high	28.361503915270305	85.91419180653975	-1.8434977544923183	-2.977957911103431	202.4951826904719	493.17893465404	-202.4951826904719	74.00461754957871	0.1039921810229316	-0.0236345865960174	-1000.0	-374.6350692113508	453.4233133023234	0.1039921810229316	-414.4039058390522	831.2778521939276	28.361503915270305	178.18734817245075	2.977957911103431	12.51687706127268	1000.0	-322.37576117023855	-2.1460204629221225		0.0		-5.180701381856011	1.4558905343171773	689.3433020783235	21.769268790816		0.0236345865960586	-607.3653629517638	74.00461754957871		0.0094538346384069	386.3213476673348	-385.3050604437045	0.1039921810229316		28.361503915270305	546.5766866976766	114.39139912492304		-339.8570491122081	322.37576117023855
297	BHIS_1	CD630	high	28.361503915270305	1000.0	-213.3070919365217	-2.977957911103431	936.3478853012796	523.3880195371876	-936.3478853012796	74.00461754957871	0.1039921810229316	-0.0236345865960174	-779.9176053365147	-902.2295370731352	0.0	0.1039921810229316	-127.1224718403439	13.87822924920556	28.361503915270305	208.39643305559125	2.977957911103431	12.51687706127268	1000.0	-322.37576117023855	-2.1460204629221225		74.17115455946112		0.0	318.5667842490549	679.1477249163927	0.0		0.0236345865960586	-175.4394445966609	74.00461754957871		0.0094538346384069	459.1149971710381	-532.2698645068688	0.1039921810229316		28.361503915270305	1000.0	114.39139912492304		-339.8570491122081	322.37576117023855
298	BHIS_1	CD630	high	28.757427140681216	922.8709798859622	-1.869232764144272	-3.019529849771532	732.527606970036	500.0636539938994	-732.527606970036	75.03771321908425	0.1054438995158316	-0.0239645226172342	-974.6298403365296	-1000.0	41.06078760812147	0.1054438995158316	-58.65769936589607	0.0	28.757427140681216	180.6748223849047	3.019529849771532	12.691611178087328	1000.0	-326.876088499077	-2.175978653644882		215.4026896485016		-5.253023357697771	1.4762145932216375	1000.0	0.0		0.0239645226172343	-351.644274365052	75.03771321908425		0.0095858090468937	332.41407797316856	-546.786293149129	0.1054438995158316		28.75742714068126	958.9392123918784	115.98828946741436		-344.6014131440017	326.876088499077
299	BHIS_1	CD630	high	28.551620138625022	789.0478256882825	-1.8558553090106216	-2.997920114555628	868.8169548016789	496.4848706429973	-868.8169548016789	74.5006941483856	0.1046892738417	-0.0237930167821787	0.0	-1000.0	0.0	0.1046892738417	0.0	453.00962414660194	28.551620138625022	179.38179490507324	2.997920114555628	12.600781687846506	744.487865155549	-324.5367489090378	-2.1604059238226268		173.09419709041424		0.0	62.934869529362	1000.0	-272.23350568861474		0.0237930167821787	-495.1668297921254	74.5006941483856		0.009517206712875	277.37321068361064	-449.44430805239085	0.1046892738417		28.551620138625022	1000.0	115.1582012257876		-342.1352195100386	324.5367489090378
300	BHIS - Microaerobic	CD630	high	28.17324779635612	-700.3355736236392	-1.831261106762668	-2.9581910186174127		489.9053440699261		0.0	0.1033019085869	-0.0234777064969193	-816.1533841354374	-835.3421700644933	0.0	0.1033019085869	-407.8825313824502	0.0	28.17324779635612	177.00458795258044	2.9581910186174127	0.0	1000.0	-320.2359166185795	-2.131775749924277		394.6825642908464	394.6825642908464		0.0	588.3475756036041	407.8825313824502		0.0234777064969193	-386.22059081103913	0.0	-946.7562768962312	0.0093910825987677	79.05729085532357	-472.7303137668008	0.1033019085870137		28.17324779635612	611.4599205390557	113.63209944530274		-337.6011684211608	320.2359166185795
301	BHIS - Microaerobic	CD630	high	28.242287174183048	894.2701454204837	-15.439116988553453	-2.965440153289221		493.04920995154055		73.69354133316835	0.1035550529720065	-0.0235352393118546	-1000.0	-986.3989048680836	0.0	0.1035550529720065	-72.10285402110685	18.338658471769577	28.242287174183048	179.38168126752925	2.965440153289221	-59.795243637550016	1000.0	-321.0206642132141	-2.136999729513185		165.45029850454182	-262.8746704767665		0.0	0.0	72.10285402110685		0.0235352393118546	-555.6613377079602	73.69354133316835	-747.5543414929862	0.0094140957247276	423.93719295299286	-588.3754761671263	0.1035550529720065		28.242287174183065	992.1674723570266	113.910558269205		-338.4284700794567	321.0206642132141
302	BHIS - Microaerobic	CD630	high	30.27043545281856	-775.0063932897432	-1.967578304433232	-3.178395722545952		526.3733951744714		0.0	0.1109915966603348	-0.025225362877336	-1000.0	-1000.0	0.0	0.1109915966603348	0.0	14.812333081579254	30.27043545281856	190.1806278495237	3.178395722545952	0.0	1000.0	-344.07394964703803	-2.290462949263273		183.5145149327127	442.9053688470949		1.5538823532446877	501.6728012746851	0.0		0.025225362877336	-495.1646576523291	0.0	0.0	0.0100901451509395	396.67832069148665	-579.1081450204733	0.1109915966603348		30.2704354528186	1000.0	122.09075632636836		-362.7318529747465	344.07394964703803
303	BHIS - Microaerobic	CD630	high	33.83551887499334	0.0	-2.199308726874565	-3.552729481874297		588.3667242078528		0.0	0.1240635692083094	-0.0281962657292069	-1000.0	-830.2547383962269	-129.87130581082636	0.1240635692083094	-596.4738865087032	21.970530256162306	33.83551887499334	212.5790437765733	3.552729481874297	14.932742330163704	1000.0	-384.59706454575735	-2.560220928207827		40.79625459587282	-166.24039166521322		0.0	420.59049351058513	596.4738865087032		0.0281962657292069	-426.0605690620423	0.0	-888.8855072409224	0.0112785062916644	454.5762268090285	-494.1600419785475	0.1240635692083094		33.83551887499331	994.586316980001	136.4699261291396		-405.4523918897087	384.59706454575735
304	BHIS - Microaerobic	CD630	high	28.72490568620492	0.0	-1.86711886960336	-3.0161150970515216		499.4981375699478		74.81060214425872	0.1053246541827332	-0.0239374214052077	-1000.0	-1000.0	-879.5468954891805	0.1053246541827332	-265.23788453326995	18.65203875890916	28.72490568620497	180.47049923796587	3.0161150970515216	-364.26919295069285	799.9627490834448	-326.50642796652994	-2.173517863589509		178.74072563241043	86.78518523146113		0.0	686.336702248065	265.23788453326995		0.0239374214052077	0.0	74.81060214425872	0.0	0.0095749685620683	264.4794445113221	-442.19086102331016	0.1053246541827332		28.72490568620497	995.4040150902072	115.85711960102662		-344.2117072389775	326.50642796652994
305	BHIS - Microaerobic	CD630	high	28.17324779635612	0.0	-1.831261106762668	-2.9581910186174127		489.905344069927		0.0	0.1033019085871274	-0.0234777064969193	-940.2475927283854	-1000.0	410.78791378040967	0.1033019085871274	-260.7696655758893	18.293828902433688	28.17324779635612	177.0045879525753	2.9581910186174127	12.43379336079181	1000.0	-320.2359166185795	-2.131775749924277		649.1540165396224	649.1540165396223		0.0	0.0	260.7696655758893		0.0234777064969193	-351.39799262263807	0.0	0.0	0.0093910825987677	-62.66961102788037	-585.4748641323727	0.1033019085871274		28.17324779635612	521.6462982257863	113.63209944530274		-337.6011684211608	320.2359166185795
306	BHIS - Microaerobic	CD630	high	29.66507217621779	0.0	-1.9282296914541348	-3.114832578502863		515.8467172971403		77.4060616651442	0.1087719313123945	-0.0247208934802074	-1000.0	-855.8467866405846	-199.2024004073795	0.1087719313123945	0.0	14.516108651562604	29.66507217621779	186.37730073186523	3.114832578502863	-367.16439907733513	816.0184606959419	-337.19298706967504	-2.244657128000476		35.69128670890473	909.9397857089048		162.10012974195706	381.95057411435016	0.0		0.0247208934802074	-92.39722825033108	77.4060616651442	0.0	0.0098883573920725	388.7652593351718	-423.3935476244287	0.1087719313123945		29.66507217621775	1000.0	119.64912444407832		-355.4777603342048	337.19298706967504
307	BHIS - Microaerobic	CD630	high	28.17324779635612	184.62618275177647	-1.831261106762668	-2.9581910186174127		489.9053440699277		0.0	0.1033019085871274	-0.0234777064969193	-607.7669445544667	-1000.0	-53.8010728447789	0.1033019085871274	0.0	18.293828902433688	28.17324779635612	177.0045879525768	2.9581910186174127	-319.120457547313	1000.0	-320.2359166185795	-2.131775749924277		492.19518626269496	93.13026437034068		1.4462267202129455	707.5463190677342	0.0		0.0234777064969193	-337.76140994938567	0.0	-158.27834608094804	0.0093910825987677	94.2892192490474	-585.4748641323731	0.1033019085871274		28.17324779635612	678.6051285027136	113.63209944530274		-337.6011684211608	320.2359166185795
308	BHIS - Microaerobic	CD630	high	30.298478610790653	-560.6866761295978	-1.96940110970138	-3.1813402541330214		526.8610383831789		0.0	0.1110944215728981	-0.0252487321756689	-1000.0	-1000.0	0.0	0.1110944215728981	0.0	19.67381211127349	30.298478610790653	190.35681511971296	3.1813402541330214	-224.0214502938902	911.5660570077144	-344.3927068759874	-2.2925848815498284		188.5322831556452	188.5322831556452		1.5553219020205884	379.3862040252423	0.0		0.0252487321756689	-246.76438389517443	0.0	0.0	0.0100994928702635	356.53004789648435	-543.9766355685761	0.1110944215728981		30.298478610790685	995.1522434222736	122.20386373018914		-363.0678952715392	344.3927068759874
309	BHIS - Microaerobic	CD630	high	28.17324779635612	0.0	-1.831261106762668	-2.9581910186173888		489.9053440699258		8.413481474877258	0.1033019085869	-0.0234777064969193	-1000.0	-1000.0	0.0	0.1033019085869	-182.6560606480588	0.0	28.17324779635612	177.00458795257487	2.9581910186174127	-314.08233039560184	1000.0	-320.2359166185795	-2.131775749924277		387.04431814543045	324.6061787289316		0.0	1000.0	182.6560606480588		0.0234777064969193	-101.06010802512084	8.413481474877258	-992.233348538894	0.0093910825987677	132.11473087114064	-518.1495076372019	0.1033019085870137		28.17324779635612	783.7559966199781	113.63209944530274		-337.6011684211608	320.2359166185795
310	BHIS - Microaerobic	CD630	high	28.17324779635612	-851.2026518450926	-1.831261106762668	-2.9581910186174127		489.9053440699259		73.51339458329176	0.1033019085869	-0.0234777064969193	-1000.0	-1000.0	0.0	0.1033019085869	-365.7145086267583	18.293828902433688	28.17324779635612	177.00458795257487	2.9581910186174127	-153.6042603810439	1000.0	-320.2359166185795	-2.131775749924277		582.7451358359804	582.7451358359804		178.14986458123846	52.40266557735424	365.7145086267583		0.0234777064969193	0.0	73.51339458329176	-1000.0	0.0093910825987677	-50.46279548618111	-531.2727989704299	0.1033019085870137		28.17324779635612	588.0551789294284	113.63209944530274		-337.6011684211608	320.2359166185795
311	BHIS - Microaerobic	CD630	high	28.17324779635612	-11.333573566061432	-267.8218505849627	-2.9581910186174127		527.9039997096686		70.75325487104249	0.1033019085867863	-0.0234777064969193	-1000.0	-643.4892545453371	177.7796614345801	0.1033019085867863	-405.4349800868357	0.0	28.17324779635612	215.0032435923203	2.9581910186174127	-285.08349366076004	1000.0	-320.2359166185795	-2.131775749924277		-0.1173885324848242	388.6999211662732		0.0	0.0	405.4349800868357		0.0234777064969193	0.0	70.75325487104249	-668.0031753461541	0.0093910825987677	450.19918946214034	-449.0722595502864	0.1033019085870137		28.17324779635612	814.4069578432304	113.63209944530274		-337.6011684211608	320.2359166185795
312	BHIS - Microaerobic	CD630	high	28.235807156944816	0.0	-1.8353274652014304	-2.964759751479205		490.9931904302609		73.67663280818795	0.1035312929088192	-0.0235298392974527	-1000.0	-1000.0	15.307203685124025	0.1035312929088192	0.0	18.33445078057616	28.235807156944816	177.39763081095018	2.964759751479205	12.461402891931584	1000.0	-320.94700801727254	-2.1365094082088234		371.9236140466196	1000.0		0.0	240.78900219944592	0.0		0.0235298392974527	-308.07488235866026	73.67663280818795	-1000.0	0.0094119357189816	170.093829511791	-541.0056604686201	0.1035312929088192		28.235807156944805	799.2559668423582	113.88442219967747		-338.3508197706659	320.94700801727254
313	BHIS - Microaerobic	CD630	high	28.17324779635612	-264.67713697877826	-818.2008168424526	-2.9581910186173888		606.5295663178829		0.0	0.1033019085871274	-0.0234777064969193	-978.003366255097	-808.6038544647088	-117.34265655261812	0.1033019085871274	-762.3568409132043	0.0	28.17324779635612	293.6288102005366	2.9581910186174127	12.43379336079181	1000.0	-320.2359166185786	-2.131775749924277		0.0	-53.75795824558122		0.0	216.2569457108169	762.3568409132043		0.0234777064969193	-218.46385012152805	0.0	-1000.0	0.0093910825987677	479.1437836753299	-478.1342422959606	0.1033019085871274		28.17324779635612	979.4041692301172	113.63209944530274		-337.6011684211608	320.2359166185795
314	BHIS - Microaerobic	CD630	high	28.21737570056212	0.0	-921.9682212857574	-2.962824448559028		622.1204127616361		28.21737570056212	0.1034637109020616	-0.0235144797504744	-1000.0	-828.8145874165895	-7.825618860955956	0.1034637109020616	-681.7531048213602	13.80770250947512	28.21737570056212	308.72955856642733	2.962824448559028	12.453268475848065	1000.0	-320.73750379639	-2.1351147613425376		-0.1175723987523724	-88.34308137321318		0.0	226.65970652515887	681.7531048213602		0.0235144797504744	-281.87320143993725	28.21737570056212	-1000.0	0.0094057919001873	490.0508317729002	-488.92213674487766	0.1034637109020616		28.21737570056217	1000.0	113.81008199226744		-338.12995488297315	320.73750379639
315	BHIS - Microaerobic	CD630	high	28.17324779635612	0.0	-1.831261106762668	-2.9581910186173888		489.9053440699264		73.51339458329176	0.1033019085870042	-0.0234777064969193	-633.5426377595381	-829.0822967021066	-1000.0	0.1033019085870042	-28.82323210556569	13.786109255016868	28.17324779635612	177.00458795257822	2.9581910186174127	12.43379336079181	519.1560921405212	-320.2359166185786	-2.131775749924277		-0.1173885324848242	-0.1173885324848242		1.4462267202129455	509.33418963718873	28.82323210556569		0.0234777064969634	-621.3228396886246	73.51339458329176	625.251499	0.0093910825987677	266.6902193835649	-265.56328947171085	0.1033019085870137		28.17324779635612	1000.0	113.63209944530274		-337.6011684211608	320.2359166185795
316	BHIS - Microaerobic	CD630	high	28.17324779635612	0.0	-1.831261106762668	-2.9581910186174127		489.90534406992646		73.51339458329176	0.1033019085871842	-0.0234777064969193	-258.2287637892847	-1000.0	-390.2402195144769	0.1033019085871842	0.0	18.2938289024338	28.17324779635612	177.0045879525752	2.9581910186174127	12.43379336079181	1000.0	-320.2359166185795	-2.131775749924277		175.30803441282546	175.30803441282546		0.0	614.8642235264211	0.0		0.0234777064969193	-279.33991747135366	73.51339458329176	-866.4496991830101	0.0093910825987677	400.6203396637272	-574.9188326971835	0.1033019085871842		28.17324779635612	995.4922803525832	113.63209944530274		-337.6011684211608	320.2359166185795
317	BHIS - Microaerobic	CD630	high	28.219847914171623	-669.3095933875311	-18.737979015009955	-2.963084030988021		493.13048743963		73.63498982404519	0.1034727756857393	-0.0235165399284369	-1000.0	-928.356683814334	-881.6647710799069	0.1034727756857393	-505.4515540225054	18.324087912268737	28.219847914171623	179.71217607962072	2.963084030988021	-49.80983025337605	873.2870891729312	-320.7656046244176	-2.135301825505653		103.95468746026712	103.95468746026712		0.0	0.0	505.4515540225054		0.0235165399284369	-388.81448508933977	73.63498982404519	-1000.0	0.0094066159713905	391.4556708192521	-494.3991470625948	0.1034727756857393		28.21984791417163	995.4848243337324	113.82005325382556		-338.1595795186976	320.7656046244176
318	BHIS - Microaerobic	CD630	high	28.47758659658052	1000.0	-46.39923765036576	-2.9901465926409534		501.5615272295057		74.30751595934407	0.1044178175207955	-0.023731322163826	-1000.0	-1000.0	-224.9754948350635	0.1044178175207955	0.0	0.0	28.47758659658052	185.28069078224533	2.9901465926409534	12.5681082179575	1000.0	-323.6952343144652	-2.154804052474592		173.95984471983854	-513.4618242082406		0.0	436.7843735940287	0.0		0.023731322163817	-220.9314382685428	74.30751595934407	-823.6375808507324	0.0094925288655268	418.3493505760367	-591.2887484428314	0.1044178175207955		28.47758659658051	998.6855240219307	114.85959927287468		-341.24807257982854	323.6952343144652
319	BHIS - Microaerobic	CD630	high	28.30546499179217	0.0	-1.8398552244664883	-2.972073824138173		492.2044723454577		73.85839331858293	0.1037867049699048	-0.0235878874931358	-1000.0	-1000.0	0.0	0.1037867049699048	-642.8653226104653	18.3796819346702	28.30546499179217	177.83527138558216	2.972073824138173	12.49214521637759	1000.0	-321.73878540670387	-2.141780184378937		176.1307559114265	0.0		0.0	371.4100669003951	642.8653226104653		0.0235878874931601	-375.98611707406826	73.85839331858293	-180.04981551749802	0.009435154997264	402.8730263119508	-577.9895030611715	0.1037867049699048		28.305464991792128	995.4711256013132	114.16537546689484		-339.1855324244618	321.73878540670387
320	BHIS - Microaerobic	CD630	high	28.17324779635612	0.0	-800.1923574068246	-2.9581910186174127		603.95692925565		73.51339458329176	0.1033019085871274	-0.0234777064969193	-1000.0	-927.5951506709308	-60.751402274013344	0.1033019085871274	-459.9301865963348	13.78610925501698	28.17324779635612	291.05617313829794	2.9581910186174127	0.0	1000.0	-320.2359166185795	-2.131775749924277		98.39546543633946	76.87495313201293		109.37762814402822	105.87604310364804	459.9301865963348		0.0234777064969193	-319.9443041155465	73.51339458329176	-1000.0	0.0093910825989951	398.0990882919836	-495.4850123489538	0.1033019085871274		28.17324779635612	1000.0	113.63209944530274		-337.6011684211608	320.2359166185795
321	BHIS - Microaerobic	CD630	high	28.17324779635612	0.0	-1.831261106762668	-2.9581910186173888		489.90534406992623		0.0	0.1033019085869189	-0.0234777064969193	-1000.0	-824.6919655871745	-415.6371677823713	0.1033019085869189	-738.1094459657891	18.2938289024338	28.17324779635612	177.00458795257518	2.9581910186174127	0.0	753.0792685275753	-320.2359166185786	-2.131775749924277		0.0	0.0		0.0	745.764651334739	738.1094459657891		0.0234777064969193	0.0	0.0	-1000.0	0.0093910825987677	383.5931133108496	-382.5835719314805	0.1033019085870137		28.17324779635612	995.4922803525832	113.63209944530274		-337.6011684211608	320.2359166185795
322	BHIS - Microaerobic	CD630	high	28.17324779635612	504.659517595824	-1.831261106762668	-2.9581910186174127		489.9053440699272		73.51339458329176	0.1033019085871274	-0.0234777064969193	-997.6522293503036	-900.6637031333637	0.0	0.1033019085871274	-668.1273287502972	-332.3422253796416	28.17324779635612	177.0045879525784	2.9581910186174127	12.43379336079181	956.0313134654732	-320.2359166185795	-2.131775749924277		71.46401789877223	71.46401789877223		0.0	1000.0	668.1273287502972		0.0234777064969193	0.0	73.51339458329176	0.0	0.0093910825987677	392.4241429792484	-462.8786194986512	0.1033019085871274		28.17324779635612	1000.0	113.63209944530274		-337.6011684211608	320.2359166185795
323	BHIS - Microaerobic	CD630	high	28.17324779635612	0.0	-1.831261106762668	-2.9581910186173888		489.9053440699265		18.5247384207172	0.1033019085871274	-0.0234777064969193	-856.7096477501668	-1000.0	-600.8713950108316	0.1033019085871274	-778.7242750378039	18.29382890243392	28.17324779635612	177.00458795257492	2.9581910186174127	0.0	732.8998472640374	-320.2359166185786	-2.131775749924277		219.96652134028693	219.96652134028693		0.0	770.2652478627751	778.7242750378039		0.0234777064969634	0.0	18.5247384207172	0.0	0.0093910825987677	147.45528991396566	-366.412269874883	0.1033019085871274		28.17324779635612	950.8337934251216	113.63209944530274		-337.6011684211608	320.2359166185795
324	BHIS - Microaerobic	CD630	high	29.87541772092368	0.0	-1.941902151860063	-3.1369188606969374		519.5044214850868		49.50002753324094	0.1095431983100636	-0.0248961814340873	-499.0	-1000.0	-525.9772544601831	0.1095431983100636	-245.6485130376577	19.399104573452973	29.87541772092368	187.69884259801668	3.1369188606969374	-373.9392398947376	356.46473473205845	-339.58391476116617	-2.2605732742165605		185.89978676844785	185.89978676844785		0.0	42.943744228522405	245.6485130376577		0.0248961814340873	0.0	49.50002753324094	-434.90040764506944	0.0099584725736412	82.69245116872219	-267.5217021355036	0.1095431983100636		29.87541772092371	995.2199331646522	120.497518141059		-357.99833950839934	339.58391476116617
325	BHIS - Microaerobic	CD630	high	28.17324779635612	894.6559765023973	-1.831261106762668	-2.9581910186173888		489.9053440699273		73.51339458329176	0.1033019085871274	-0.0234777064969193	-587.1088608195391	-990.468732797236	0.0	0.1033019085871274	0.0	13.786109255016868	28.17324779635612	177.00458795258027	2.9581910186174127	-290.52580627165946	1000.0	-320.2359166185786	-2.131775749924277		161.26904756264457	161.26904756264457		199.43202707656712	1000.0	0.0		0.0234777064969193	0.0	73.51339458329176	-1000.0	0.0093910825987677	426.4189552657398	-586.678461449015	0.1033019085871274		28.17324779635612	1000.0	113.63209944530274		-337.6011684211608	320.2359166185795
326	BHIS - Microaerobic	CD630	high	28.17324779635612	0.0	-1.831261106762668	-2.9581910186173888		489.9053440699288		0.0	0.1033019085871274	-0.0234777064969193	-1000.0	-1000.0	-332.23945216763	0.1033019085871274	-59.37565194732554	-311.1233546069012	28.17324779635612	177.00458795257487	2.9581910186174127	12.43379336079181	1000.0	-320.2359166185786	-2.131775749924277		170.80031476540853	170.80031476540853		0.0	490.7463651942723	59.37565194732554		0.0234777064969193	-629.9705475757117	0.0	0.0	0.0093910825987677	260.38961184570974	-430.1803852317488	0.1033019085871274		28.17324779635612	1000.0	113.63209944530274		-337.6011684211608	320.2359166185795
327	BHIS - Microaerobic	CD630	high	28.17324779635612	1000.0	-1.831261106762668	-2.9581910186173888		489.9053440699264		0.0	0.1033019085871274	-0.0234777064969193	-929.2650985305364	-979.1008481293884	-404.5128852116932	0.1033019085871274	0.0	13.786109255016868	28.17324779635612	177.0045879525794	2.9581910186174127	12.43379336079181	1000.0	-320.2359166185786	-2.131775749924277		149.90116289479704	-850.098837105203		0.0	716.1330718582176	0.0		0.0234777064969634	-332.10425441705854	0.0	-1000.0	0.0093910825987677	432.1028975996636	-580.9945191150912	0.1033019085871274		28.17324779635612	1000.0	113.63209944530274		-337.6011684211608	320.2359166185795
328	BHIS - Microaerobic	CD630	high	28.17324779635612	0.0	-1.831261106762668	-2.9581910186173888		489.90534406992623		0.0	0.1033019085869189	-0.0234777064969193	-1000.0	-824.6919655871745	-415.6371677823713	0.1033019085869189	-738.1094459657891	18.2938289024338	28.17324779635612	177.00458795257518	2.9581910186174127	0.0	753.0792685275753	-320.2359166185786	-2.131775749924277		0.0	0.0		0.0	745.764651334739	738.1094459657891		0.0234777064969193	0.0	0.0	-1000.0	0.0093910825987677	383.5931133108496	-382.5835719314805	0.1033019085870137		28.17324779635612	995.4922803525832	113.63209944530274		-337.6011684211608	320.2359166185795
329	BHIS - Microaerobic	CD630	high	28.38854418524238	0.0	-105.51236861499888	-2.9807971394504498		508.4587262231743		74.07517462735916	0.1040913286792224	-0.0236571201543256	-1000.0	-1000.0	-995.4578329303612	0.1040913286792224	-652.2811937406063	18.43362802428396	28.38854418524238	193.16682218568323	2.9807971394504498	-44.49670116792152	226.34376518630413	-322.68311890558834	-2.1480665100166734		176.64771619267083	122.47894644365329		0.0	223.27607564431128	652.2811937406063		0.0236571201543256	-252.5745526834149	74.07517462735916	0.0	0.0094628480617474	30.68175979400825	-206.31221982004104	0.1040913286792224		28.38854418524238	995.4578329303612	114.50046154714424		-340.1810737615142	322.68311890558834
330	BHIS - Microaerobic	CD630	high	30.60850459845733	-12.313232081770934	-1.9895527988996944	-3.2138929828380234		532.2520884053957		79.8677913322415	0.1122311835276773	-0.0255070871653515	-1000.0	-988.195516407756	0.0	0.1122311835276773	-675.797373352453	19.87512231926496	30.60850459845733	192.3046211589165	3.2138929828380234	13.508553362785849	1000.0	-347.91666893579884	-2.316043514616608		178.65693627165706	-252.7123308674213		0.0	339.6395158000357	675.797373352453		0.0255070871653515	-344.5878907101196	79.8677913322415	-223.1959045598992	0.0102028348661524	403.8602475378866	-581.4203790614324	0.1122311835276773		30.60850459845737	995.1026392642468	123.45430188044465		-366.7829492274674	347.91666893579884
331	BHIS - Microaerobic	CD630	high	28.17324779635612	-1000.0	-1.831261106762668	-2.9581910186173888		489.9053440699258		25.206592450811627	0.1033019085870137	-0.0234777064969193	-1000.0	-1000.0	-28.93250102381512	0.1033019085870137	0.0	18.2938289024338	28.17324779635612	177.00458795257487	2.9581910186174127	-415.8656875848146	1000.0	-320.2359166185786	-2.131775749924277		308.35966052982616	308.3596605298262		0.0	0.0	0.0		0.0234777064969193	-162.16442114116	25.206592450811627	0.0	0.0093910825987677	273.7094838013993	-581.0596029518562	0.1033019085870137		28.17324779635612	862.4406542355825	113.63209944530274		-337.6011684211608	320.2359166185795
332	BHIS - Microaerobic	CD630	high	30.298478610790653	-560.6866761295978	-1.96940110970138	-3.1813402541330214		526.8610383831789		0.0	0.1110944215728981	-0.0252487321756689	-1000.0	-1000.0	0.0	0.1110944215728981	0.0	19.67381211127349	30.298478610790653	190.35681511971296	3.1813402541330214	-224.0214502938902	911.5660570077144	-344.3927068759874	-2.2925848815498284		188.5322831556452	188.5322831556452		1.5553219020205884	379.3862040252423	0.0		0.0252487321756689	-246.76438389517443	0.0	0.0	0.0100994928702635	356.53004789648435	-543.9766355685761	0.1110944215728981		30.298478610790685	995.1522434222736	122.20386373018914		-363.0678952715392	344.3927068759874
333	BHIS - Microaerobic	CD630	high	28.17324779635612	1000.0	-1.831261106762668	-2.9581910186174127		489.9053440699277		73.51339458329176	0.1033019085875821	-0.0234777064969193	-338.7544891533336	-829.1996852345912	-886.3679005546973	0.1033019085875821	-105.80048053777624	13.786109255016868	28.17324779635612	177.00458795258086	2.9581910186174127	-112.34492796431276	1000.0	-320.2359166185795	-2.131775749924277		0.0	0.0		658.8977401969701	721.2775590628216	105.80048053777624		0.0234777064969193	0.0	73.51339458329176	-422.54984046297074	0.0093910825987677	475.6041263521038	-474.59458497273454	0.1033019085875821		28.17324779635612	1000.0	113.63209944530274		-337.6011684211608	320.2359166185795
334	BHIS - Microaerobic	CD630	high	28.17324779635612	0.0	-180.6818153262867	-2.9581910186174127		515.4554232441454		33.59318719279554	0.1033019085869	-0.0234777064969193	-1000.0	-829.1996852345915	0.0	0.1033019085869	-13.617604721734097	13.786109255017095	28.17324779635612	202.5546671267936	2.9581910186174127	-161.65625671493672	999.624356696047	-320.2359166185795	-2.131775749924277		0.0	0.0		652.4579585117646	342.6117231238752	13.617604721734097		0.0234777064969193	0.0	33.59318719279554	0.0	0.0093910825987677	506.865657395085	-505.85611601571577	0.1033019085870137		28.17324779635612	1000.0	113.63209944530274		-337.6011684211608	320.2359166185795
335	BHIS - Microaerobic	CD630	high	28.24796673874232	-11.363631606815034	-1.8361178380182537	-2.9660365075679387		491.20463371671815		33.436920969014295	0.1035758780420553	-0.0235399722822648	-1000.0	-1000.0	30.480465009777845	0.1035758780420553	-204.57784378373023	18.34234640235661	28.24796673874232	177.4740260416771	2.9660365075679387	-223.02573407546183	1000.0	-321.0852219303706	-2.137429483231499		557.3849160336628	557.3849160336628		160.63374411931215	0.0	204.57784378373023		0.0235399722822648	0.0	33.436920969014295	-1000.0	0.009415988912914	30.95687591503304	-587.3295731405573	0.1035758780420553		28.24796673874228	613.8683823199625	113.93346584626045		-338.4965285314028	321.0852219303706
336	BHIS - Microaerobic	CD630	high	28.17324779635612	373.636957079316	-110.2645850178113	-2.9581910186173888		505.3958189143608		68.79661773655471	0.1033019085869	-0.0234777064969193	-1000.0	-829.0822967021065	-1000.0	0.1033019085869	0.0	0.0	28.17324779635612	192.4950627970101	2.9581910186174127	12.43379336079181	1000.0	-320.2359166185795	-2.131775749924277		-0.1173885324847106	-0.1173885324847106		0.0	621.5161974944131	0.0		0.0234777064969193	-434.6845546468653	68.79661773655471	0.0	0.0093910825987677	472.6052690061777	-471.4783390943237	0.1033019085870137		28.17324779635612	1000.0	113.63209944530274		-337.6011684211608	320.2359166185795
337	BHIS - Microaerobic	CD630	high	28.17324779635612	937.4277001738424	-217.9005122040753	-2.9581910186174127		520.7723799409732		31.0890205338668	0.1033019085871274	-0.0234777064969193	-975.3963317855286	-424.0042158847479	370.57151600247175	0.1033019085871274	-545.6830336181214	0.0	28.17324779635612	207.87162382362544	2.9581910186174127	-203.83151811272944	1000.0	-320.2359166185795	-2.131775749924277		0.0	0.0		0.0	0.0	545.6830336181214		0.0234777064969193	0.0	31.0890205338668	-1000.0	0.0093910825987677	486.5428782039444	-485.5333368245754	0.1033019085871274		28.17324779635612	594.8045306501564	113.63209944530274		-337.6011684211608	320.2359166185795
338	BHIS - Microaerobic	CD630	high	28.17324779635612	-43.311945034877	-113.80328755553673	-2.9581910186173888		505.9013478483228		0.0	0.1033019085871274	-0.0234777064969193	-1000.0	-1000.0	194.86750359937287	0.1033019085871274	0.0	-153.94015512431338	28.17324779635612	193.00059173097304	2.9581910186174127	12.43379336079181	902.9560085850528	-320.2359166185786	-2.131775749924277		373.4811990869707	872.4811990869707		0.0	0.0	0.0		0.0234777064969634	-474.06403274049126	0.0	0.0	0.0093910825987677	105.1242171294366	-477.59587483703785	0.1033019085871274		28.17324779635612	797.3191156784376	113.63209944530274		-337.6011684211608	320.2359166185795
339	BHIS - Microaerobic	CD630	high	28.17324779635612	-360.93018861081055	-1.831261106762668	-2.9581910186174127		489.9053440699272		61.5792310049934	0.1033019085869657	-0.0234777064969193	-1000.0	-1000.0	-157.82150370250133	0.1033019085869657	-496.7613082324951	-136.32967108247453	28.17324779635612	177.00458795257583	2.9581910186174127	-170.53238068658652	1000.0	-320.2359166185795	-2.131775749924277		332.5692175057532	332.5692175057532		1.4462267202129455	1000.0	496.7613082324951		0.0234777064969193	0.0	61.5792310049934	-1000.0	0.0093910825987677	174.10220362751818	-505.6618797539021	0.1033019085870137		28.17324779635612	838.2310972596554	113.63209944530274		-337.6011684211608	320.2359166185795
340	BHIS - Microaerobic	CD630	high	28.378545315584866	380.33323476155897	-1.8446054455130247	-2.9797472581364106		493.47526801059263		54.04906034082747	0.1040546661571448	-0.0236487877630224	0.0	-890.7071274561848	-508.8538757079737	0.1040546661571448	-195.07730077087533	18.427135424919697	28.378545315584915	178.29441449516764	2.9797472581364106	-123.083882652464	1000.0	-322.56946508714805	-2.1473099288792548		67.29262568241177	-209.41171477438127		0.0	632.2200083060703	195.07730077087533		0.0236487877630224	0.0	54.04906034082747	-218.4184939811811	0.0094595151051949	472.1810067847564	-538.4567345933597	0.1040546661571448		28.378545315584866	995.4594327495064	114.46013277285908		-340.06125690178726	322.56946508714805
341	BHIS - Microaerobic	CD630	high	28.33447544037881	0.0	-1.841740903624668	-2.975119921239779		492.7089357960045		0.0	0.1038930766147228	-0.0236120628669596	-888.7177501891562	-821.3253975097608	-112.24349920003316	0.1038930766147228	0.0	0.0	28.33447544037881	178.0175358705128	2.975119921239779	12.504948494353812	1000.0	-322.0685375056396	-2.143975308322		0.0	748.999		0.0	0.0	0.0		0.0236120628669596	-714.2943656590202	0.0	-992.5457422571478	0.0094448251467929	505.4902372391849	-504.4749185359047	0.1038930766147228		28.334475440378853	993.1031548670576	114.28238427619452		-339.5331658038326	322.0685375056396
342	BHIS - Microaerobic	CD630	high	29.293221424266903	699.0356121786633	-1.904059392577324	-3.075788249548025		509.3805948289787		0.0	0.1074084785556551	-0.0244110178535947	-1000.0	-1000.0	0.0	0.1074084785556551	-108.23834284532109	19.021065111490643	29.293221424266903	184.04106709616232	3.075788249548025	12.928075055243085	640.202127422292	-332.9662835225006	-2.216520421102863		311.9026783366629	16.576719684877048		0.0	40.670267066747215	108.23834284532109		0.0244110178535947	-401.3840243317411	0.0	0.0	0.0097644071414223	106.20468619115628	-417.0576907601163	0.1074084785556551		29.29322142426691	865.6874765479553	118.1493264112098		-351.0218577260174	332.9662835225006
343	BHIS - Microaerobic	CD630	high	28.343669546267343	0.0	-246.8752506269928	-2.976085302358071		527.8735140736828		0.0	0.1039267883363139	-0.0236197246218807	-1000.0	-972.2072235962772	195.63175091699145	0.1039267883363139	0.0	0.0	28.343669546267392	213.08000158008568	2.976085302358071	12.50900615975263	1000.0	-322.17304384257216	-2.1446709956675623		378.9228307434773	237.2508201059636		0.0	0.0	0.0		0.0236197246218894	-486.8324529086432	0.0	-717.7784812279538	0.0094478898487557	149.95988678634603	-527.8670693710819	0.1039267883363139		28.343669546267343	765.1178894770458	114.31946716994504		-339.6433391467492	322.17304384257216
344	BHIS - Microaerobic	CD630	high	28.17324779635612	995.1140626790188	-390.7201499956491	-2.9581910186173888		545.4608996254817		28.17324779635612	0.1033019085870137	-0.0234777064969193	-992.9040449814936	-615.2980151655113	213.90167006908	0.1033019085870137	-675.119029357003	-156.64415204915326	28.17324779635612	232.5601435081304	2.9581910186174127	12.43379336079181	1000.0	-320.2359166185795	-2.131775749924277		0.0	-242.5462301114484		0.0	0.0	675.119029357003		0.0234777064969193	-83.082546382842	28.17324779635612	0.0	0.0093910825987677	478.2402701886634	-477.2307288092942	0.1033019085870137		28.17324779635612	786.09832993092	113.63209944530274		-337.6011684211608	320.2359166185795
345	BHIS - Microaerobic	CD630	high	30.671961345949512	0.0	-1.993677487486707	-3.220555941324703		533.3555394501043		47.20478037186256	0.112463858268482	-0.0255599677882401	-1000.0	-1000.0	63.91631677454984	0.112463858268482	-344.8054275530866	19.91632690063648	30.671961345949512	192.703302046678	3.220555941324703	-232.37525513914989	1000.0	-348.63796063229324	-2.32084507517685		447.12854400889887	447.12854400889887		27.731466849858062	0.0	344.8054275530866		0.0255599677882401	0.0	47.20478037186256	-938.36697730963	0.0102239871153165	102.66628698685224	-548.6957523808545	0.112463858268482		30.671961345949555	738.8202216509203	123.71024409532993		-367.54335400054936	348.63796063229324
346	BHIS - Microaerobic	CD630	high	28.28123157440189	0.0	-1.8382800523361311	-2.9695293153122004		491.7830768155422		73.79516025480606	0.1036978491059133	-0.023567692978645	-997.6432307021332	-828.5450335801884	-705.5766704420347	0.1036978491059133	0.0	13.838949317074023	28.28123157440189	177.6830196434016	2.9695293153122004	-334.8383367202441	1000.0	-321.46333222903513	-2.139946522463078		0.0	0.0		0.0	47.34069269537292	0.0		0.023567692978645	-319.67072933315376	73.79516025480606	0.0	0.0094270771914673	477.38593902488526	-476.3725282268026	0.1036978491059133		28.281231574401914	1000.0	114.06763401675435		-338.8951424032292	321.46333222903513
347	BHIS - Microaerobic	CD630	high	28.38190806214959	0.0	-1.8448240240396672	-2.9801003465257074		493.5337428987106		16.211603725818303	0.1040669962278822	-0.023651590051827	0.0	-1000.0	-396.1471518948804	0.1040669962278822	0.0	13.888213678411717	28.38190806214959	178.31554168555616	2.9801003465257074	-165.37796752544637	1000.0	-322.60768830643383	-2.1475643767026527		172.06531762678196	-827.934682373218		0.0	483.4226320065994	0.0		0.023651590051827	0.0	16.211603725818303	-1000.0	0.0094606360207165	414.603265125334	-585.6515643798889	0.1040669962278822		28.3819080621496	1000.0	114.47369585066996		-340.1015528299514	322.60768830643383
348	BHIS - Microaerobic	CD630	high	28.17324779635612	0.0	-1.831261106762668	-2.9581910186173888		489.9053440699265		18.5247384207172	0.1033019085871274	-0.0234777064969193	-856.7096477501668	-1000.0	-600.8713950108316	0.1033019085871274	-778.7242750378039	18.29382890243392	28.17324779635612	177.00458795257492	2.9581910186174127	0.0	732.8998472640374	-320.2359166185786	-2.131775749924277		219.96652134028693	219.96652134028693		0.0	770.2652478627751	778.7242750378039		0.0234777064969634	0.0	18.5247384207172	0.0	0.0093910825987677	147.45528991396566	-366.412269874883	0.1033019085871274		28.17324779635612	950.8337934251216	113.63209944530274		-337.6011684211608	320.2359166185795
349	BHIS - Microaerobic	CD630	high	28.27496651164673	0.0	-1.837872823257044	-2.968871483722907		491.6741334751472		0.0	0.1036748772090732	-0.02356247209309	-1000.0	-1000.0	-886.3969297236588	0.1036748772090732	0.0	18.359878254895875	28.274966511646767	177.643658017101	2.968871483722907	12.47868522047338	1000.0	-321.3921193490512	-2.1394724660479363		285.0200547531996	285.0200547531996		609.6264446933001	554.8712958924218	0.0		0.02356247209309	-409.2046830034569	0.0	-472.8205296796012	0.0094249888372155	197.30050609887496	-481.3073745520738	0.1036748772090732		28.27496651164673	886.3969297236588	114.04236493030852		-338.8200679027076	321.3921193490512
350	BHIS - Microaerobic	CD630	high	29.272233104100906	698.5742221584396	-1.90269515176658	-3.073584475930597		509.0156283797186		0.0	0.1073315213817132	-0.024393527586767	-1000.0	-1000.0	0.0	0.1073315213817132	-108.55706016709394	19.00743669559621	29.272233104100906	183.909203386671	3.073584475930597	12.918812209943212	640.4204567634577	-332.72771628328064	-2.2149323048769705		312.42487944889297	18.32256731954726		0.0	41.84062221205886	108.55706016709394		0.024393527586767	-399.848024371717	0.0	0.0	0.0097574110347003	105.5946148195078	-416.9705725821704	0.1073315213817132		29.27223310410093	865.038033744719	118.06467351987374		-350.7703538361411	332.72771628328064
351	BHIS - Microaerobic	CD630	high	28.17324779635612	0.0	-15.195610297334838	-2.9581910186174127		491.8145368114365		30.17102811463042	0.1033019085871274	-0.0234777064969193	-259.64058545367004	-683.0295663830458	0.0	0.1033019085871274	0.0	-99.37023426186124	28.17324779635612	178.91378069408486	2.9581910186174127	-306.01823631620846	1000.0	-320.2359166185795	-2.131775749924277		0.0	-318.8807231859049		0.0	1000.0	0.0		0.0234777064969193	-264.1952605140775	30.17102811463042	0.0	0.0093910825987677	507.0534790470616	-506.0439376676924	0.1033019085871274		28.17324779635612	853.8298811484542	113.63209944530274		-337.6011684211608	320.2359166185795
352	BHIS - Microaerobic	CD630	high	30.96895309038973	666.7562706626969	-51.06226803865434	-3.2517400744909226		545.5269775450407		73.69191455771261	0.113552827998096	-0.0258074609087088	-1000.0	-920.4637294883656	-318.34236388018235	0.113552827998096	0.0	20.109173540026404	30.96895309038973	201.5762584732028	3.2517400744909226	-486.4416172496125	690.2979740320363	-352.0137667940967	-2.343317450506157		113.16804009331577	1000.0		0.0	0.0	0.0		0.0258074609087088	-20.40682566452392	73.69191455771261	-1000.0	0.0103229843634632	267.0876848317373	-379.14600410598086	0.113552827998096		30.968953090389743	995.0449675055376	124.90811079790537		-371.10221809244206	352.0137667940967
353	BHIS - Microaerobic	CD630	high	28.17324779635612	0.0	-1.831261106762668	-2.9581910186173888		489.9053440699258		57.38297121770256	0.1033019085871274	-0.0234777064969193	-612.8441591051813	-829.1996852345914	-1000.0	0.1033019085871274	-42.2201124697649	13.786109255016754	28.17324779635612	177.00458795257845	2.9581910186174127	12.43379336079181	562.286805166725	-320.2359166185795	-2.131775749924277		0.0	0.0		132.40278142991477	441.14347160008106	42.2201124697649		0.0234777064969634	-587.2274806700685	57.38297121770256	0.0	0.0093910825987677	288.19688163042406	-287.1873402510548	0.1033019085871274		28.17324779635612	1000.0	113.63209944530274		-337.6011684211608	320.2359166185795
354	BHIS - Microaerobic	CD630	high	29.371548030155964	0.0	-1.90915062196018	-3.0840125431663816		510.7426182309417		76.64015932668713	0.1076956761105724	-0.0244762900251771	-1000.0	-1000.0	-372.3154127859865	0.1076956761105724	-403.0839122597582	19.0719251875812	29.371548030155964	184.5331711198547	3.0840125431663816	-83.96329891345943	1000.0	-333.8565959427734	-2.222447134281805		381.23916422977777	406.6515680488726		0.0	494.344665975343	403.0839122597582		0.0244762900251771	-254.1553027570948	76.64015932668713	-1000.0	0.009790516010052	116.38020689850646	-496.5668906572036	0.1076956761105724		29.37154803015602	796.8258457030431	118.46524372162924		-351.9604486140032	333.8565959427734
355	BHIS - Microaerobic	CD630	high	29.465262891544853	0.0	-422.790883572623	-3.0938526036122136		572.4973200516297		0.0	0.1080392972689991	-0.0245543857429311	-810.1540742346026	-983.8957209832522	0.0	0.1080392972689991	-441.2890000988048	19.13277737090993	29.465262891544853	245.2470468632669	3.0938526036122136	13.004002689468509	611.3637344639753	-334.92182153389354	-2.2295382254602303		179.28552034339032	179.28552034339032		0.0	0.0	441.2890000988048		0.0245543857429311	-390.9443777958624	0.0	-765.8185971630845	0.0098217542971816	206.2381026855138	-384.46778444195706	0.1080392972689991		29.46526289154489	983.2433569198528	118.84322699589757		-353.0834375903541	334.92182153389354
356	BHIS - Microaerobic	CD630	high	28.25805552136046	0.0	-1.836773608888393	-2.9670958297428536		491.3800678219935		73.73468620707004	0.1036128702449562	-0.0235483796011521	-102.62527230719412	-921.9474276194862	-524.526274349341	0.1036128702449562	0.0	18.34889738520326	28.25805552136046	177.53741102388415	2.9670958297428536	-435.02550067435936	460.993262593333	-321.1998977594644	-2.138192867782945		97.78317810115207	97.78317810115207		123.82641995498636	229.9731846885328	0.0		0.0235483796011521	0.0	73.73468620707004	-400.3045296250037	0.0094193518404535	188.1780501944492	-284.9486479727525	0.1036128702449562		28.25805552136051	995.4787111165824	113.97415726948748		-338.6174228217765	321.1998977594644
357	BHIS - Microaerobic	CD630	high	28.27595595785192	-466.40684812363537	-1.8379371372603828	-2.9689753755744537		491.6913389811341		73.78139441268834	0.1036785051787999	-0.0235632966315506	-652.5636469537359	-824.0528640522663	-417.2386348824376	0.1036785051787999	-338.76160303806444	18.360520735298564	28.27595595785192	177.6498744291778	2.9689753755744537	12.479121896065294	872.048063606884	-321.40336605425045	-2.1395473341441305		0.0	0.0		345.0800233831098	132.9691393409047	338.76160303806444		0.0235632966315506	-334.99016024675507	73.78139441268834	0.0	0.0094253186526173	442.4956263205616	-441.4824045654053	0.1036785051787999		28.275955957851945	995.4758470467436	114.0463556966696		-338.8319244766244	321.40336605425045
358	BHIS - Microaerobic	CD630	high	28.17324779635612	0.0	-1.831261106762668	-2.9581910186173888		489.9053440699302		0.0	0.1033019085872779	-0.0234777064969193	-1000.0	-1000.0	-881.1436197655898	0.1033019085872779	0.0	18.293828902434143	28.17324779635612	177.0045879525765	2.9581910186174127	12.43379336079181	978.8033431204976	-320.2359166185786	-2.131775749924277		289.6566949998187	289.6566949998187		608.297844150575	545.0142303715013	0.0		0.0234777064969193	-410.46553888179744	0.0	68.24708947606534	0.0093910825987677	184.9601364407352	-473.6072900611844	0.1033019085872779		28.17324779635612	881.1436197655898	113.63209944530274		-337.6011684211608	320.2359166185795
359	BHIS - Microaerobic	CD630	high	30.96895309038973	666.7562706626969	-51.06226803865434	-3.2517400744909226		545.5269775450407		73.69191455771261	0.113552827998096	-0.0258074609087088	-1000.0	-920.4637294883656	-318.34236388018235	0.113552827998096	0.0	20.109173540026404	30.96895309038973	201.5762584732028	3.2517400744909226	-486.4416172496125	690.2979740320363	-352.0137667940967	-2.343317450506157		113.16804009331577	1000.0		0.0	0.0	0.0		0.0258074609087088	-20.40682566452392	73.69191455771261	-1000.0	0.0103229843634632	267.0876848317373	-379.14600410598086	0.113552827998096		30.968953090389743	995.0449675055376	124.90811079790537		-371.10221809244206	352.0137667940967
360	BHIS - Microaerobic	CD630	high	28.17324779635612	-2.4597880686808367	-1.831261106762668	-2.9581910186173888		489.9053440699258		73.51339458329176	0.1033019085869	-0.0234777064969193	-1000.0	-718.5630729706128	-19.752133196554382	0.1033019085869	0.0	-24.71409796811633	28.17324779635612	177.004587952576	2.9581910186174127	-48.13493181283324	540.8214832944575	-320.2359166185786	-2.131775749924277		0.0	0.0		48.97992204573448	245.15072947668727	0.0		0.0234777064969193	-563.5019270572096	73.51339458329176	0.0	0.0093910825987677	277.4642206942907	-276.4546793149216	0.1033019085870137		28.17324779635612	889.3633877360213	113.63209944530274		-337.6011684211608	320.2359166185795
361	BHIS - Microaerobic	CD630	high	28.17324779635612	193.347789166025	-13.202620469042149	-2.9581910186173888		491.5298239788235		73.51339458329176	0.1033019085871274	-0.0234777064969193	-206.6785564099477	-1000.0	0.0	0.1033019085871274	0.0	18.29382890243324	28.17324779635612	178.62906786147215	2.9581910186174127	12.43379336079181	1000.0	-320.2359166185786	-2.131775749924277		175.30803441282558	175.30803441282558		0.0	496.5404062315981	0.0		0.0234777064969634	-175.63641935660746	73.51339458329176	0.0	0.0093910825987677	416.8353546952884	-591.1338477287444	0.1033019085871274		28.17324779635612	995.4922803525832	113.63209944530274		-337.6011684211608	320.2359166185795
362	BHIS - Microaerobic	CD630	high	28.17324779635612	0.0	-68.93363324792574	-2.9581910186174127		499.4913972329509		0.0	0.1033019085871274	-0.0234777064969193	-675.977602396448	-834.0078189788796	-631.499164134588	0.1033019085871274	0.0	-165.97933026919782	28.17324779635612	186.59064111560423	2.9581910186174127	0.0	1000.0	-320.2359166185795	-2.131775749924277		15.421457931285316	15.421457931285316		1.4462267202129455	620.5534199916872	0.0		0.0234777064969193	-555.3541672938497	0.0	0.0	0.0093910825987677	396.7197922408709	-411.131708792787	0.1033019085871274		28.17324779635612	989.386675813003	113.63209944530274		-337.6011684211608	320.2359166185795
363	BHIS - Microaerobic	CD630	high	28.17324779635612	-851.2026518450926	-1.831261106762668	-2.9581910186174127		489.9053440699259		73.51339458329176	0.1033019085869	-0.0234777064969193	-1000.0	-1000.0	0.0	0.1033019085869	-365.7145086267583	18.293828902433688	28.17324779635612	177.00458795257487	2.9581910186174127	-153.6042603810439	1000.0	-320.2359166185795	-2.131775749924277		582.7451358359804	582.7451358359804		178.14986458123846	52.40266557735424	365.7145086267583		0.0234777064969193	0.0	73.51339458329176	-1000.0	0.0093910825987677	-50.46279548618111	-531.2727989704299	0.1033019085870137		28.17324779635612	588.0551789294284	113.63209944530274		-337.6011684211608	320.2359166185795
364	BHIS - Microaerobic	CD630	high	28.17324779635612	0.0	-1.831261106762668	-2.9581910186173888		489.9053440699279		73.51339458329176	0.1033019085874203	-0.0234777064969193	-1000.0	-1000.0	0.0	0.1033019085874203	-799.6408542401416	18.293828902433688	28.17324779635612	177.00458795257651	2.9581910186174127	-22.613520874115068	966.7780223048742	-320.2359166185786	-2.131775749924277		175.30803441282558	0.0		0.0	402.4818089416759	799.6408542401416		0.0234777064969634	-149.02790032241683	73.51339458329176	-597.678841130617	0.0093910825987819	402.78847299308654	-577.0869660265427	0.1033019085874203		28.17324779635612	995.4922803525832	113.63209944530274		-337.6011684211608	320.2359166185795
365	BHIS - Microaerobic	CD630	high	28.17324779635612	0.0	-1.831261106762668	-2.9581910186174127		489.9053440699272		0.0	0.1033019085873547	-0.0234777064969193	-528.8620956732505	-829.1996852345915	-693.5039247808124	0.1033019085873547	-280.42957902652745	13.786109255016868	28.17324779635612	177.00458795257867	2.9581910186174127	12.43379336079181	1000.0	-320.2359166185795	-2.131775749924277		0.0	0.0		0.0	885.497555410376	280.42957902652745		0.0234777064969193	-265.03595068137497	0.0	-141.12292823097434	0.0093910825987677	485.357161248834	-484.3476198694648	0.1033019085873547		28.17324779635612	1000.0	113.63209944530274		-337.6011684211608	320.2359166185795
366	BHIS - Microaerobic	CD630	high	28.17324779635612	0.0	-1.831261106762668	-2.9581910186173888		489.9053440699258		73.51339458329176	0.1033019085867658	-0.0234777064969193	-1000.0	-1000.0	233.0329599973902	0.1033019085867658	-516.2085529000994	-395.3717338934047	28.17324779635612	177.00458795257487	2.9581910186174127	12.43379336079181	944.522426684363	-320.2359166185786	-2.131775749924277		403.83327476279896	118.15240894130432		0.0	28.857018960391315	516.2085529000994		0.0234777064969193	-88.8892673364353	73.51339458329176	-843.7871712052895	0.0093910825987677	137.78329020851697	-540.6070235919467	0.1033019085870137		28.17324779635612	766.9670400026098	113.63209944530274		-337.6011684211608	320.2359166185795
367	BHIS - Microaerobic	CD630	high	28.17324779635612	1000.0	-1.831261106762668	-2.9581910186173888		489.9053440699264		0.0	0.1033019085871274	-0.0234777064969193	-929.2650985305364	-979.1008481293884	-404.5128852116932	0.1033019085871274	0.0	13.786109255016868	28.17324779635612	177.0045879525794	2.9581910186174127	12.43379336079181	1000.0	-320.2359166185786	-2.131775749924277		149.90116289479704	-850.098837105203		0.0	716.1330718582176	0.0		0.0234777064969634	-332.10425441705854	0.0	-1000.0	0.0093910825987677	432.1028975996636	-580.9945191150912	0.1033019085871274		28.17324779635612	1000.0	113.63209944530274		-337.6011684211608	320.2359166185795
368	BHIS - Microaerobic	CD630	high	28.17324779635612	0.0	-1.831261106762668	-2.9581910186173888		489.9053440699258		17.95751644132963	0.1033019085865589	-0.0234777064969193	-1000.0	-829.1996852345916	0.0	0.1033019085865589	0.0	13.786109255016868	28.17324779635612	177.00458795257487	2.9581910186174127	-346.408570787063	542.1194101968738	-320.2359166185786	-2.131775749924277		0.0	56.229690567203534		205.9644684959272	240.99380004722	0.0		0.0234777064969634	0.0	17.95751644132963	-435.015346473581	0.0093910825987677	278.11318414549896	-277.1036427661297	0.1033019085870137		28.17324779635612	1000.0	113.63209944530274		-337.6011684211608	320.2359166185795
369	BHIS - Microaerobic	CD630	high	28.17324779635612	-787.7207390705903	-1.831261106762668	-2.9581910186174127		489.9053440699273		73.51339458329176	0.103301908587241	-0.0234777064969193	-997.1238581242536	-1000.0	-1000.0	0.103301908587241	-790.4717417103861	-51.3906813990335	28.17324779635612	177.00458795257498	2.9581910186174127	12.43379336079181	1000.0	-320.2359166185795	-2.131775749924277		359.37237083360264	292.3644875139792		0.0	974.9855288742272	790.4717417103861		0.0234777064969193	-158.07875979446908	73.51339458329176	-1000.0	0.0093910825987677	160.70062696359355	-519.063456417827	0.103301908587241		28.17324779635612	811.4279439318061	113.63209944530274		-337.6011684211608	320.2359166185795
370	BHIS - Microaerobic	CD630	high	29.27071765591851	-941.0806867145444	-100.10239099507127	-3.073425353871444		523.0178182612029		76.37705927017669	0.1073259647383682	-0.0243922647132421	-922.2011129055044	-1000.0	-530.4693124645044	0.1073259647383682	-270.3961570285304	19.00645266457628	29.270717655918475	197.92822430182247	3.073425353871444	12.91814339214534	1000.0	-332.7104906889404	-2.2148176359645007		182.137040613953	182.137040613953		0.0	297.9620810768892	270.3961570285304		0.0243922647132421	-673.7384803071421	76.37705927017669	-742.9519933233453	0.0097569058853061	320.89882869787425	-501.98700192915686	0.1073259647383682		29.27071765591851	995.3166851750532	118.05856121220472		-350.7521941592461	332.71049068894035
371	BHIS - Microaerobic	CD630	high	28.17324779635612	0.0	-563.6063071431787	-2.9581910186173888		570.1589220751295		0.0	0.1033019085871274	-0.0234777064969193	-1000.0	-617.5920796890596	0.0	0.1033019085871274	-902.9354837584212	18.2938289024338	28.17324779635612	257.2581659577825	2.9581910186174127	12.43379336079181	1000.0	-320.2359166185786	-2.131775749924277		0.0	-181.5164665897341		0.0	175.93764669963105	902.9354837584212		0.0234777064969193	-90.24740978023168	0.0	-1000.0	0.0093910825987677	466.4931303890306	-465.4835890096613	0.1033019085871274		28.17324779635612	788.3923944544683	113.63209944530274		-337.6011684211608	320.2359166185795
372	BHIS - Microaerobic	CD630	high	28.17324779635612	0.0	-1.831261106762668	-2.9581910186173888		489.90534406992856		73.51339458329176	0.1033019085871274	-0.0234777064969193	-1000.0	-910.8414723671624	-886.3679005546974	0.1033019085871274	-181.96800821565785	0.0	28.17324779635612	177.00458795257788	2.9581910186174127	12.43379336079181	337.6011684211596	-320.2359166185786	-2.131775749924277		81.64178713257093	81.64178713257093		0.0	510.9331890839521	181.96800821565785		0.0234777064969193	-686.650158173476	73.51339458329176	0.0	0.0093910825987677	113.86242535984036	-194.4946711130416	0.1033019085871274		28.17324779635612	1000.0	113.63209944530274		-337.6011684211608	320.2359166185795
373	BHIS - Microaerobic	CD630	high	29.387045426922896	0.0	-1.9101579527499912	-3.085639769826909		511.0121028693533		76.68059720065094	0.1077524998987178	-0.0244892045224105	-996.0425445491744	-842.8584984230229	0.0	0.1077524998987178	-720.3365067302353	-63.9550924028722	29.387045426922896	184.6305369027756	3.085639769826909	12.969482715081996	1000.0	-334.0327496860241	-2.223619770637169		21.017461323743152	-176.29917125496036		1.5085349985820442	459.9518496020136	720.3365067302353		0.0244892045224105	-214.68964995875925	76.68059720065094	-1000.0	0.0097956818089743	489.6680790590154	-509.6325045882938	0.1077524998987178		29.387045426922946	1000.0	118.52774988858914		-352.1461545465893	334.0327496860241
374	BHIS - Microaerobic	CD630	high	29.28480287125113	0.0	-1.90351218663136	-3.0749043014813684		509.2342043900207		76.41381229205129	0.1073776105278436	-0.0244040023926572	-500.3066443602821	-994.9873721352476	-335.158212964267	0.1073776105278436	0.0	19.015598664399025	29.284802871251145	183.9881756965421	3.0749043014813684	-241.7011869896864	846.6706467176145	-332.87059263655453	-2.215883417258002		177.21205800160783	177.21205800160783		497.252955400447	265.78662122840626	0.0		0.0244040023926572	-12.99962999807633	76.41381229205129	-447.1035612226942	0.0097616009570837	335.485350757836	-511.6480366565574	0.1073776105278436		29.28480287125113	995.3144315405998	118.1153715807128		-350.9209778645585	332.87059263655453
375	BHIS - Microaerobic	CD630	high	28.17324779635612	937.4277001738424	-217.9005122040753	-2.9581910186174127		520.7723799409732		31.0890205338668	0.1033019085871274	-0.0234777064969193	-975.3963317855286	-424.0042158847479	370.57151600247175	0.1033019085871274	-545.6830336181214	0.0	28.17324779635612	207.87162382362544	2.9581910186174127	-203.83151811272944	1000.0	-320.2359166185795	-2.131775749924277		0.0	0.0		0.0	0.0	545.6830336181214		0.0234777064969193	0.0	31.0890205338668	-1000.0	0.0093910825987677	486.5428782039444	-485.5333368245754	0.1033019085871274		28.17324779635612	594.8045306501564	113.63209944530274		-337.6011684211608	320.2359166185795
376	BHIS - Microaerobic	CD630	high	28.17324779635612	0.0	-1.831261106762668	-2.9581910186173888		489.9053440699258		0.0	0.1033019085866726	-0.0234777064969193	-989.1873980256028	-827.4792159626114	-374.67169688813885	0.1033019085866726	-77.26644267225072	15.506578526996693	28.17324779635612	177.00458795257885	2.9581910186174127	-287.52057446352285	1000.0	-320.2359166185786	-2.131775749924277		0.0	0.0		0.0	715.5323669270645	77.26644267225072		0.0234777064969634	0.0	0.0	-1000.0	0.0093910825987677	485.8530583154345	-484.84351693606527	0.1033019085870137		28.17324779635612	998.27953072802	113.63209944530274		-337.6011684211608	320.2359166185795
377	BHIS - Microaerobic	CD630	high	28.72490568620492	0.0	-1.86711886960336	-3.0161150970515216		499.4981375699478		74.81060214425872	0.1053246541827332	-0.0239374214052077	-1000.0	-1000.0	-879.5468954891805	0.1053246541827332	-265.23788453326995	18.65203875890916	28.72490568620497	180.47049923796587	3.0161150970515216	-364.26919295069285	799.9627490834448	-326.50642796652994	-2.173517863589509		178.74072563241043	86.78518523146113		0.0	686.336702248065	265.23788453326995		0.0239374214052077	0.0	74.81060214425872	0.0	0.0095749685620683	264.4794445113221	-442.19086102331016	0.1053246541827332		28.72490568620497	995.4040150902072	115.85711960102662		-344.2117072389775	326.50642796652994
378	BHIS - Microaerobic	CD630	high	30.447473157670835	-18.725248323919573	-1.9790857552486043	-3.196984681555437		529.4519084625351		79.44760662608246	0.1116407349114751	-0.025372894298016	-997.462710570194	-810.4137338049029	-855.3821962515572	0.1116407349114751	-470.14019535197633	19.77055923704745	30.447473157670856	191.29290593069945	3.196984681555437	13.437484820252052	856.2329428482435	-346.0862782255252	-2.30385880226376		-0.1268644714903075	-0.1268644714903075		0.0	835.5054105732287	470.14019535197633		0.025372894298016	-550.1378217710325	79.44760662608246	-658.0075052188367	0.0101491577192236	358.3515288430451	-357.1336299167382	0.1116407349114751		30.447473157670835	995.1284042947726	122.80480840260566		-364.8533029561168	346.0862782255251
379	BHIS - Microaerobic	CD630	high	28.17324779635612	1000.0	-7.567653379439321	-2.9581910186174127		490.7248286803093		28.17324779635612	0.1033019085871274	-0.0234777064969193	-37.26054690082867	-591.0672855640028	-18.872651413894687	0.1033019085871274	-791.476398014586	18.29382890243278	28.17324779635612	177.82407256295738	2.9581910186174127	-7.202960353268395	999.0502624874956	-320.2359166185795	-2.131775749924277		0.0	0.0		0.0	769.2215629365932	791.476398014586		0.0234777064969193	0.0	28.17324779635612	-1000.0	0.0093910825987677	506.5786102908093	-505.5690689114402	0.1033019085871274		28.17324779635612	761.8676003294113	113.63209944530274		-337.6011684211608	320.2359166185795
380	BHIS - Microaerobic	CD630	high	29.32751181260744	0.0	-1.906288267819491	-3.0793887403237865		509.97687129024007		0.0	0.1075342099794625	-0.024439593177135	-1000.0	-574.8508593224627	0.0	0.1075342099794625	0.0	19.043331003653066	29.32751181260744	184.2565039567891	3.0793887403237865	12.943208546630784	896.7395243671936	-333.3560509366385	-2.2191150604873		0.0	0.0		0.0	977.7625988361656	0.0		0.024439593177135	-933.0394373541496	0.0	0.0	0.0097758372708691	365.321624144129	-364.2707216375105	0.1075342099794625		29.32751181260749	752.6488996863957	118.28763097751688		-351.4327608371203	333.3560509366385
381	BHIS - Microaerobic	CD630	high	28.214358927472063	662.5295737346281	-1.8339333302857312	-2.9625076873845617		490.620226606015		0.0	0.103452649400731	-0.0235119657728546	-943.9218343851812	-281.2474062978728	170.0136016929232	0.103452649400731	-965.0637940081668	18.320523730238502	28.214358927472063	177.2628776207043	2.9625076873845617	12.451937073324302	1000.0	-320.7032131422652	-2.1348864921787163		-0.1175598288645005	-0.1175598288645005		0.0	207.63920571723384	965.0637940081668		0.0235119657728546	0.0	0.0	-1000.0	0.0094047863091573	433.6975073238606	-432.5689329667616	0.103452649400731		28.21435892747202	452.41451712453625	113.7979143408038		-338.0938047689551	320.7032131422652
382	BHIS - Microaerobic	CD630	high	28.17324779635612	373.636957079316	-110.2645850178113	-2.9581910186173888		505.3958189143608		68.79661773655471	0.1033019085869	-0.0234777064969193	-1000.0	-829.0822967021065	-1000.0	0.1033019085869	0.0	0.0	28.17324779635612	192.4950627970101	2.9581910186174127	12.43379336079181	1000.0	-320.2359166185795	-2.131775749924277		-0.1173885324847106	-0.1173885324847106		0.0	621.5161974944131	0.0		0.0234777064969193	-434.6845546468653	68.79661773655471	0.0	0.0093910825987677	472.6052690061777	-471.4783390943237	0.1033019085870137		28.17324779635612	1000.0	113.63209944530274		-337.6011684211608	320.2359166185795
383	BHIS - Microaerobic	CD630	high	28.735823813059937	0.0	-29.485532426375244	-3.0172615003712875		503.63337943224326		26.81101351182565	0.1053646873145532	-0.0239465198442303	-672.914582112981	-1000.0	0.0	0.1053646873145532	-244.5889938189929	18.65912826261342	28.735823813059937	184.48448102499728	3.0172615003712875	12.68207690949714	966.7941078880924	-326.6305306751141	-2.1743440018548643		509.2657515578499	509.2657515578499		1.4751056224037404	414.4014339606437	244.5889938189929		0.0239465198442165	-449.8582989379077	26.81101351182565	0.0	0.0095786079376866	65.96376300421491	-574.1998142087635	0.1053646873145532		28.735823813059884	664.9451803088257	115.90115604600804		-344.34253959490024	326.6305306751141
384	BHIS - Microaerobic	CD630	high	28.17324779635612	-1000.0	-1.831261106762668	-2.9581910186173888		489.9053440699258		25.206592450811627	0.1033019085870137	-0.0234777064969193	-1000.0	-1000.0	-28.93250102381512	0.1033019085870137	0.0	18.2938289024338	28.17324779635612	177.00458795257487	2.9581910186174127	-415.8656875848146	1000.0	-320.2359166185786	-2.131775749924277		308.35966052982616	308.3596605298262		0.0	0.0	0.0		0.0234777064969193	-162.16442114116	25.206592450811627	0.0	0.0093910825987677	273.7094838013993	-581.0596029518562	0.1033019085870137		28.17324779635612	862.4406542355825	113.63209944530274		-337.6011684211608	320.2359166185795
385	BHIS - Microaerobic	CD630	high	28.17324779635612	-11.333573566063023	-1.831261106762668	-2.9581910186173888		489.905344069926		62.89545153571498	0.1033019085869	-0.0234777064969193	-1000.0	-829.1996852345912	0.0	0.1033019085869	-35.796343734790526	-380.4876065732151	28.17324779635612	177.00458795257566	2.9581910186174127	0.0	1000.0	-320.2359166185786	-2.131775749924277		0.0	0.0		0.0	308.7267135531137	35.796343734790526		0.0234777064969193	-314.7382665832762	62.89545153571498	0.0	0.0093910825987677	483.2629498293036	-482.2534084499344	0.1033019085870137		28.17324779635612	1000.0	113.63209944530274		-337.6011684211608	320.2359166185795
386	BHIS - Microaerobic	CD630	high	30.447473157670835	-18.725248323919573	-1.9790857552486043	-3.196984681555437		529.4519084625351		79.44760662608246	0.1116407349114751	-0.025372894298016	-997.462710570194	-810.4137338049029	-855.3821962515572	0.1116407349114751	-470.14019535197633	19.77055923704745	30.447473157670856	191.29290593069945	3.196984681555437	13.437484820252052	856.2329428482435	-346.0862782255252	-2.30385880226376		-0.1268644714903075	-0.1268644714903075		0.0	835.5054105732287	470.14019535197633		0.025372894298016	-550.1378217710325	79.44760662608246	-658.0075052188367	0.0101491577192236	358.3515288430451	-357.1336299167382	0.1116407349114751		30.447473157670835	995.1284042947726	122.80480840260566		-364.8533029561168	346.0862782255251
387	BHIS - Microaerobic	CD630	high	28.53628133274765	0.0	-1.8548582866285976	-2.996309539938504		496.21814374572017		0.0	0.1046330315533623	-0.0237802344439614	-1000.0	-1000.0	177.95613885069997	0.1046330315533623	-315.7419361366743	18.52955867873084	28.53628133274765	179.28542550408577	2.996309539938504	12.594012161519345	985.3130225587382	-324.36239781556503	-2.15924528751124		579.5764056544796	579.5764056544796		1.4648624417477132	248.31214362996693	315.7419361366743		0.0237802344439563	-398.469831742371	0.0	0.0	0.0095120937775825	0.0	-578.5538555733895	0.1046330315533623		28.53628133274766	593.424799925303	115.09633470874884		-341.9514139784998	324.36239781556503
388	BHIS - Microaerobic	CD630	high	28.17324779635612	14.451170197509557	-1.831261106762668	-2.9581910186173888		489.90534406992685		0.0	0.1033019085873547	-0.0234777064969193	-1000.0	-488.6336116656187	178.15998038653743	0.1033019085873547	-925.9417533831148	-52.97578893715013	28.17324779635612	177.00458795257936	2.9581910186174127	12.43379336079181	1000.0	-320.2359166185786	-2.131775749924277		-0.1173885324848242	-53.87534677806423		0.0	308.95064785552233	925.9417533831148		0.0234777064969634	0.0	0.0	-29.80702823316756	0.0093910825987677	415.2671236479964	-414.1401937361421	0.1033019085873547		28.17324779635612	659.5513149635119	113.63209944530274		-337.6011684211608	320.2359166185795
389	BHIS - Microaerobic	CD630	high	28.978212264244576	985.5494945974084	-1.883583797175902	-3.0427122877456823		503.9028922921104		75.61381520150225	0.1062534449688972	-0.0241485102202432	-672.6407377740272	-985.4344152380436	0.0	0.1062534449688972	0.0	14.180005201303745	28.978212264244576	182.0619531873157	3.0427122877456823	-333.20521106860747	1000.0	-329.3856794035803	-2.192684727994508		161.1148270900267	161.1148270900267		322.6744512432532	1000.0	0.0		0.0241485102202432	0.0	75.61381520150225	-1000.0	0.0096594040880815	421.9356063895975	-582.0120475401554	0.1062534449688972		28.9782122642446	1000.0	116.87878946578644		-347.24709021409944	329.3856794035803
390	BHIS - Microaerobic	CD630	high	28.17324779635612	0.0	-106.81405975368624	-2.9581910186174127		504.9028867337728		0.0	0.1033019085871274	-0.0234777064969193	-997.6522293503036	-1000.0	0.0	0.1033019085871274	-88.36034405955661	0.0	28.17324779635612	192.00213061642145	2.9581910186174127	-371.008726179077	1000.0	-320.2359166185795	-2.131775749924277		333.79024718827804	239.16233538109063		0.0	312.6996846568628	88.36034405955661		0.0234777064969193	-145.22417099064455	0.0	-1000.0	0.0093910825987677	191.80675630643088	-524.5874621153397	0.1033019085871274		28.17324779635612	837.0100675771307	113.63209944530274		-337.6011684211608	320.2359166185795
391	BHIS - Microaerobic	CD630	high	30.845795852792435	0.0	-2.004976730431053	-3.2388085645432056		536.3783522440614		80.48696331188637	0.113101251459966	-0.025704829877327	-971.8533543731958	-812.9973626424458	0.0	0.113101251459966	0.0	-131.22839685417102	30.845795852792435	193.7954553361447	3.2388085645432056	-296.908233659758	943.1205099953376	-350.6138795267407	-2.3339985528612943		0.0	0.0		1.583417520443345	227.968140467721	0.0		0.025704829877327	-222.66651397872303	80.48696331188637	0.0	0.0102819319508853	437.66583679827386	-436.5605291135489	0.113101251459966		30.845795852792435	1000.0	124.41137660626282		-369.6264199305504	350.6138795267407
392	BHIS - Microaerobic	CD630	high	28.17324779635612	1000.0	-582.1783518556879	-2.9581910186174127		572.8120713197735		28.17324779635612	0.1033019085869	-0.0234777064969193	-1000.0	-829.0822967021069	-7.813380722189436	0.1033019085869	-812.6018217192733	13.786109255016754	28.17324779635612	259.9113152024213	2.9581910186174127	12.43379336079181	933.4639282081636	-320.2359166185795	-2.131775749924277		-0.1173885324848242	-0.1173885324848242		0.0	679.9132026225282	812.6018217192733		0.0234777064969193	-0.0193709299625197	28.17324779635612	-317.5095402556843	0.0093910825987677	445.9908402894429	-444.8639103775889	0.1033019085870137		28.17324779635612	1000.0	113.63209944530274		-337.6011684211608	320.2359166185795
393	BHIS - Microaerobic	CD630	high	30.96895309038973	666.7562706626969	-51.06226803865434	-3.2517400744909226		545.5269775450407		73.69191455771261	0.113552827998096	-0.0258074609087088	-1000.0	-920.4637294883656	-318.34236388018235	0.113552827998096	0.0	20.109173540026404	30.96895309038973	201.5762584732028	3.2517400744909226	-486.4416172496125	690.2979740320363	-352.0137667940967	-2.343317450506157		113.16804009331577	1000.0		0.0	0.0	0.0		0.0258074609087088	-20.40682566452392	73.69191455771261	-1000.0	0.0103229843634632	267.0876848317373	-379.14600410598086	0.113552827998096		30.968953090389743	995.0449675055376	124.90811079790537		-371.10221809244206	352.0137667940967
394	BHIS - Microaerobic	CD630	high	28.17324779635612	-699.7908822419738	-1.831261106762668	-2.9581910186173888		489.9053440699258		0.0	0.1033019085865589	-0.0234777064969193	-1000.0	-785.364838149914	0.0	0.1033019085865589	0.0	18.293828902433688	28.17324779635612	177.00458795257487	2.9581910186174127	-475.7982996311442	589.8101335354429	-320.2359166185786	-2.131775749924277		0.0	166.82888001273716		1.4462267202129455	542.9562614265349	0.0		0.0234777064969634	0.0	0.0	0.0	0.0093910825987677	266.3026661748844	-265.29312479551504	0.1033019085870137		28.17324779635612	956.1651529153226	113.63209944530274		-337.6011684211608	320.2359166185795
395	BHIS - Microaerobic	CD630	high	32.235055304845446	302.3940648297639	-2.0952785948149995	-3.38468080700877		560.5362212544064		0.0	0.1181952027844336	-0.0268625460873863	-997.3137453912628	-799.4173683655993	-280.9138444265418	0.1181952027844336	0.0	20.93129591127963	32.235055304845446	202.52378153578115	3.38468080700877	-94.65866567923332	1000.0	-366.4051286317431	-2.439119184733304		0.0	-693.4630677101709		0.0	1000.0	0.0		0.0268625460873863	-803.6984066588168	0.0	0.0	0.0107450184349484	471.4836475307634	-470.32855804900646	0.1181952027844336		32.235055304845424	994.8423911512248	130.01472306287656		-386.2739721632008	366.4051286317431
396	BHIS - Microaerobic	CD630	high	28.17324779635612	0.0	-18.45388293649331	-2.9581910186173888		492.2800043313152		73.51339458329176	0.1033019085865589	-0.0234777064969193	-1000.0	-829.1996852345916	-885.1343912152126	0.1033019085865589	-213.9971682493685	13.786109255016868	28.17324779635612	179.37924821396402	2.9581910186174127	-327.4221368721885	1000.0	-320.2359166185786	-2.131775749924277		0.0	0.0		0.0	0.5063072005743834	213.9971682493685		0.0234777064969634	-120.54663466962757	73.51339458329176	-1000.0	0.0093910825987677	492.92962670570046	-491.9200853263312	0.1033019085870137		28.17324779635612	1000.0	113.63209944530274		-337.6011684211608	320.2359166185795
397	BHIS - Microaerobic	CD630	high	28.192114299448804	0.0	-1.8324874294642088	-2.96017200144212		490.2334141865092		0.0	0.1033710857646457	-0.023493428582924	-1000.0	-846.5432639876466	-514.4079105292693	0.1033710857646457	-451.92772176146434	-3.0917352015062534	28.192114299448804	177.12312088247356	2.96017200144212	12.442119777490008	1000.0	-320.4503658704009	-2.1332033153249768		17.457956928054728	17.457956928054728		0.0	0.0	451.92772176146434		0.023493428582924	-476.682999523083	0.0	-1000.0	0.0093973714331495	498.2176139819708	-514.6653534809619	0.1033710857646457		28.19211429944876	1000.0	113.70819434111002		-337.82724649118643	320.4503658704009
398	BHIS - Microaerobic	CD630	high	28.17324779635612	428.85068541384817	-1.831261106762668	-2.9581910186173888		489.9053440699261		0.0	0.1033019085869	-0.0234777064969193	-926.812729379356	-925.1208373213084	-88.98811091547611	0.1033019085869	-656.5704901019417	-55.03373703820867	28.17324779635612	177.0045879525801	2.9581910186174127	0.0	1000.0	-320.2359166185786	-2.131775749924277		95.9211520867168	-66.86461803003112		0.0	131.12818457990147	656.5704901019417		0.0234777064969193	-193.15824029725763	0.0	-1000.0	0.0093910825987677	428.3315905341664	-523.2432012415139	0.1033019085870137		28.17324779635612	1000.0	113.63209944530274		-337.6011684211608	320.2359166185795
399	BHIS - Microaerobic	CD630	high	28.17324779635612	0.0	-1.831261106762668	-2.9581910186174127		489.90534406992657		0.0	0.1033019085866726	-0.0234777064969193	-1000.0	-720.0964904511725	0.0	0.1033019085866726	0.0	0.0	28.17324779635612	177.00458795257984	2.9581910186174127	0.0	994.0174417987693	-320.2359166185795	-2.131775749924277		200.30114202823484	254.05910027381856		0.0	1000.0	0.0		0.0234777064969193	-842.2741222902646	0.0	-347.2953989801655	0.0093910825987677	237.244962265662	-436.5365629145276	0.1033019085870137		28.17324779635612	690.5956631883462	113.63209944530274		-337.6011684211608	320.2359166185795
400	BHIS_2	CD630	high	27.908518698699385	621.7896778059733	-1.81405371541546	-2.930394463363436		0.0		27.908518698699368	0.1023312352287229	-0.0232570989155647	-625.4513494079973	-755.7118976393058	0.0	0.1023312352285898	-558.5023639452108		27.908518698699368	175.34136952676442	2.930394463363436	-31.61392481814687	701.4121531512238	-317.22682920855027	-2.11174458153492					1.432637293199902	0.0	558.5023639452108		0.0232570989155647		27.908518698699368		0.0093028395662031	383.962720239761	-382.8463794918132	0.1023312352284619	382.6237757889006	27.908518698699368	382.8463794918132	-428.6825555448913	0.1279140440356059	-334.4289089312399	317.22682920855027
401	BHIS_2	CD630	high	28.849118032965062	-558.0641318708593	-684.0010574773753	-3.029157393461332		482.8787371618472		28.849118032965062	0.1057800994542055	-0.0240409316941168	-1000.0	-1000.0	-88.03063955285415	0.1057800994542055	-286.05164777092955		28.849118032965062	278.697442574338	3.029157393461332	-303.91611249015864	892.1588170964573	-327.9183083080362	-2.1829165978276897					1.480921392358873	874.4460038733866	286.05164777092955		0.0240409316941168		28.849118032965062		0.009616372677655	465.6502872684465	-464.4963225471279	0.1057800994542055	365.9061010271533	28.849118032965062	1000.0	-57.69823606593013	0.1322251243177565	-345.7001488166635	327.9183083080362
402	BHIS_2	CD630	high	27.908518698699385	-678.2308063360045	-38.78940745646786	-2.930394463363436		0.0		27.908518698699368	0.1023312352287229	-0.0232570989155647	-945.981987430317	-864.2954093489539	79.88755325364741	0.1023312352285898	0.0		27.908518698699368	180.62356291834087	2.930394463363436	-173.55468812506012	1000.0	-317.2268292085512	-2.11174458153492					0.0	46.37133571399431	-404.848524646296		0.0232570989155647		27.908518698699368		0.0093028395662031	487.26403855783417	-486.1476978098864	0.1023312352284619	290.63856557627173	27.908518698699368	486.1476978098864	-433.9647489364663	0.1279140440356059	-334.4289089312399	317.2268292085512
403	BHIS_2	CD630	high	27.908518698699385	6.300601133460759	-1.81405371541546	-2.930394463363436		428.68255554488746		27.908518698699368	0.1023312352287229	-0.0232570989155647	-641.089416201259	-939.7175996108092	4.465362991791949	0.1023312352285898	0.0		27.908518698699368	175.3413695267642	2.930394463363436	-144.7199652461568	855.7740892516092	-317.2268292085514	-2.11174458153492					543.9594071720924	392.8913832401096	-112.76818883098338		0.0232570989155828		27.908518698699368		0.0093028395662031	596.137532156406	-595.0211914084582	0.1023312352284619	652.6114635218064	27.908518698699368	995.534637008208	0.0	0.1279140440356059	-334.4289089312399	317.2268292085514
404	BHIS_2	CD630	high	33.78891858931354	7.62815472439911	-2.196279708305383	-3.547836451877924		364.1773328262506		33.78891858931357	0.1238927014941548	-0.0281574321577409	-1000.0	-1000.0	-67.57783717862708	0.1238927014941548	0.0		33.78891858931354	212.2862672949658	3.547836451877924	-401.9127655928773	987.2509196920124	-384.06737463186414	-2.5566948399247265					100.1749045472796	0.0	0.0		0.0281574321577409		33.78891858931357		0.0112629728631045	526.3266635836131	-524.9751068400406	0.1238927014941548	448.11822536350576	33.78891858931357	912.7480479737072	-154.82978920491996	0.1548658768676871	-404.89397878065006	384.06737463186414
405	BHIS_2	CD630	high	27.908518698699385	-678.2308063360045	-1.81405371541546	-2.930394463363436		149.47231376559057		27.908518698699368	0.1023312352287229	-0.0232570989155647	-893.7760428033197	-868.96161345174	75.22134915086122	0.1023312352285898	0.0		27.908518698699368	175.3413695267642	2.930394463363436	12.316959585692643	1000.0	-317.2268292085512	-2.11174458153492					0.0	72.12634389019513	-85.31117385178827		0.0232570989155647		27.908518698699368		0.0093028395662031	601.1761953295241	-600.0598545815764	0.1023312352284619	518.4628791196517	27.908518698699368	645.5684090698419	-279.2102417792969	0.1279140440356059	-334.4289089312399	317.2268292085512
406	BHIS_2	CD630	high	27.908518698699385	323.2018309571995	-254.84023692289588	-2.930394463363436		464.82915314596056		27.908518698699368	0.1023312352287229	-0.0232570989155647	-1000.0	-898.1842567000891	45.99870590251214	0.1023312352285898	0.0		27.908518698699368	211.48796712783547	2.930394463363436	-314.0347948502565	1000.0	-317.22682920855027	-2.11174458153492					1.432637293199902	0.0	0.0		0.0232570989155647		27.908518698699368		0.0093028395662031	516.6006389982442	-515.4842982502964	0.1023312352284619	349.3117664570909	27.908518698699368	954.001294097488	0.0	0.1279140440356059	-334.4289089312399	317.22682920855027
407	BHIS_2	CD630	high	27.908518698699385	11.201431905922504	-1.81405371541546	-2.930394463363436		389.819532076477		27.908518698699368	0.1023312352287229	-0.0232570989155647	-1000.0	-692.2097598077427	251.9732027948586	0.1023312352285898	0.0		27.908518698699368	175.3413695267668	2.930394463363436	-933.6052516552672	1000.0	-317.2268292085512	-2.11174458153492					1.432637293199902	50.40700490761788	-884.7370530533173		0.0232570989155828		27.908518698699368		0.0093028395662031	454.6565751653138	-453.5402344173661	0.1023312352284619	225.42363879123104	27.908518698699368	709.1637737367322	-38.86302346840921	0.1279140440356059	-334.4289089312399	317.2268292085512
408	BHIS_2	CD630	high	27.908518698699385	6.300601133464511	-50.485191507464094	-2.930394463363436		492.254982539456		27.908518698699368	0.1023312352287229	-0.0232570989155647	-1000.0	-820.658674874783	66.90488041783146	0.1023312352285898	-139.66391420598063		27.908518698699368	182.2943892113429	2.930394463363436	0.0	1000.0	-317.22682920855027	-2.11174458153492					684.5314074694674	293.92985038093445	0.0		0.0232570989155828		27.908518698699368		0.0093028395662031	557.1605696930475	-556.0442289450997	0.1023312352284619	430.43162784669744	27.908518698699368	933.0951195821684	56.619407309986855	0.1279140440356059	-334.4289089312399	317.22682920855027
409	BHIS_2	CD630	high	27.908518698699385	9.76879461271983	-1.81405371541546	-2.930394463363436		329.47954467624453		27.908518698699368	0.1023312352287229	-0.0232570989155647	-940.5510089495184	-1000.0	-489.517734037767	0.1023312352285898	-229.33100820819243		27.908518698699368	175.34136952676454	2.930394463363436	-763.9555297610741	430.42167835380496	-317.22682920855027	-2.11174458153492					0.0	876.2857388184374	-665.0201552715437		0.0232570989155828		27.908518698699368		0.0093028395662031	209.70573173805985	-208.5893909901121	0.1023312352284619	305.1002735829172	27.908518698699368	956.6140265287524	-99.2030108686464	0.1279140440356059	-334.4289089312399	317.22682920855027
410	BHIS_2	CD630	high	29.58246055696168	10.354723030621656	-1.9228599362024847	-3.106158358480974		211.9795922698097		29.58246055696166	0.1084690220421931	-0.0246520504641694	-727.7662144365127	-940.8350788860766	0.0	0.1084690220421931	0.0		29.58246055696166	185.85827517498947	3.106158358480974	-320.8809496613632	451.2137756652736	-336.25396833079753	-2.238406182143432					0.0	0.0	0.0		0.0246520504641694		29.58246055696166		0.0098608201856538	413.6862999494041	-412.5030015271256	0.1084690220421931	711.2294941420536	29.58246055696166	757.584827439272	-242.415172560728	0.1355862775527409	-354.4878219576421	336.25396833079753
411	BHIS_2	CD630	high	28.034443048262915	212.56382343405224	-1.822238798137093	-2.943616520067612		370.0623913502412		28.03444304826297	0.1027929578432909	-0.0233620358735606	-1000.0	-1000.0	-56.06888609652594	0.1027929578432909	-2.791167145900204		28.034443048262915	176.13251677996087	2.943616520067612	-598.6981200188953	1000.0	-318.6581693152557	-2.121272857318565					207.67389514676893	258.8386297611428	-421.236664009058		0.0233620358735524		28.03444304826297		0.0093448143494209	515.2065148289453	-514.0851371070148	0.1027929578432909	347.9498212512159	28.03444304826297	995.514489112278	-60.554396984248	0.1284911973045386	-335.93786550779714	318.6581693152557
412	BHIS_2	CD630	high	30.08497466053086	0.0	-200.7783570169878	-3.1589223393557404		551.5516745503173		30.08497466053086	0.1103115737550979	-0.025070812217109	-553.1113943901072	-853.627946321224	0.0	0.1103115737550979	0.0		30.08497466053086	217.41869183225305	3.1589223393557404	-460.4664810498188	1000.0	-341.96587864136745	-2.2764297493135017					1.5443620325739176	673.6742962447823	0.0		0.025070812217109		30.08497466053086		0.010028324886889	544.0131218135334	-542.8097228271122	0.1103115737550979	428.78872328201305	30.08497466053086	974.8327879848376	61.03489234255176	0.1378894671940997	-360.5094687957826	341.96587864136745
413	BHIS_2	CD630	high	27.908518698699385	0.0	-1.81405371541546	-2.930394463363436		424.2171925530973		27.908518698699368	0.1023312352287229	-0.0232570989155647	-1000.0	-944.1829626026012	0.0	0.1023312352285898	-36.412480738045815		27.908518698699368	175.3413695267642	2.930394463363436	1.860567913246313	1000.0	-317.2268292085514	-2.11174458153492					667.0037283619602	0.0	0.0		0.0232570989155828		27.908518698699368		0.0093028395662031	584.4548811765117	-583.3385404285639	0.1023312352285756	485.0202508136269	27.908518698699368	995.534637008208	-4.465362991791949	0.1279140440356059	-334.4289089312399	317.2268292085514
414	BHIS_2	CD630	high	27.908518698699385	-988.7985680940794	-527.109100568588	-2.930394463363436		305.6678088365052		27.908518698699368	0.1023312352287229	-0.0232570989155647	-1000.0	-1000.0	-299.4126069554852	0.1023312352285898	-610.0956070124331		27.908518698699368	250.3835190772184	2.930394463363436	-168.96866656768668	515.814318266325	-317.22682920855027	-2.11174458153492					1.432637293199902	539.3211958149818	580.644214980955		0.0232570989155647		27.908518698699368		0.0093028395663168	294.9498589451657	-293.8335181972179	0.1023312352284619	390.1958880846085	27.908518698699368	857.7601411385597	-198.05689625883903	0.1279140440356059	-334.4289089312399	317.22682920855027
415	BHIS_2	CD630	high	27.966595394349383	-677.5612153866682	-1.8178287006327083	-2.936492516406683		0.0		27.966595394349365	0.1025441831126146	-0.0233054961619245	-789.0454504301366	-983.6033038774392	-39.53649466613797	0.1025441831126146	-144.6144457906438		27.966595394349383	175.7062490627518	2.936492516406683	-124.07341841681692	1000.0	-317.8869676491046	-2.1161390515057685					0.0	422.9474515163226	-462.8302657894102		0.0233054961619245		27.966595394349365		0.0093221984647831	450.080430304216	-448.9617664884422	0.1025441831126146	216.9291644417628	27.966595394349365	609.9618650352838	-429.5746296308541	0.1281802288907679	-335.1248443253821	317.8869676491046
416	BHIS_2	CD630	high	27.908518698699385	0.0	-274.6401648630439	-2.930394463363436		407.375313891077		27.908518698699368	0.1023312352287229	-0.0232570989155647	-881.0534758202755	-1000.0	-55.817037397398735	0.1023312352285898	0.0		27.908518698699368	214.3165282621408	2.930394463363436	-625.4083829446877	638.9454373229578	-317.22682920855027	-2.11174458153492					116.62081428816612	252.00578652393904	-383.53149262712463		0.0232570989155828		27.908518698699368		0.0093028395662031	379.3088802277591	-378.1925394798113	0.1023312352284619	435.7828115931629	27.908518698699368	995.534637008208	-60.28240038919069	0.1279140440356059	-334.4289089312399	317.22682920855027
417	BHIS_2	CD630	high	27.908518698699385	-678.2308063360028	-1.81405371541546	-2.930394463363436		0.0		27.908518698699368	0.1023312352287229	-0.0232570989155647	-575.4820778008633	-747.1150164708012	197.0679461318001	0.1023312352285898	-463.5033442402571		27.908518698699368	175.3413695267642	2.930394463363436	-260.2013716550799	1000.0	-317.22682920855164	-2.11174458153492					0.0	233.25534794597309	463.5033442402571		0.0232570989155647		27.908518698699368		0.0093028395662031	361.64858158969696	-360.5322408417492	0.1023312352284619	39.407651639997766	27.908518698699368	374.2494983233105	-428.6825555448895	0.1279140440356059	-334.4289089312404	317.22682920855164
418	BHIS_2	CD630	high	27.908518698699385	-497.81739454519993	-1.81405371541546	-2.930394463363436		422.9233772182704		27.908518698699368	0.1023312352287229	-0.0232570989155647	-192.1007566272098	-945.476777937428	-1.2938153348268315	0.1023312352285898	0.0		27.908518698699368	175.3413695267651	2.930394463363436	-967.3868902842304	821.0192255023971	-317.22682920855027	-2.11174458153492					1.4326372931999458	565.2272179720779	-942.253263579712		0.0232570989155828		27.908518698699368		0.0093028395662031	419.2559791261749	-418.1396383782271	0.1023312352285756	333.60322121055515	27.908518698699368	995.534637008208	-5.75917832661878	0.1279140440356059	-334.4289089312399	317.22682920855027
419	BHIS_2	CD630	high	34.22673346913143	7.726995403046885	-2.224737675493543	-3.5938070142588003		525.7320795096421		34.22673346913143	0.1254980227199666	-0.0285222778909428	-1000.0	-913.2382758250176	18.30825723671944	0.1254980227199666	-137.37213188527892		34.22673346913143	215.0369349837588	3.5938070142588003	-461.5864425845614	1000.0	-389.0438704324606	-2.589822832497612					1.7569723180820347	106.40775852966	0.0		0.0285222778909428		34.22673346913143		0.0114089111564226	534.1555222489174	-532.7864529101521	0.1254980227199666	455.98584559152994	34.22673346913143	981.6917427632806	0.0	0.1568725284001857	-410.14033220241663	389.0438704324606
420	BHIS_2	CD630	high	28.995131478851818	6.545913820542637	-202.74456300503743	-3.0444888052794377		416.07723350690446		28.99513147885179	0.1063154820891235	-0.0241626095657098	-1000.0	-1000.0	-57.99026295770364	0.1063154820891235	0.0		28.995131478851818	210.86252034575804	3.0444888052794377	-482.2259844034638	1000.0	-329.577994476282	-2.193964948566452					0.0	978.567802862148	0.0		0.0241626095656783		28.99513147885179		0.0096650438262839	516.2108160080793	-515.0510107489253	0.1063154820891235	360.83982123328656	28.99513147885179	1000.0	-57.99026295770364	0.132894352611404	-347.44983384740146	329.577994476282
421	BHIS_2	CD630	high	27.908518698699385	907.1617755852714	-1.81405371541546	-2.930394463363436		485.3019628548736		27.908518698699368	0.1023312352287229	-0.0232570989155647	-680.6114880680349	-667.3571778916263	-757.2330267661644	0.1023312352285898	0.0		27.908518698699368	175.3413695267642	2.930394463363436	-40.8061379027032	1000.0	-317.2268292085514	-2.11174458153492					902.2938117450108	412.582822997333	0.0		0.0232570989155647		27.908518698699368		0.0093028395662031	529.663173697287	-528.5468329493392	0.1023312352284619	375.4368358551776	27.908518698699368	779.7936225990115	56.61940730998663	0.1279140440356059	-334.4289089312399	317.2268292085514
422	BHIS_2	CD630	high	27.908518698699385	0.0	-1.81405371541546	-2.930394463363436		160.01213830423796		27.908518698699368	0.1023312352287229	-0.0232570989155647	-997.6742901084416	-1000.0	-546.3364462348051	0.1023312352285898	0.0		27.908518698699368	175.3413695267659	2.930394463363436	-590.465396869641	1000.0	-317.22682920855027	-2.11174458153492					0.0	0.0	-201.3177755829962		0.0232570989155828		27.908518698699368		0.0093028395662031	433.51664031458495	-432.4002995666372	0.1023312352285756	183.14376908977115	27.908518698699368	787.146620156748	-268.67041724065075	0.1279140440356059	-334.4289089312399	317.22682920855027
423	BHIS_2	CD630	high	27.908518698699385	-154.83173017995773	-1.81405371541546	-2.930394463363436		178.60260553445266		27.908518698699368	0.1023312352287229	-0.0232570989155647	-1000.0	-623.1435548343148	321.0394077682864	0.1023312352285898	0.0		27.908518698699368	175.34136952676857	2.930394463363436	-378.0625219901207	1000.0	-317.2268292085512	-2.11174458153492					523.3990761560402	0.0	-620.2520783859698		0.0232570989155647		27.908518698699368		0.0093028395662031	455.51600622980527	-454.3996654818575	0.1023312352284619	227.14250092021385	27.908518698699368	428.8806422212788	-250.0799500104348	0.1279140440356059	-334.4289089312399	317.2268292085512
424	BHIS_2	CD630	high	28.09222489060608	6.3420744718933975	-1.8259946178893929	-2.949683613513635		388.10604013515473		28.092224890606047	0.1030048245988891	-0.0234101874087855	-1000.0	-943.8155502187878	0.0	0.1030048245988891	0.0		28.09222489060608	176.49554383559368	2.949683613513635	-248.9961413770635	680.2962140403101	-319.31495625655543	-2.1256450167225243					1.4420675443844435	370.4621066302869	-252.3114984528303		0.0234101874087855		28.092224890606047		0.0093640749635353	457.8541517693038	-456.7304627736795	0.1030048245988891	553.6033567592284	28.092224890606047	956.6017067429308	-43.3982932570691	0.128756030748611	-336.6302676628329	319.31495625655543
425	BHIS_2	CD630	high	30.30885725761528	0.0	-137.5700395944133	-3.1824300120496		535.8761986337066		30.30885725761528	0.1111324766112562	-0.0252573810480498	-997.4742618951988	-824.5944667817694	63.83546226302042	0.1111324766112562	-254.4772601530705		30.30885725761528	209.793444647544	3.1824300120496	-746.0490188423122	524.64232331732	-344.51067749489334	-2.293370199159553					0.0	305.93352174946983	-509.5761453698492		0.0252573810480498		30.30885725761528		0.010102952419205	301.6611514265703	-300.44879713626574	0.1111324766112562	421.9783027404094	30.308857257615244	936.1645377369796	50.95235643997967	0.1389155957640698	-363.1922630164272	344.51067749489334
426	BHIS_2	CD630	high	30.87842859436023	228.64226229455664	-287.50380710854324	-3.242235002407826		577.7310480207185		30.878428594360248	0.1132209048459865	-0.0257320238285956	-1000.0	-870.6579822253735	4.940548575097637	0.1132209048459865	0.0		30.87842859436023	234.78572184711933	3.242235002407826	-385.0267020308765	991.8073170740606	-350.98480502256155	-2.3364677636399254					223.2562697428025	0.0	0.0		0.0257320238285956		30.878428594360248		0.0102928095314534	600.2112501408844	-598.97611299711	0.1132209048459865	558.3648510864948	30.878428594360248	995.0594514249024	62.64461201080837	0.1415261310574844	-370.0174593932961	350.98480502256155
427	BHIS_2	CD630	high	27.908518698699385	323.2018309571956	-34.7609326454606	-2.930394463363436		433.3892525348957		27.908518698699368	0.1023312352287229	-0.0232570989155647	-996.2416528152418	-873.8183575275652	70.36460507503598	0.1023312352285898	0.0		27.908518698699368	180.04806651676944	2.930394463363436	-555.7827405321073	1000.0	-317.22682920855027	-2.11174458153492					1.432637293199902	0.0	-119.04496407546549		0.0232570989155828		27.908518698699368		0.0093028395662031	556.0073281406462	-554.8909873926984	0.1023312352284619	428.1251447418948	27.908518698699368	929.635394924964	0.0	0.1279140440356059	-334.4289089312399	317.22682920855027
428	BHIS_2	CD630	high	27.908518698699385	-678.2308063360047	-99.87990603304968	-2.930394463363436		442.6919630188353		27.908518698699368	0.1023312352287229	-0.0232570989155647	-1000.0	-604.6601057863859	339.5228568162154	0.1023312352285898	0.0		27.908518698699368	189.35077700070988	2.930394463363436	-431.8778487725357	1000.0	-317.2268292085512	-2.11174458153492					0.0	0.0	-306.0492426354016		0.0232570989155647		27.908518698699368		0.0093028395662031	523.2687452428327	-522.1524044948849	0.1023312352284619	362.6479789462686	27.908518698699368	660.4771431837846	0.0	0.1279140440356059	-334.4289089312399	317.2268292085512
429	BHIS_2	CD630	high	28.81568822404301	0.0	-488.4689511074778	-3.025647263524517		386.3934915773584		28.81568822404303	0.1056575234881581	-0.0240130735199954	-629.5366106482168	-1000.0	-361.27546147440216	0.1056575234881581	-373.8590568409222		28.81568822404301	250.5545648588433	3.025647263524517	-304.02234547718933	547.0548300942625	-327.53832281328914	-2.180387075619256					1.4792053288342086	911.3804778543245	373.8590568409223		0.0240130735199954		28.81568822404303		0.0096052294080143	342.47401399297564	-341.3213864640139	0.1056575234881581	464.27889317601614	28.81568822404303	931.8942335292106	-125.7371429188754	0.1320719043601972	-345.2995580635577	327.53832281328914
430	BHIS_2	CD630	high	28.28208527177867	0.0	-162.10701380286957	-2.9696189535367634		457.3161667522166		28.282085271778705	0.1037009793298555	-0.0235684043931314	-817.4597383306831	-943.4358294564424	0.0	0.1037009793298555	-318.70626116485164		28.28208527177867	200.5839086495328	2.9696189535367634	-240.1379240608013	1000.0	-321.4730359225513	-2.1400111188979216					180.18342123000207	807.4007433356871	318.70626116485164		0.0235684043931314		28.282085271778705		0.0094273617572595	498.06918551167024	-496.9379021007992	0.1037009793298555	316.48012353502065	28.282085271778705	1000.0	0.0	0.129626224162319	-338.9053722934416	321.4730359225513
431	BHIS_2	CD630	high	27.908518698699385	321.7691936639974	-858.0386079617518	-2.930394463363436		490.7179486194634		27.908518698699368	0.1023312352287229	-0.0232570989155647	-1000.0	-1000.0	-55.817037397398735	0.1023312352285898	-38.85592082217636		27.908518698699368	297.6591629905274	2.930394463363436	-405.4868370243636	1000.0	-317.22682920855027	-2.11174458153492					0.0	810.5436431251715	38.85592082217636		0.0232570989155647		27.908518698699368		0.0093028395662031	553.9321832388222	-552.8158424908744	0.1023312352284619	423.9748549382469	27.908518698699368	995.534637008208	-60.28240038919069	0.1279140440356059	-334.4289089312399	317.22682920855027
432	BHIS_2	CD630	high	28.000328274461936	0.0	-1.8200213378399888	-2.940034468818508		430.09277598640665		28.00032827446198	0.1026678703396929	-0.0233336068953349	-929.187926414464	-847.0241648595563	96.9751785915197	0.1026678703396929	0.0		28.000328274461936	175.91818325606874	2.940034468818508	-233.03669045128925	686.9520627518452	-318.2703980530512	-2.1186915061009564					116.13536440934912	0.0	0.0		0.0233336068953349		28.00032827446198		0.0093334427581539	518.9565153730291	-517.8365022420505	0.1026678703396929	668.1113529162855	28.00032827446198	903.0248214084804	0.0	0.1283348379246174	-335.52906679282887	318.2703980530512
433	BHIS_2	CD630	high	27.908518698699385	0.0	-1.81405371541546	-2.930394463363436		0.0		27.908518698699368	0.1023312352287229	-0.0232570989155647	-1000.0	-991.194162054922	-370.2569116614905	0.1023312352285898	-778.4017448990287		27.908518698699368	175.3413695267642	2.930394463363436	-280.81134204266766	321.7691936639958	-317.22682920855027	-2.11174458153492					0.0	713.1011871166668	0.0		0.0232570989155647		27.908518698699368		0.0093028395662031	115.25687420377494	-114.14053345582715	0.1023312352284619	224.8550432041564	27.908518698699368	618.328643907431	-428.68255554488974	0.1279140440356059	-334.4289089312399	317.22682920855027
434	BHIS_2	CD630	high	27.908518698699385	-11.227077974041777	-1.81405371541546	-2.930394463363436		165.94828658880795		27.908518698699368	0.1023312352287229	-0.0232570989155647	-997.6742901084416	-1000.0	-143.827218150735	0.1023312352285898	-185.6404370495004		27.908518698699368	175.3413695267647	2.930394463363436	-194.3660802302427	332.9962716380387	-317.22682920855027	-2.11174458153492					0.0	172.41068888899184	185.6404370495004		0.0232570989155647		27.908518698699368		0.0093028395662031	219.37196205666223	-218.25562130871447	0.1023312352285756	421.8581409358882	27.908518698699368	793.0827684413152	-262.7342689560835	0.1279140440356059	-334.4289089312399	317.22682920855027
435	BHIS_2	CD630	high	27.908518698699385	6.300601133465989	-1.81405371541546	-2.930394463363436		307.5805308617414		27.908518698699368	0.1023312352287229	-0.0232570989155647	-1000.0	-1000.0	-55.817037397398735	0.1023312352285898	0.0		27.908518698699368	175.34136952676585	2.930394463363436	-401.85511264374645	1000.0	-317.22682920855027	-2.11174458153492					1.432637293199902	0.0	-68.2723877588428		0.0232570989155828		27.908518698699368		0.0093028395662031	557.841370400532	-556.7250296525842	0.1023312352284619	431.793229261665	27.908518698699368	934.7150127142514	-121.1020246831473	0.1279140440356059	-334.4289089312399	317.22682920855027
436	BHIS_2	CD630	high	28.24984434670455	4.927499816727732	-1.8362398825357784	-2.9662336564039773		280.9530291450681		28.24984434670455	0.1035827626045836	-0.0235415369555767	-1000.0	-928.5871970146172	-617.8900967720353	0.1035827626045836	0.0		28.24984434670455	177.48582252414678	2.9662336564039773	-491.8546282133668	340.1913268737886	-321.10656407420834	-2.1375715555673107					0.0	113.56523889691653	0.0		0.0235415369555767		28.24984434670455		0.0094166147822348	240.7448949770101	-239.6149012031418	0.1035827626045836	461.27503338057136	28.24984434670455	832.1145030807041	-152.9723826273222	0.1294784532557291	-338.51902798359515	321.10656407420834
437	BHIS_2	CD630	high	27.908518698699385	4.867963840260586	-1.81405371541546	-2.930394463363436		428.6825555448888		27.908518698699368	0.1023312352287229	-0.0232570989155647	-1000.0	-446.5062173087956	497.67674529380565	0.1023312352285898	0.0		27.908518698699368	175.3413695267642	2.930394463363436	-498.8208764273321	990.776211885374	-317.2268292085514	-2.11174458153492					0.0	0.0	-370.14956509308126		0.0232570989155828		27.908518698699368		0.0093028395662031	503.4395954541421	-502.3232547061944	0.1023312352285756	332.213467483514	27.908518698699368	502.3232547061944	0.0	0.1279140440356059	-334.4289089312399	317.2268292085514
438	BHIS_2	CD630	high	27.99050953449012	479.9843208667749	-1.8193831197418149	-2.9390035011214586		337.3869451890291		27.990509534490087	0.1026318682931306	-0.0233254246120395	-525.2880405524008	-1000.0	-55.98101906898023	0.1026318682931306	0.0		27.990509534490087	175.8564948758205	2.9390035011214586	12.353144874554914	1000.0	-318.15879170870403	-2.1179485547764165					470.1868270728567	0.0	0.0		0.023325424612075		27.990509534490087		0.00933016984483	523.8491658557807	-522.7295454744013	0.1026318682931306	364.737503038886	27.990509534490087	963.4260068295082	-92.55501223947198	0.1282898353664129	-335.41140843441394	318.158791708704
439	BHIS_2	CD630	high	27.908518698699385	0.0	-1.81405371541546	-2.930394463363436		0.0		27.908518698699368	0.1023312352287229	-0.0232570989155647	-1000.0	-991.194162054922	-370.2569116614905	0.1023312352285898	-778.4017448990287		27.908518698699368	175.3413695267642	2.930394463363436	-280.81134204266766	321.7691936639958	-317.22682920855027	-2.11174458153492					0.0	713.1011871166668	0.0		0.0232570989155647		27.908518698699368		0.0093028395662031	115.25687420377494	-114.14053345582715	0.1023312352284619	224.8550432041564	27.908518698699368	618.328643907431	-428.68255554488974	0.1279140440356059	-334.4289089312399	317.22682920855027
440	BHIS_2	CD630	high	27.908518698699385	-678.2308063360045	-1.81405371541546	-2.930394463363436		149.47231376559057		27.908518698699368	0.1023312352287229	-0.0232570989155647	-893.7760428033197	-868.96161345174	75.22134915086122	0.1023312352285898	0.0		27.908518698699368	175.3413695267642	2.930394463363436	12.316959585692643	1000.0	-317.2268292085512	-2.11174458153492					0.0	72.12634389019513	-85.31117385178827		0.0232570989155647		27.908518698699368		0.0093028395662031	601.1761953295241	-600.0598545815764	0.1023312352284619	518.4628791196517	27.908518698699368	645.5684090698419	-279.2102417792969	0.1279140440356059	-334.4289089312399	317.2268292085512
441	BHIS_2	CD630	high	27.908518698699385	85.04525159277432	-1.81405371541546	-2.930394463363436		428.6825555448919		27.908518698699368	0.1023312352287229	-0.0232570989155647	-1000.0	-944.1829626026012	0.0	0.1023312352285898	0.0		27.908518698699368	175.34136952676522	2.930394463363436	-244.7534332311335	1000.0	-317.22682920855027	-2.11174458153492					80.17728775250771	374.9456975987423	0.0		0.0232570989155647		27.908518698699368		0.0093028395662031	468.9071884641735	-467.7908477162257	0.1023312352284619	253.9248653889496	27.908518698699368	1000.0	0.0	0.1279140440356059	-334.4289089312399	317.22682920855027
442	BHIS_2	CD630	high	28.48332365795352	6.430368564584114	-1.851416037766981	-2.990748984085123		346.33827200934184		28.483323657953555	0.1044388534124967	-0.0237361030482946	-1000.0	-1000.0	-56.96664731590715	0.1044388534124967	0.0		28.48332365795352	178.9527073356449	2.990748984085123	-29.270232953968844	929.6389547740114	-323.7604455787388	-2.155238156785152					607.6729585857234	0.0	0.0		0.0237361030482946		28.483323657953555		0.0094944412193178	526.0068420002383	-524.8675090539202	0.1044388534124967	444.995841858886	28.483323657953555	965.793200845088	-91.17344647081892	0.1305485667656204	-341.3168200184216	323.7604455787388
443	BHIS_2	CD630	high	27.908518698699385	6.30060113346326	-144.34409660724137	-2.930394463363436		352.2024962512154		27.908518698699368	0.1023312352287229	-0.0232570989155647	-1000.0	-1000.0	-55.817037397398735	0.1023312352285898	0.0		27.908518698699368	195.7028042255952	2.930394463363436	-85.06880281696135	1000.0	-317.22682920855027	-2.11174458153492					684.5314074694679	430.7047148866669	0.0		0.0232570989155828		27.908518698699368		0.0093028395662031	581.8050575789941	-580.6887168310463	0.1023312352284619	479.7206036185908	27.908518698699368	958.9755434048922	-96.84149399250656	0.1279140440356059	-334.4289089312399	317.22682920855027
444	BHIS_2	CD630	high	27.908518698699385	891.4069226735046	-1.81405371541546	-2.930394463363436		221.9130793369504		27.908518698699368	0.1023312352287229	-0.0232570989155647	-713.9366748062706	-944.1829626026012	0.0	0.1023312352285898	0.0		27.908518698699368	175.341369526765	2.930394463363436	-257.28742829478097	430.362270990493	-317.22682920855027	-2.11174458153492					0.0	0.0	0.0		0.0232570989155647		27.908518698699368		0.0093028395662599	373.0298271114432	-371.9134863634954	0.1023312352284619	631.8078716929957	27.908518698699368	793.2305237920596	-206.76947620794044	0.1279140440356059	-334.4289089312399	317.22682920855027
445	BHIS_2	CD630	high	28.21692878885483	0.0	-1.8341003712755537	-2.9627775228297613		0.0		28.216928788854872	0.1034620722258015	-0.0235141073240457	0.0	-797.5027226801278	0.0	0.1034620722258015	-1000.0		28.21692878885483	177.27902333660938	2.9627775228297613	-165.76730343957695	1000.0	-320.7324238999837	-2.135080945023352					345.3431594314284	960.2003588868536	55.45607638705496		0.0235141073239901		28.216928788854872		0.0094056429296182	316.35678859352333	-315.2281114419691	0.1034620722258015	-47.68267606452408	28.216928788854872	420.5167605452998	-433.4198197125377	0.1293275902822515	-338.12459952189954	320.7324238999837
446	BHIS_2	CD630	high	30.500456638976026	6.885754623722619	-1.9825296815334923	-3.2025479470924823		18.58084920903169		30.50045663897606	0.1118350076762458	-0.0254170471991983	-501.0	-1000.0	-61.00091327795201	0.1118350076762458	-129.93477911335106		30.50045663897606	191.62578623418875	3.2025479470924823	-100.4994853465115	1000.0	-346.68852379636087	-2.307867885682519					1.565690107467436	0.0	0.0		0.0254170471991983		30.50045663897606		0.0101668188796586	489.427627867473	-488.207609601914	0.1118350076762458	324.32376126574786	30.500456638976026	611.0863242861886	-449.91458899176337	0.1397937595953068	-365.4882061566617	346.68852379636087
447	BHIS_2	CD630	high	27.908518698699385	0.0	-562.6428997100239	-2.930394463363436		452.9839247181487		27.908518698699368	0.1023312352287229	-0.0232570989155647	-738.3937422105586	-1000.0	-55.817037397398735	0.1023312352285898	-192.7299939673719		27.908518698699368	255.45977609742167	2.930394463363436	-256.8868071050697	924.6686308341854	-317.2268292085512	-2.11174458153492					1.432637293199902	0.0	192.7299939673719		0.0232570989155647		27.908518698699368		0.0093028395663168	523.5096799337584	-522.3933391858106	0.1023312352285756	438.4612174939348	27.908518698699368	1000.0	-55.817037397398735	0.1279140440356059	-334.4289089312399	317.2268292085512
448	BHIS_2	CD630	high	28.01492850124941	0.0	-1.8209703525812144	-2.941567492631192		0.0		28.01492850124945	0.1027214045045813	-0.0233457737510889	-1000.0	-1000.0	-56.02985700249894	0.1027214045045813	-412.66356647885686		28.01492850124941	176.00991237246944	2.941567492631192	1.8676619000833623	1000.0	-318.436353964202	-2.1197962565945416					677.0039624202018	0.0	0.0		0.0233457737510412		28.01492850124945		0.0093383095004164	448.5681457102253	-447.4475485701747	0.1027214045045813	214.45204824460177	28.01492850124945	625.712817500055	-430.3170395024439	0.1284017556307266	-335.7040219012455	318.436353964202
449	BHIS_2	CD630	high	32.811981486243326	568.0207622843883	-37.58128873601345	-3.445258056055545		465.0329620975174		32.81198148624329	0.1203105987828924	-0.0273433179052062	-1000.0	-978.4082460764662	-204.1219184476986	0.1203105987828924	0.0		32.811981486243326	211.2125192349632	3.445258056055545	-484.9304057483258	811.9668898077227	-372.9628562269654	-2.482773265792409					1.6843483829604888	0.0	0.0		0.0273433179052062		32.81198148624329		0.010937327162081	501.4628675079283	-500.1503882484786	0.1203105987828924	562.6092221756496	32.81198148624329	1000.0	-44.03220904895272	0.150388248478615	-393.187301941171	372.9628562269654
450	BHIS_2	CD630	high	30.27280561041925	6.834360339989416	-38.3101024304279	-3.178644589094025		465.34677377953295		30.272805610419287	0.1110002872382142	-0.0252273380086827	-1000.0	-939.4543887791614	0.0	0.1110002872382142	-31.306140836025666		30.27280561041925	195.38728603501528	3.178644589094025	-398.49360229392926	765.3876128543257	-344.10089043843254	-2.290642291188393					1.5540040213348565	602.6921634149113	31.306140836025666		0.0252273380086827		30.272805610419287		0.010090935203473	483.7557889959211	-482.5448767715043	0.1110002872382142	545.0139433515322	30.272805610419287	995.1563511023328	-4.843648897667094	0.138750359047755	-362.760254669188	344.10089043843254
451	BHIS_2	CD630	high	29.85143988194864	344.16995915199266	-129.3528077383263	-3.134401187604609		471.9519117656009		29.85143988194864	0.1094552795671454	-0.0248761999016551	-1000.0	-940.2971202361028	0.0	0.1094552795671454	0.0		29.85143988194864	205.749977175387	3.134401187604609	-494.01558456655886	1000.0	-339.31136665814984	-2.2587589510674486					0.0	0.0	0.0		0.0248761999016551		29.85143988194864		0.0099504799606495	591.3481578602393	-590.154100264961	0.1094552795671454	520.8136247833502	29.85143988194866	995.2237696188882	-4.776230381111759	0.1368190994589313	-357.7110120936579	339.31136665814984
452	BHIS_2	CD630	high	27.99050953449012	479.9843208667749	-1.8193831197418149	-2.9390035011214586		337.3869451890291		27.990509534490087	0.1026318682931306	-0.0233254246120395	-525.2880405524008	-1000.0	-55.98101906898023	0.1026318682931306	0.0		27.990509534490087	175.8564948758205	2.9390035011214586	12.353144874554914	1000.0	-318.15879170870403	-2.1179485547764165					470.1868270728567	0.0	0.0		0.023325424612075		27.990509534490087		0.00933016984483	523.8491658557807	-522.7295454744013	0.1026318682931306	364.737503038886	27.990509534490087	963.4260068295082	-92.55501223947198	0.1282898353664129	-335.41140843441394	318.158791708704
453	BHIS_2	CD630	high	28.871557664230863	-860.0563428015885	-530.9743568300398	-3.0315135547442407		250.1821834641452		28.871557664230863	0.1058623781021801	-0.0240596313868763	-1000.0	-977.79447384591	-35.53758917437165	0.1058623781021801	-972.5124419863596		28.871557664230863	256.9772588597304	3.0315135547442407	-5.419146546966999	631.9653631031968	-328.1733721167575	-2.1846145299268023					0.0	627.297794614146	972.5124419863596		0.0240596313868763		28.871557664230863		0.0096238525547436	339.5764073077137	-338.4215450011444	0.1058623781021801	374.2059613224189	28.871557664230863	766.6592860800098	-268.87830309436185	0.1323279726277247	-345.9690438261787	328.1733721167575
454	BHIS_2	CD630	high	30.78316555511674	284.74362523563536	-2.0009057610825494	-3.2322323832872555		219.54260136034048		30.78316555511672	0.1128716070354269	-0.0256526379625938	-137.82668847405694	-938.4336688897664	0.0	0.1128716070354269	-382.5848144366836		30.78316555511674	193.40196680001245	3.2322323832872555	-478.1233851780647	678.6386498009246	-349.9019818098267	-2.329259527003832					0.0	918.4201639988072	0.0		0.0256526379625972		30.78316555511672		0.0102610551850389	378.9276944336922	-377.6963678114876	0.1128716070354269	427.8873942540818	30.78316555511672	746.704676123421	-253.295323876579	0.1410895087942849	-368.87591853906304	349.9019818098267
455	BHIS_2	CD630	high	30.30885725761528	0.0	-137.5700395944133	-3.1824300120496		535.8761986337066		30.30885725761528	0.1111324766112562	-0.0252573810480498	-997.4742618951988	-824.5944667817694	63.83546226302042	0.1111324766112562	-254.4772601530705		30.30885725761528	209.793444647544	3.1824300120496	-746.0490188423122	524.64232331732	-344.51067749489334	-2.293370199159553					0.0	305.93352174946983	-509.5761453698492		0.0252573810480498		30.30885725761528		0.010102952419205	301.6611514265703	-300.44879713626574	0.1111324766112562	421.9783027404094	30.308857257615244	936.1645377369796	50.95235643997967	0.1389155957640698	-363.1922630164272	344.51067749489334
456	BHIS_2	CD630	high	27.908518698699385	4.867963840264224	-1.81405371541546	-2.930394463363436		107.929437705979		27.908518698699368	0.1023312352287229	-0.0232570989155647	-686.9868446801971	-868.3255921824758	75.85737042012545	0.1023312352286893	-307.0040157700089		27.908518698699368	175.34136952676545	2.930394463363436	0.0	1000.0	-317.22682920855027	-2.11174458153492					0.0	250.39370797766355	-16.0939124495834		0.0232570989155828		27.908518698699368		0.0093028395662031	444.5509710163676	-443.4346302684198	0.1023312352286893	205.2124304933376	27.908518698699368	603.3895117409656	-320.7531178389088	0.1279140440356059	-334.4289089312399	317.22682920855027
457	BHIS_2	CD630	high	27.908518698699385	0.0	-1.81405371541546	-2.930394463363436		428.682555544891		27.908518698699368	0.1023312352287229	-0.0232570989155647	-878.5565929988275	-707.9579083198887	-374.20834611327496	0.1023312352285898	0.0		27.908518698699368	175.3413695267642	2.930394463363436	-432.3941952204015	1000.0	-317.22682920855027	-2.11174458153492					0.0	0.0	0.0		0.0232570989155828		27.908518698699368		0.0093028395662031	482.5244436699493	-481.4081029220015	0.1023312352284619	281.15937580050104	27.908518698699368	763.7749457172874	0.0	0.1279140440356059	-334.4289089312399	317.22682920855027
458	BHIS_2	CD630	high	27.908518698699385	966.8559119448366	-1.81405371541546	-2.930394463363436		372.8655181474921		27.908518698699368	0.1023312352287229	-0.0232570989155647	-636.7876913620125	-1000.0	-182.1865227773464	0.1023312352285898	0.0		27.908518698699368	175.3413695267642	2.930394463363436	-13.099047537057912	1000.0	-317.22682920855027	-2.11174458153492					645.0867182808397	0.0	-277.2286413770784		0.0232570989155647		27.908518698699368		0.0093028395662599	479.3976161781896	-478.28127543024175	0.1023312352284619	274.90572081698144	27.908518698699368	1000.0	-55.817037397398735	0.1279140440356059	-334.4289089312399	317.22682920855027
459	BHIS_2	CD630	high	27.908518698699385	0.0	-1.81405371541546	-2.930394463363436		424.2171925530973		27.908518698699368	0.1023312352287229	-0.0232570989155647	-1000.0	-944.1829626026012	0.0	0.1023312352285898	-36.412480738045815		27.908518698699368	175.3413695267642	2.930394463363436	1.860567913246313	1000.0	-317.2268292085514	-2.11174458153492					667.0037283619602	0.0	0.0		0.0232570989155828		27.908518698699368		0.0093028395662031	584.4548811765117	-583.3385404285639	0.1023312352285756	485.0202508136269	27.908518698699368	995.534637008208	-4.465362991791949	0.1279140440356059	-334.4289089312399	317.2268292085514
460	BHIS_2	CD630	high	28.05224502786496	0.0	-1.8233959268112256	-2.945485727925826		74.65533075240762		28.05224502786496	0.1028582317688387	-0.0233768708565541	-997.6623129143446	-1000.0	-469.7505222449762	0.1028582317688387	-902.4208701324736		28.05224502786496	176.24436160832428	2.945485727925826	-446.8938275359969	860.1004057346082	-318.8605184833989	-2.1226198737751187					0.0	678.4047492726907	81.91910073387498		0.0233768708565094		28.05224502786496		0.0093507483426216	299.5994356108247	-298.4773458097101	0.1028582317688387	56.83689416932543	28.052245027865013	699.8695891500544	-356.23490090567566	0.1285727897110479	-336.1511873497552	318.8605184833989
461	BHIS_2	CD630	high	29.11062435327949	170.7381309935762	-39.54477660914904	-3.056615557094349		511.58435043841934		29.11062435327949	0.1067389559620252	-0.0242588536277708	-831.9136256442616	-569.0095508355322	313.711021301193	0.1067389559620252	0.0		29.11062435327949	188.27280194284475	3.056615557094349	-408.7761921483218	1000.0	-330.8907634822772	-2.2027039093981498					165.66048899296516	0.0	0.0		0.0242588536277708		29.11062435327949		0.0097035414510931	479.9867156903904	-478.8222907162592	0.1067389559620252	289.6997698889268	29.110624353279515	686.288978698807	59.05817915671582	0.1334236949525311	-348.8337896352806	330.8907634822772
462	BHIS_2	CD630	high	29.61559697676273	711.4545819408667	-1.925013803489576	-3.109637682560084		454.90374939096006		29.615596976762703	0.1085905222481316	-0.0246796641473022	-1000.0	-762.8165007629485	-568.7877083931569	0.1085905222481316	0.0		29.61559697676273	186.06646197601088	3.109637682560084	-138.3164063449883	1000.0	-336.6306189692027	-2.2409135045750443					706.2888597200904	288.923285435333	0.0		0.0246796641473565		29.615596976762703		0.0098718656589209	528.7504971819299	-527.5658733028596	0.1085905222481316	392.9469894539923	29.615596976762703	822.0476947164739	0.0	0.1357381528101623	-354.8848970170385	336.6306189692027
463	BHIS_2	CD630	high	27.908518698699385	-442.0555988655693	-1.81405371541546	-2.930394463363436		0.0		27.908518698699368	0.1023312352287229	-0.0232570989155647	-996.2416528152418	-1000.0	-55.817037397398735	0.1023312352285898	-708.7267803049572		27.908518698699368	175.34136952676477	2.930394463363436	-1.7974216478746712	36.64783009633287	-317.22682920855027	-2.11174458153492					1.4326372931999458	0.0	708.7267803049572		0.0232570989155647		27.908518698699368		0.0093028395662031	134.0563004819386	-132.9399597339908	0.1023312352284619	547.5752593281468	27.908518698699368	627.1344818525079	-428.6825555448909	0.1279140440356059	-334.4289089312399	317.22682920855027
464	BHIS_2	CD630	high	28.21692878885483	0.0	-1.8341003712755537	-2.9627775228297613		0.0		28.216928788854872	0.1034620722258015	-0.0235141073240457	0.0	-797.5027226801278	0.0	0.1034620722258015	-1000.0		28.21692878885483	177.27902333660938	2.9627775228297613	-165.76730343957695	1000.0	-320.7324238999837	-2.135080945023352					345.3431594314284	960.2003588868536	55.45607638705496		0.0235141073239901		28.216928788854872		0.0094056429296182	316.35678859352333	-315.2281114419691	0.1034620722258015	-47.68267606452408	28.216928788854872	420.5167605452998	-433.4198197125377	0.1293275902822515	-338.12459952189954	320.7324238999837
465	BHIS_2	CD630	high	27.908518698699385	4.867963840264906	-1.81405371541546	-2.930394463363436		371.7713720417613		27.908518698699368	0.1023312352287229	-0.0232570989155647	-1000.0	-799.9687755795144	0.0	0.1023312352285898	-91.78432830947884		27.908518698699368	175.34136952676454	2.930394463363436	-336.3018757156593	398.1335766014975	-317.22682920855027	-2.11174458153492					0.0	0.0	0.0		0.0232570989155647		27.908518698699368		0.0093028395662031	335.1570270407194	-334.0406862927716	0.1023312352284619	588.2909659405439	27.908518698699368	798.8746294737836	-56.91118350312945	0.1279140440356059	-334.4289089312399	317.22682920855027
466	BHIS_2	CD630	high	32.509850249243755	239.9966511278737	-2.113140266200844	-3.4135342761705942		98.4765371678937		32.509850249243755	0.1192027842472276	-0.0270915418743697	-762.9647491549701	-947.9276163170005	-12.947316815487966	0.1192027842472276	-746.9265563653433		32.509850249243755	204.2502408441381	3.4135342761705942	0.0	1000.0	-369.528631166404	-2.4599120021927776					234.32609665759284	0.0	746.9265563653433		0.0270915418743697		32.509850249243755		0.0108366167497479	468.7795935228961	-467.47919951292647	0.1192027842472276	305.7874242022266	32.50985024924376	612.0635749343587	-400.88374188112925	0.1490034803090338	-389.5668511019613	369.528631166404
467	BHIS_2	CD630	high	28.21883839703935	0.0	-1.8342244958075755	-2.9629780316891283		423.0374292112055		28.21883839703932	0.1034690741224722	-0.023515698664255	-928.82871075742	-943.5623232059212	0.0	0.1034690741224722	0.0		28.21883839703935	177.2910208674751	2.9629780316891283	-491.863568262187	793.5728003538349	-320.7541297796803	-2.135225438709308					0.0	802.2513882209983	0.0		0.0235156986641994		28.21883839703932		0.0094062794656797	393.7622216779717	-392.6334681420901	0.1034690741224722	313.5770192459073	28.21883839703932	989.588277389516	-10.411722610484048	0.1293363426530968	-338.14748243404927	320.7541297796803
468	BHIS_2	CD630	high	32.24293523764766	-577.7450268963164	-2.095790790447154	-3.385508199953005		386.2244265783405		32.24293523764766	0.1182240958713751	-0.0268691126980229	-1000.0	-935.5141295247048	0.0	0.1182240958713751	0.0		32.24293523764766	202.5732889361656	3.385508199953005	-395.2354407952329	1000.0	-366.4946972012618	-2.4397154329820063					50.51244585654732	0.0	0.0		0.0268691126980229		32.24293523764766		0.0107476450792158	513.6855165947392	-512.3957991852333	0.1182240958713751	392.5760129812343	32.242935237647664	890.9640358293595	-109.03596417064044	0.1477801198392184	-386.3683977168446	366.4946972012618
469	BHIS_2	CD630	high	27.908518698699385	0.0	-81.70512172118333	-2.930394463363436		384.0636680360883		27.908518698699368	0.1023312352287229	-0.0232570989155647	-997.6742901084416	-1000.0	-55.817037397398735	0.1023312352285898	0.0		27.908518698699368	186.7543792418743	2.930394463363436	-679.0378521205274	1000.0	-317.22682920855027	-2.11174458153492					0.0	755.1970065382802	-368.37305312438457		0.0232570989155647		27.908518698699368		0.0093028395662031	483.2516567868704	-482.1353160389226	0.1023312352284619	282.6138020343434	27.908518698699368	999.7851401734864	-56.03189722391221	0.1279140440356059	-334.4289089312399	317.22682920855027
470	BHIS_2	CD630	high	27.908518698699385	6.3006011334624645	-1.81405371541546	-2.930394463363436		372.8655181474896		27.908518698699368	0.1023312352287229	-0.0232570989155647	-1000.0	-1000.0	-72.95397532952086	0.1023312352285898	0.0		27.908518698699368	175.3413695267642	2.930394463363436	-429.3666936081902	1000.0	-317.2268292085514	-2.11174458153492					200.1776175618603	0.0	-148.94388610024464		0.0232570989155828		27.908518698699368		0.0093028395662031	589.6903098768107	-588.5739691288629	0.1023312352285756	495.491108214225	27.908518698699368	1000.0	-55.817037397398735	0.1279140440356059	-334.42890893124	317.2268292085514
471	BHIS_2	CD630	high	27.908518698699385	321.7691936639972	-1.81405371541546	-2.930394463363436		428.6825555448904		27.908518698699368	0.1023312352287229	-0.0232570989155647	-723.1026558688486	-770.8107934196555	173.37216918294575	0.1023312352285898	0.0		27.908518698699368	175.34136952676442	2.930394463363436	-754.3065815813101	1000.0	-317.22682920855027	-2.11174458153492					0.0	0.0	-667.6601946816209		0.0232570989155647		27.908518698699368		0.0093028395662599	463.9023202732151	-462.7859795252673	0.1023312352284619	243.91512900703253	27.908518698699368	826.6278308170542	0.0	0.1279140440356059	-334.4289089312399	317.22682920855027
472	BHIS_2	CD630	high	27.908518698699385	0.0	-1.81405371541546	-2.930394463363436		189.7047792823871		27.908518698699368	0.1023312352287229	-0.0232570989155647	-1000.0	-631.679586251202	312.5033763513993	0.1023312352285898	-834.8896664135764		27.908518698699368	175.3413695267642	2.930394463363436	-190.4157363438053	1000.0	-317.2268292085513	-2.11174458153492					667.0037283619602	448.493921373013	-53.882046767622114		0.0232570989155828		27.908518698699368		0.0093028395662031	347.43956914650244	-346.32322839855465	0.1023312352284619	10.989626753608263	27.908518698699368	448.51884738609886	-238.97777626250195	0.1279140440356059	-334.4289089312399	317.2268292085513
473	BHIS_2	CD630	high	27.908518698699385	6.30060113346542	-51.12467602634882	-2.930394463363436		492.3463374707256		27.908518698699368	0.1023312352287229	-0.0232570989155647	-1000.0	-820.8554393421332	66.70811595048144	0.1023312352285898	-139.9924405934314		27.908518698699368	182.38574414261268	2.930394463363436	0.0	1000.0	-317.22682920855027	-2.11174458153492					684.5314074694678	294.84574212776744	0.0		0.0232570989155828		27.908518698699368		0.0093028395662031	557.2261578488317	-556.1098171008839	0.1023312352284619	430.56280415826586	27.908518698699368	933.2918840495186	56.61940730998663	0.1279140440356059	-334.4289089312399	317.22682920855027
474	BHIS_2	CD630	high	28.36683852546309	6.404070989793127	-1.843844504155072	-2.978518045173626		111.96262614682956		28.36683852546311	0.1040117412595766	-0.0236390321045973	-711.5887940483642	-943.2663229490738	0.0	0.1040117412595766	-607.6105887188598		28.36683852546309	178.22086402712412	2.978518045173626	-50.09798009638803	225.62353338592527	-322.4363979060972	-2.146424115093375					1.4561643776404394	0.0	607.6105887188598		0.0236390321045973		28.36683852546311		0.009455612841821	280.9443220578951	-279.80964851687656	0.1040117412595766	657.5668350949437	28.36683852546311	676.2401514749156	-323.7598485250844	0.1300146765750392	-339.92097396202337	322.4363979060972
475	BHIS_2	CD630	high	27.908518698699385	6.300601133461896	-1.81405371541546	-2.930394463363436		82.15467631531561		27.908518698699368	0.1023312352287229	-0.0232570989155647	-1000.0	-944.1829626026012	0.0	0.1023312352285898	0.0		27.908518698699368	175.3413695267642	2.930394463363436	-491.9530437752086	1000.0	-317.2268292085512	-2.11174458153492					0.0	432.0292951541281	0.0		0.0232570989155647		27.908518698699368		0.0093028395662031	423.4173554715295	-422.3010147235817	0.1023312352284619	162.9451994036624	27.908518698699368	653.4721207704274	-346.5278792295726	0.1279140440356059	-334.4289089312399	317.2268292085512
476	BHIS_2	CD630	high	27.92475340557837	11.20794790792104	-1.8151089713625967	-2.9320991075857328		70.03388441124244		27.92475340557841	0.1023907624871211	-0.0232706278379737	-1000.0	-935.6883480730652	8.462145115777844	0.1023907624871211	0.0		27.92475340557837	175.44336762164062	2.9320991075857328	-777.9485178887347	1000.0	-317.4113637100746	-2.1129730076887663					1.4334706748196917	651.9114504829952	-824.2790419485505		0.023270627837982		27.92475340557841		0.0093082511351928	387.8442738349552	-386.727283698732	0.1023907624871211	91.98292124376178	27.92475340557841	632.6398141688892	-358.89804071533285	0.127988453108901	-334.62345008073385	317.4113637100746
477	BHIS_2	CD630	high	27.908518698699385	0.0	-1.81405371541546	-2.930394463363436		428.6825555448886		27.908518698699368	0.1023312352287229	-0.0232570989155647	-1000.0	-908.5878634805092	-13.703424373322832	0.1023312352285898	0.0		27.908518698699368	175.34136952676573	2.930394463363436	-195.35849077137087	664.1657004419261	-317.22682920855027	-2.11174458153492					331.1694288038887	97.97621148940677	0.0		0.0232570989155828		27.908518698699368		0.0093028395662031	424.41052017247375	-423.294179424526	0.1023312352284619	500.7658283636224	27.908518698699368	964.404900877908	0.0	0.1279140440356059	-334.4289089312399	317.22682920855027
478	BHIS_2	CD630	high	28.335544168385333	82.29956101529604	-383.7860510719793	-2.97523213768046		428.6004722572764		28.33554416838536	0.1038969952840785	-0.0236129534736164	-1000.0	-1000.0	-56.67108833677071	0.1038969952840785	0.0		28.33554416838536	232.58771334512744	2.97523213768046	-454.25167657313	760.3388361837283	-322.0806853806466	-2.144056175407824					77.35711294432542	480.2972193453785	0.0		0.0236129534736164		28.33554416838536		0.0094451813894617	496.7296059438989	-495.5961841771635	0.1038969952840785	554.0676393179806	28.335544168385333	995.4663129330584	-61.20477540371235	0.1298712441050994	-339.5459724147821	322.0806853806466
479	BHIS_2	CD630	high	27.976176513412724	-677.4507505859831	-170.90083071665197	-2.9374985339083417		64.32599512931972		27.97617651341277	0.1025793138825229	-0.0233134804277597	-1000.0	-1000.0	-55.95235302682556	0.1025793138825229	0.0		27.976176513412724	199.9210701438844	2.9374985339083417	-620.5269506716747	1000.0	-317.9958730357919	-2.1168640228482336					0.0	633.0372951878189	-523.0536079655959		0.0233134804278734		27.97617651341277		0.0093253921711375	380.7805769700782	-379.6615299095416	0.1025793138825229	78.43797991541169	27.97617651341277	666.401924283989	-389.5504287428365	0.1282241423531418	-335.23965526283484	317.9958730357919
480	BHIS_2	CD630	high	28.41375731429912	988.5696739283452	-1.8468942254294447	-2.98344451800141		316.44106998712346		28.41375731429912	0.1041837768190959	-0.0236781310952665	0.0	-848.9593223309395	-507.3666479010068	0.1041837768190959	0.0		28.41375731429912	178.5156415744351	2.98344451800141	-2.14997430344863	1000.0	-322.9697081392004	-2.149974303448636					660.9753691681747	418.0204228675968	-18.317402215284915		0.0236781310952665		28.41375731429912		0.0094712524380997	548.9074967239385	-547.7709464313665	0.1041837768190959	419.6481512945054	28.41375731429915	785.7847467192562	-120.00209024028186	0.1302297210238711	-340.48320370729266	322.9697081392004
481	BHIS_2	CD630	high	29.360146093653043	1000.0	-1.908409496087416	-3.082815339833572		1.028976434894389		29.360146093653043	0.1076538690100656	-0.0244667884113596	-40.40013168775627	-1000.0	-576.5117308468884	0.1076538690100656	-71.05329762677138		29.360146093653043	184.46153596131165	3.082815339833572	12.957611142665542	1000.0	-333.7269939311898	-2.221584387753082					771.3303162252146	6.352751688835042	71.05329762677138		0.0244667884113596		29.360146093653043		0.009786715364551	447.63936123147073	-446.46495538772456	0.1076538690100656	227.8313105503852	29.360146093653064	608.7693153513383	-449.950976835968	0.1345673362625765	-351.82381874749	333.7269939311898
482	BHIS_2	CD630	high	32.973504067409294	7.444067502992539	-2.1432777643816507	-3.462217927077979		257.0421735033776		32.97350406740933	0.1209028482472105	-0.0274779200561852	-1000.0	-997.4614154969756	-63.408423631794335	0.1209028482472105	-320.68553703427574		32.973504067409294	207.1632473114936	3.462217927077979	-329.3035512056956	1000.0	-374.7988295662194	-2.494995141100639					1.6926398754603451	788.5531822553992	320.6855370342758		0.0274779200561852		32.97350406740933		0.0109911680224697	475.5920431680188	-474.2731030053224	0.1209028482472105	324.66397573956056	32.97350406740933	813.968467377939	-249.43995625385529	0.1511285603089594	-395.12283356756393	374.7988295662194
483	BHIS_2	CD630	high	28.41111554074644	327.56384662818573	-1.846722510148516	-2.983167131778372		467.4580595700805		28.41111554074644	0.1041740903160704	-0.0236759296172976	-997.6324070382713	-681.398858457963	218.2509530240532	0.1041740903160704	0.0		28.41111554074644	178.4990440545941	2.983167131778372	-496.9221291497525	1000.0	-322.93967997981736	-2.149774409249811					0.0	0.0	0.0		0.0236759296172886		28.41111554074644		0.0094703718469154	593.98701174415	-592.8505671225201	0.1041740903160704	509.77725884648754	28.4111155407464	769.2765672535592	31.055477714103404	0.1302176128950876	-340.4515472279063	322.93967997981736
484	BHIS_2	CD630	high	28.000328274461936	0.0	-1.8200213378399888	-2.940034468818508		430.09277598640665		28.00032827446198	0.1026678703396929	-0.0233336068953349	-929.187926414464	-847.0241648595563	96.9751785915197	0.1026678703396929	0.0		28.000328274461936	175.91818325606874	2.940034468818508	-233.03669045128925	686.9520627518452	-318.2703980530512	-2.1186915061009564					116.13536440934912	0.0	0.0		0.0233336068953349		28.00032827446198		0.0093334427581539	518.9565153730291	-517.8365022420505	0.1026678703396929	668.1113529162855	28.00032827446198	903.0248214084804	0.0	0.1283348379246174	-335.52906679282887	318.2703980530512
485	BHIS_2	CD630	high	27.908518698699385	-11.227077974044503	-1.81405371541546	-2.930394463363436		428.6825555448871		27.908518698699368	0.1023312352287229	-0.0232570989155647	-1000.0	-919.9019162787168	24.281046323884425	0.1023312352285898	0.0		27.908518698699368	175.3413695267642	2.930394463363436	-2.111744581534936	1000.0	-317.2268292085512	-2.11174458153492					667.0037283619604	286.19956495352926	0.0		0.0232570989155647		27.908518698699368		0.0093028395662031	685.0844878317205	-683.9681470837727	0.1023312352284619	686.2794641240444	27.908518698699368	975.7189536761156	0.0	0.1279140440356059	-334.4289089312399	317.2268292085512
486	BHIS_2	CD630	high	27.908518698699385	0.0	-1.81405371541546	-2.930394463363436		485.3019628548792		27.908518698699368	0.1023312352287229	-0.0232570989155647	-997.6742901084416	-788.0973202432235	0.0	0.1023312352285898	-201.4503275605848		27.908518698699368	175.3413695267642	2.930394463363436	-743.1312646238163	407.0063539217158	-317.22682920855027	-2.11174458153492					0.0	479.530019070132	-520.478373172238		0.0232570989155828		27.908518698699368		0.0093028395662031	242.37066888410925	-241.25432813616143	0.1023312352285756	393.8454723071052	27.908518698699368	900.5337649506087	56.619407309986514	0.1279140440356059	-334.4289089312399	317.22682920855027
487	BHIS_2	CD630	high	27.908518698699385	4.867963840264451	-95.83266354820124	-2.930394463363436		442.1137855209988		27.908518698699368	0.1023312352287229	-0.0232570989155647	-748.1956769265586	-944.1829626026012	0.0	0.1023312352285898	-267.5964241118229		27.908518698699368	188.772599502876	2.930394463363436	-363.1763048125218	1000.0	-317.2268292085512	-2.11174458153492					0.0	488.5601728618944	0.0		0.0232570989155828		27.908518698699368		0.0093028395662031	494.94081134471696	-493.8244705967692	0.1023312352284619	305.9921111500373	27.908518698699368	1000.0	0.0	0.1279140440356059	-334.4289089312399	317.2268292085512
488	BHIS_2	CD630	high	27.908518698699385	0.0	-22.66933912477907	-2.930394463363436		66.34512031373418		27.908518698699368	0.1023312352287229	-0.0232570989155647	-396.455253596522	-1000.0	-75.82030364728644	0.1023312352285898	-475.0239745429901		27.908518698699368	178.3206960138175	2.930394463363436	-324.5926951386929	321.7691936639976	-317.22682920855027	-2.11174458153492					0.0	51.05827341628185	344.76776400456265		0.0232570989155647		27.908518698699368		0.0093028395662315	231.9034192730656	-230.7870785251177	0.1023312352285756	458.148133342736	27.908518698699368	690.5002756791889	-365.3167617182098	0.1279140440356059	-334.4289089312399	317.22682920855027
489	BHIS_2	CD630	high	27.908518698699385	891.4069226735046	-1.81405371541546	-2.930394463363436		221.9130793369504		27.908518698699368	0.1023312352287229	-0.0232570989155647	-713.9366748062706	-944.1829626026012	0.0	0.1023312352285898	0.0		27.908518698699368	175.341369526765	2.930394463363436	-257.28742829478097	430.362270990493	-317.22682920855027	-2.11174458153492					0.0	0.0	0.0		0.0232570989155647		27.908518698699368		0.0093028395662599	373.0298271114432	-371.9134863634954	0.1023312352284619	631.8078716929957	27.908518698699368	793.2305237920596	-206.76947620794044	0.1279140440356059	-334.4289089312399	317.22682920855027
490	BHIS_2	CD630	high	28.117028899730823	6.347674201843347	-1.827606878482504	-2.9522880344717364		211.1566087821216		28.117028899730823	0.1030957726323466	-0.0234308574165424	-960.2092566855716	-943.7659422005383	0.0	0.1030957726323466	-27.35763062274617		28.117028899730823	176.65138044507682	2.9522880344717364	-435.9234035983423	663.3933830100152	-319.5968951602737	-2.1275218534129654					1.443340816852849	688.5485130356158	0.0		0.0234308574164423		28.117028899730823		0.0093723429665769	440.5383817827434	-439.4137006267541	0.1030957726323466	536.155594559756	28.117028899730823	779.2712789588737	-220.72872104112628	0.1288697157904329	-336.92749510791054	319.5968951602737
491	BHIS_2	CD630	high	28.99782146295468	988.3347157849344	-1.8848583950920528	-3.04477125361024		114.45764042783898		28.99782146295468	0.1063253453641674	-0.0241648512190977	0.0	-948.6329862936144	-675.6717227780907	0.1063253453641674	0.0		28.99782146295468	182.1851522647863	3.04477125361024	-2.1941684906969385	1000.0	-329.608570628918	-2.1941684906969026					654.0064867993374	528.1199338665992	-18.69392890311815		0.0241648512191288		28.99782146295468		0.0096659404876515	540.9771367639831	-539.817223905465	0.1063253453641674	410.4029312983662	28.997821462954665	675.6717227780907	-330.9569064414329	0.1329066817052088	-347.4820680357609	329.608570628918
492	BHIS_2	CD630	high	28.14006498084666	-107.06493512962264	-1.8291042237550528	-2.9547068229889004		30.23756629491595		28.14006498084668	0.1031802382631014	-0.0234500541506577	-470.5297060055968	-1000.0	-654.2785258648565	0.1031802382631014	-879.6553336018493		28.14006498084666	176.79610966037592	2.9547068229889004	-188.6283381398099	-5.816648950170361	-319.8587386156239	-2.1292649168840647					189.5860806304848	792.2437818927534	416.92980561760726		0.0234500541506577		28.14006498084668		0.0093800216602822	73.61175269882585	-72.4861500995919	0.1031802382631014	471.773290364212	28.14006498084668	654.2785258648565	-402.0016040968368	0.1289752978288805	-337.20353740011524	319.8587386156239
493	BHIS_2	CD630	high	27.908518698699385	6.300601133463943	-1.81405371541546	-2.930394463363436		197.89435399092744		27.908518698699368	0.1023312352287229	-0.0232570989155647	-137.52976777233192	-1000.0	-55.817037397398735	0.1023312352285898	0.0		27.908518698699368	175.3413695267642	2.930394463363436	-530.9369160416397	415.40384656584615	-317.22682920855027	-2.11174458153492					1.4326372931999458	341.28287940522364	-718.261158220557		0.0232570989155828		27.908518698699368		0.0093028395662031	326.2730906354187	-325.15674988747094	0.1023312352284619	553.2528231655938	27.908518698699368	825.0288358434353	-230.7882015539634	0.1279140440356059	-334.4289089312399	317.22682920855027
494	BHIS_2	CD630	high	27.908518698699385	-666.0092128197995	-1.81405371541546	-2.930394463363436		388.2542548023053		27.908518698699368	0.1023312352287229	-0.0232570989155647	0.0	-944.1829626026012	0.0	0.1023312352285898	-18.24686852001423		27.908518698699368	175.34136952676488	2.930394463363436	-651.989558343395	989.2110437769968	-317.22682920855027	-2.11174458153492					1.4326372931999458	476.6227479529765	-568.068384206141		0.0232570989155828		27.908518698699368		0.0093028395662031	489.8661431752578	-488.7498024273101	0.1023312352284619	306.63173103412123	27.908518698699368	959.5716992574168	-40.42830074258325	0.1279140440356059	-334.4289089312399	317.22682920855027
495	BHIS_2	CD630	high	27.908518698699385	0.0	-1.81405371541546	-2.930394463363436		168.63428694973595		27.908518698699368	0.1023312352287229	-0.0232570989155647	-1000.0	-1000.0	-262.32636291547794	0.1023312352285898	0.0		27.908518698699368	175.3413695267642	2.930394463363436	-346.78436964852483	1000.0	-317.2268292085512	-2.11174458153492					0.0	695.1037078254793	0.0		0.0232570989155647		27.908518698699368		0.0093028395662031	484.0840213987515	-482.9676806508037	0.1023312352284619	284.27853125810645	27.908518698699368	795.7687688022467	-260.0482685951521	0.1279140440356059	-334.4289089312399	317.2268292085512
496	BHIS_2	CD630	high	27.908518698699385	6.300601133463829	-1.81405371541546	-2.930394463363436		264.0972507963934		27.908518698699368	0.1023312352287229	-0.0232570989155647	-1000.0	-988.1097831059806	-43.9268205033793	0.1023312352285898	0.0		27.908518698699368	175.3413695267642	2.930394463363436	-453.70063936185886	1000.0	-317.22682920855027	-2.11174458153492					0.0	1000.0	0.0		0.0232570989155828		27.908518698699368		0.0093028395662031	416.7999840610681	-415.68364331312034	0.1023312352284619	149.71045658273874	27.908518698699368	879.3415157548823	-164.58530474849704	0.1279140440356059	-334.4289089312399	317.22682920855027
497	BHIS_2	CD630	high	31.762702032782613	0.0	-2.064575632130868	-3.335083713442172		416.18216553800966		31.762702032782595	0.1164632407868566	-0.026468918360706	-937.1071454865915	-977.1465769941412	-40.67198105970647	0.1164632407868566	0.0		31.762702032782613	199.5561188476246	3.335083713442172	-358.368996995899	739.9311833588719	-361.0360464392954	-2.403377787147216					1.6304853710161729	0.0	0.0		0.0264689183606521		31.762702032782595		0.0105875673442608	470.3863576481676	-469.1158495668564	0.1164632407868566	560.6070702954478	31.762702032782595	968.9702705158728	-71.70171054383354	0.1455790509835868	-380.6137437895093	361.0360464392955
498	BHIS_2	CD630	high	27.908518698699385	569.484726846242	-1.81405371541546	-2.930394463363436		0.0		27.908518698699368	0.1023312352287229	-0.0232570989155647	-538.692386096337	-944.1829626026012	0.0	0.1023312352285898	-428.67366711952207		27.908518698699368	175.34136952676607	2.930394463363436	-49.2183418584267	1000.0	-317.2268292085514	-2.11174458153492					247.7155331822411	0.0	315.04405861120097		0.0232570989155828		27.908518698699368		0.0093028395662031	506.29317217798086	-505.1768314300331	0.1023312352284619	328.69683281656535	27.908518698699368	571.3174444551152	-428.6825555448849	0.1279140440356059	-334.4289089312399	317.2268292085514
499	BHIS_2	CD630	high	28.21692878885483	0.0	-1.8341003712755537	-2.9627775228297613		0.0		28.216928788854872	0.1034620722258015	-0.0235141073240457	0.0	-797.5027226801278	0.0	0.1034620722258015	-1000.0		28.21692878885483	177.27902333660938	2.9627775228297613	-165.76730343957695	1000.0	-320.7324238999837	-2.135080945023352					345.3431594314284	960.2003588868536	55.45607638705496		0.0235141073239901		28.216928788854872		0.0094056429296182	316.35678859352333	-315.2281114419691	0.1034620722258015	-47.68267606452408	28.216928788854872	420.5167605452998	-433.4198197125377	0.1293275902822515	-338.12459952189954	320.7324238999837
500	BHIS + 120uM Deoxycholate	CD630	high	31.804254027688444	1000.0	-2.0672765117997187	-3.339446672907281	728.2541012417917	553.0450065589288	-728.2541012417917	31.804254027688444	0.1166155981015348	-0.026503545023047	-572.0074610761282	-782.9147634250082	0.0	0.1166155981015348	-161.3949137934381		31.804254027688444	199.81717833888203	3.339446672907281	-490.8297734220165	1000.0	-361.5083541147248	-2.4065218880950883				0.0	0.0	432.00230579601816	0.0		0.026503545023047		31.804254027688444		0.0106014180092294	420.1126936746957	-418.8405235135882	0.1166155981015348	-78.04845253668907	31.8042540276884	975.8605711929844	64.53613213118433	0.1325177251153683	-381.1116630259364	361.5083541147248
501	BHIS + 120uM Deoxycholate	CD630	high	30.376432352429447	823.7780013552391	-1.974468102908532	-3.189525397005127	145.1291416898564	466.60304775074735	-145.1291416898564	30.376432352429447	0.1113802519589626	-0.0253136936270266	-177.87052965362375	-801.9480437245385	137.29909157060263	0.1113802519589626	-200.6326029630441		30.376432352429447	190.8465765422523	3.189525397005127	13.406132144872233	332.50414205918594	-345.27878107261427	-2.2984833813338272				-941.1264703377052	819.5981009836738	576.2815778404135	200.6326029630441		0.0253136936270266		30.376432352429447		0.0101254774508561	197.249299056828	-196.03424176273063	0.1113802519591899	72.72484649965361	30.376432352429447	862.7009084293974	0.0	0.1518821617622734	-364.002018112124	345.27878107261427
502	BHIS + 120uM Deoxycholate	CD630	high	30.411621816420297	0.0	-1.9767554180673408	-3.1932202907241307	0.0	506.19645525815497	-987.765970199418	30.41162181642028	0.1115092799935422	-0.0253430181803651	-101.25877933341845	-1000.0	-932.0332764317332	0.1115092799935422	0.0		30.41162181642028	191.0676620421877	3.1932202907241307	-48.60194821228117	908.8355324075674	-345.67876797997747	-2.301146050775802				-408.7526882679638	260.89314337180167	339.2816994560179	0.0		0.0253430181803651		30.41162181642028		0.01013720727214	526.0502568522113	-524.8337919795545	0.1115092799935422	342.23113996488075	30.411621816420297	815.8260808581446	-244.9971627746961	284.2020938426817	-364.42369488312727	345.67876797997747
503	BHIS + 120uM Deoxycholate	CD630	high	30.376432352429447	0.0	-1.974468102908532	-3.1895253970050907	0.0	242.90301880943457	0.0	30.376432352429447	0.1113802519589626	-0.0253136936270266	-1000.0	-1000.0	-60.752864704858894	0.1113802519589626	0.0		30.376432352429447	190.8465765422536	3.1895253970050907	-865.7409620050497	1000.0	-345.2787810726144	-2.2984833813338272				6.480305568518247	0.0	145.77012266884344	-748.999		0.0253136936270266		30.376432352429447		0.0101254774508561	471.73050445754507	-470.5154471634478	0.1113802519591899	104.24338154674342	30.376432352429447	837.0781494571762	-223.67471524768268	0.1265684681352468	-364.0020181121242	345.2787810726144
504	BHIS + 120uM Deoxycholate	CD630	high	30.376432352429447	0.0	-1.974468102908532	-3.189525397005127	0.0	499.7073172023587	0.0	30.376432352429447	0.1113802519591899	-0.0253136936270266	-19.582673389866727	-1000.0	-356.8368927185114	0.1113802519591899	0.0		30.376432352429447	190.8465765422523	3.189525397005127	-7.766241204771177	975.9216146219728	-345.27878107261427	-2.2984833813338272				-433.6111201316319	977.8859572474308	292.4178480303492	0.0		0.0253136936270266		30.376432352429447		0.0101254774508561	517.952050105865	-516.7369928117678	0.1113802519591899	404.0462093682738	30.376432352429447	516.7369928117677	0.0	33.25615161337396	-364.0020181121242	345.27878107261427
505	BHIS + 120uM Deoxycholate	CD630	high	30.376432352429447	774.6104360970378	-1.974468102908532	-3.189525397005127	0.0	528.2165780389226	0.0	30.376432352429447	0.1113802519594173	-0.0253136936270266	-511.3962285646968	-1000.0	-60.752864704858894	0.1113802519594173	-303.39895676332907		30.376432352429447	190.8465765422523	3.189525397005127	13.406132144872233	1000.0	-345.27878107261427	-2.2984833813338272				-682.7103734305548	632.2231006143443	342.56395930734595	303.39895676332907		0.0253136936270266		30.376432352429447		0.0101254774508561	597.9044259941849	-596.6893687000877	0.1113802519594173	495.954342702684	30.376432352429447	684.5258348284933	-376.2270298763656	437.9924423263053	-364.002018112124	345.27878107261427
506	BHIS + 120uM Deoxycholate	CD630	high	30.376432352429447	700.8574517991262	-1.974468102908532	-3.189525397005127	0.0	195.7431045257116	0.0	30.376432352429447	0.1113802519590763	-0.0253136936270266	-1000.0	-1000.0	-381.66083858333104	0.1113802519590763	-225.6674040332516		30.376432352429447	190.8465765422523	3.189525397005127	-377.62809822471127	1000.0	-345.27878107261427	-2.2984833813338272				-993.5196944314818	1.55932352742471	0.0	225.6674040332516		0.0253136936270245		30.376432352429447		0.0101254774508561	324.16500400015224	-322.9499467060551	0.1113802519591899	-241.0904124548763	30.376432352429447	789.9182351734506	-270.83462953140827	0.1265684681351331	-364.002018112124	345.27878107261427
507	BHIS + 120uM Deoxycholate	CD630	high	30.376432352429447	0.0	-1.974468102908532	-3.1895253970050907	0.0	279.108809247268	-768.9939543330593	30.376432352429447	0.1113802519589626	-0.0253136936270266	0.0	-1000.0	-60.752864704858894	0.1113802519589626	-567.1929253126855		30.376432352429447	190.8465765422523	3.1895253970050907	-2.298483381333881	381.9764007951511	-345.2787810726144	-2.2984833813338272				-625.8396907077761	0.0	270.0283188062592	567.1929253126855		0.0253136936270266		30.376432352429447		0.0101254774508561	229.2677202421977	-228.0526629481004	0.1113802519591899	98.01345341771344	30.376432352429447	873.2712830481961	-187.4815816566628	0.1392253149487032	-364.002018112124	345.2787810726144
508	BHIS + 120uM Deoxycholate	CD630	high	30.376432352429447	0.0	-1.974468102908532	-3.189525397005127	1000.0	528.2165780389237	-1000.0	30.376432352429447	0.1113802519593889	-0.0253136936270266	-1000.0	-174.7805867625284	764.4665485326126	0.1113802519593889	-984.312963215238		30.376432352429447	190.8465765422523	3.189525397005127	13.406132144872233	1000.0	-345.27878107261427	-2.2984833813338272				-347.90640026935307	1.55932352742471	782.7192106812818	800.5049431550971		0.0253136936270266		30.376432352429447		0.0101254774508561	332.96972525614626	-331.754667962049	0.1113802519593889	58.1137825381403	30.376432352429447	235.5334514673874	61.61353028817723	0.1518821617622734	-364.002018112124	345.27878107261427
509	BHIS + 120uM Deoxycholate	CD630	high	34.57604861245932	97.37901864030118	-2.2474431598099045	-3.630485104308264	0.0	601.2438152145281	0.0	34.576048612459275	0.1267788449123111	-0.0288133738437181	-997.1186626156284	-1000.0	-69.15209722491852	0.1267788449123111	-387.02604224292384		34.57604861245932	217.2315837320025	3.630485104308224	-296.5175515286124	702.6113724922154	-393.0144192282871	-2.6162543450094184				-200.8571837594975	0.0	0.0	387.02604224292384		0.0288133738437181		34.576048612459275		0.0115253495374864	472.9497726557653	-471.5667307112669	0.1267788449123111	373.4689993477338	34.576048612459275	994.4678322220066	70.16056530944866	0.1440668692185802	-414.3261897005334	393.0144192282871
510	BHIS + 120uM Deoxycholate	CD630	high	30.376432352429447	1000.0	-1.974468102908532	-3.1895253970050907	0.0	528.2165780389226	-322.4377306421765	30.376432352429447	0.1113802519591899	-0.0253136936270266	-1000.0	-1000.0	-60.752864704858894	0.1113802519591899	-398.3752974212846		30.376432352429447	190.8465765422523	3.1895253970050907	13.406132144872233	676.4221236072632	-345.2787810726144	-2.2984833813338272				-507.47816825391055	0.4191777768643367	547.4738606513293	11.826557662545495		0.0253136936270266		30.376432352429447		0.0101254774508561	215.84255524416744	-214.6274979500701	0.1113802519591899	58.10112569132775	30.376432352429447	297.0786678865926	61.626187134990914	0.1392253149487032	-364.002018112124	345.2787810726144
511	BHIS + 120uM Deoxycholate	CD630	high	30.376432352429447	-516.2694268521832	-1.974468102908532	-3.1895253970050907	555.7810769444986	528.216578038922	-555.7810769444986	30.376432352429447	0.1113802519590763	-0.0253136936270266	-437.46991076791306	-1000.0	-60.752864704858894	0.1113802519590763	-1000.0		30.376432352429447	190.8465765422523	3.1895253970050907	-30.43083661476556	364.0020181121241	-345.2787810726144	-2.2984833813338272				0.0	109.70483527933914	0.0	811.9164155012285		0.0253136936270266		30.376432352429447		0.0101254774508561	149.70075676084264	-148.48569946674536	0.1113802519591899	108.80687980460186	30.376432352429447	489.7983782336982	61.62618713499103	0.1392253149487032	-364.0020181121241	345.2787810726144
512	BHIS + 120uM Deoxycholate	CD630	high	30.376432352429447	0.0	-1.9744681029080768	-3.1895253970050907	195.00703962017224	466.5903909039276	-195.00703962017224	30.376432352429447	0.1113802519589626	-0.0253136936270266	-1000.0	-1000.0	-60.752864704858894	0.1113802519589626	0.0		30.376432352429447	190.8465765422523	3.1895253970050907	-265.72601891052057	730.442280103654	-345.2787810726144	-2.2984833813338272				-280.5140999406934	451.0308861890579	313.4937510140219	0.0		0.0253136936270266		30.376432352429447		0.0101254774508561	377.0628384301266	-375.8477811360293	0.1113802519591899	58.10112569132525	30.376432352429447	995.1397708236112	0.0	0.1392253149487032	-364.002018112124	345.2787810726144
513	BHIS + 120uM Deoxycholate	CD630	high	30.376432352429447	-362.9505326253964	-1.974468102908532	-3.1895253970050907	0.0	91.70596859479326	0.0	30.376432352429447	0.1113802519591899	-0.0253136936270266	-633.5526317767484	-1000.0	-60.752864704858894	0.1113802519591899	0.0		30.376432352429447	190.84657654225475	3.1895253970050907	-490.461800241337	1000.0	-345.2787810726144	-2.2984833813338272				0.0	1.55932352742471	0.0	0.0		0.0253136936270266		30.376432352429447		0.0101254774508561	430.0005243522504	-428.78546705815313	0.1113802519591899	75.516956390828	30.376432352429447	685.8810992425335	-374.87176546232536	0.1265684681352468	-364.0020181121244	345.2787810726144
514	BHIS + 120uM Deoxycholate	CD630	high	30.42121364008949	918.8202823450796	-1.977378886605834	-3.194227432209401	0.0	528.9952810233149	0.0	30.42121364008949	0.1115444500136605	-0.0253510113667516	-60.52218384950572	-1000.0	-60.842427280179095	0.1115444500136605	-40.91064145619464		30.42121364008949	191.1279247711641	3.194227432209401	-2.301871832100119	137.5101326465334	-345.78779504235104	-2.301871832100108				-993.5101410901142	936.94271501382	394.88787125985743	40.91064145619464		0.0253510113667516		30.42121364008949		0.0101404045466965	196.0997138992493	-194.88286535364568	0.1115444500136605	273.3630733479607	30.421213640089533	846.6772019551498	61.71703717233174	0.139430562517077	-364.5386340943048	345.78779504235104
515	BHIS + 120uM Deoxycholate	CD630	high	31.743341068848167	831.3663569850208	-2.0633171694751127	-3.333050812229057	50.706614791731454	551.9857895217366	-50.706614791731454	31.743341068848167	0.1163922505857769	-0.026452784224034	-430.0543672887275	-1000.0	-63.486682137696334	0.1163922505857769	-323.4195404896436		31.743341068848167	199.43447935939747	3.333050812229057	-53.17257419945168	955.7876242637624	-360.8159768159073	-2.401912807542844				-816.8592378088572	471.8781026593584	0.0	308.04917062919253		0.026452784224034		31.743341068848167		0.010581113689616	578.3330090080602	-577.0632753653063	0.1163922505857769	560.4246369255103	31.74334106884816	577.0632753653063	-435.6006968065742	500.1454903132322	-380.3817405752094	360.8159768159073
516	BHIS + 120uM Deoxycholate	CD630	high	31.000714627536126	0.0	-2.015046450789896	-3.2550750358912874	0.0	539.0722388769482	0.0	31.000714627536126	0.1136692869675509	-0.0258339288562865	-1000.0	-1000.0	-62.00142925507214	0.1136692869675509	-345.6911511109871		31.000714627536126	194.76876640371225	3.2550750358912874	-263.75296833839025	206.5491306699181	-352.37478959966006	-2.3457207401502296				-541.0886405065212	0.0	551.9884972120597	0.0		0.0258339288562865		31.000714627536126		0.010333571542512	123.99776686172436	-122.75773827662294	0.1136692869675509	59.24783073475578	31.00071462753608	789.4244049432897	62.90561676504194	0.1291696442814003	-371.4828178773501	352.37478959966006
517	BHIS + 120uM Deoxycholate	CD630	high	31.374476168266938	0.0	-2.039340950937344	-3.294319997668028	0.0	481.9206195748978	0.0	31.374476168266938	0.115039745950311	-0.0261453968068963	-1000.0	-1000.0	-525.1050942532273	0.115039745950311	-45.09730288853518		31.374476168266938	197.1170049876265	3.294319997668028	-177.88480140925037	1000.0	-356.6232124459675	-2.374002030065532				0.0	637.4325940117083	396.86143091622046	0.0		0.0261453968068963		31.374476168266938		0.0104581587227556	480.4319144989842	-479.1769354522536	0.115039745950311	75.10121119351652	31.374476168266938	961.4386378596312	0.0	0.1437996824378901	-375.9616175448118	356.6232124459675
518	BHIS + 120uM Deoxycholate	CD630	high	30.376432352429447	0.0	-1.9744681029080768	-3.189525397005127	751.402726306273	528.2165780389231	-751.402726306273	30.376432352429447	0.1113802519589626	-0.0253136936270266	-1000.0	-939.2471352951412	0.0	0.1113802519589626	0.0		30.376432352429447	190.8465765422523	3.189525397005127	-86.72488086193778	383.2702749558992	-345.2787810726144	-2.2984833813338272				-993.5196944314818	0.0	0.0	-28.59214710988272		0.0253136936270266		30.376432352429447		0.0101254774508561	76.86114706523233	-75.64608977113501	0.1113802519591899	-89.66753193776321	30.376432352429447	484.0126395528263	61.63884398180448	0.1265684681351331	-364.002018112124	345.2787810726144
519	BHIS + 120uM Deoxycholate	CD630	high	30.376432352429447	-93.35975948075468	-1.974468102908532	-3.189525397005127	0.0	466.5903909039337	-93.35975948075476	30.376432352429447	0.1113802519591899	-0.0253136936270266	-236.78559237084664	-966.7099703258172	-27.462835030676047	0.1113802519591899	0.0		30.376432352429447	190.8465765422523	3.189525397005127	13.406132144872233	893.8117719296885	-345.27878107261427	-2.2984833813338272				-445.6989358941231	989.1358740359016	316.6583056714247	0.0		0.0253136936270266		30.376432352429447		0.0101254774508561	472.801110378359	-471.5860530842617	0.1113802519591899	395.8541726055462	30.376432352429447	471.5860530842617	0.0	0.1392253149487032	-364.002018112124	345.27878107261427
520	BHIS + 120uM Deoxycholate	CD630	high	37.76181876827423	1000.0	-2.454518219937881	-3.9649909706688495	0.0	580.0162320038829	0.0	37.76181876827423	0.1384600021503956	-0.0314681823068667	-1000.0	-1000.0	-75.52363753654845	0.1384600021503956	-518.2889893363365		37.76181876827423	237.2468811452657	3.9649909706687936	-153.40704523255317	1000.0	-429.2260066660504	-2.857310953466083				-607.4214793974924	153.12093804218568	512.3908058938351	518.2889893363365		0.0314681823068667		37.76181876827423		0.012587272922758	488.52241401759954	-487.0119412668686	0.1384600021503956	151.28727808541475	37.76181876827423	993.958108997076	0.0	0.1573409115344759	-452.5014023951629	429.2260066660504
521	BHIS + 120uM Deoxycholate	CD630	high	30.376432352429447	276.3972866266997	-1.974468102908532	-3.189525397005127	0.0	528.2165780389223	-723.6027133733003	30.376432352429447	0.1113802519591899	-0.0253136936270266	-322.72653954545194	-1000.0	-142.81841547119006	0.1113802519591899	0.0		30.376432352429447	190.8465765422523	3.189525397005127	-470.69889661202376	368.7225268951466	-345.27878107261427	-2.2984833813338272				-993.5196944314818	1.55932352742471	0.0	-29.927678753734654		0.0253136936270266		30.376432352429447		0.0101254774508561	319.33223262511046	-318.1171753310132	0.1113802519591899	285.57933992829896	30.376432352429447	974.9698197415984	-438.3738128650096	500.1392253149491	-364.002018112124	345.27878107261427
522	BHIS + 120uM Deoxycholate	CD630	high	30.376432352429447	162.05343845370317	-1.9744681029080768	-3.1895253970050907	0.0	528.2165780389204	0.0	30.376432352429447	0.1113802519589626	-0.0253136936270266	-1000.0	-942.8358515624736	-3.588716267332416	0.1113802519589626	0.0		30.376432352429447	190.8465765422523	3.1895253970050907	7.492853313599312	894.332516715031	-345.2787810726144	-2.2984833813338272				-346.7319235836602	635.2283479063367	238.6849530977508	0.0		0.0253136936270266		30.376432352429447		0.0101254774508561	657.0520176889762	-655.8369603948789	0.1113802519591899	712.1033479623877	30.376432352429447	759.3007493529806	61.63884398180403	0.1265684681351331	-364.002018112124	345.2787810726144
523	BHIS + 120uM Deoxycholate	CD630	high	30.376432352429447	0.0	-1.974468102908532	-3.189525397005127	0.0	379.2143515582631	-987.7801262662648	30.376432352429447	0.1113802519589626	-0.0253136936270266	0.0	-1000.0	-60.752864704858894	0.1113802519589626	0.0		30.376432352429447	190.8465765422523	3.189525397005127	13.406132144872233	1000.0	-345.27878107261427	-2.2984833813338272				-329.26524919854376	1.55932352742471	304.1236886881826	-122.60288402794832		0.0253136936270266		30.376432352429447		0.0101254774508561	562.8764281886995	-561.6613708946023	0.1113802519591899	469.8165801559162	30.376432352429447	561.6613708946022	-499.0914938102567	411.8546797795368	-364.002018112124	345.27878107261427
524	BHIS + 120uM Deoxycholate	CD630	high	30.530245678701817	0.0	-1.984465969115604	-3.2056757962636864	0.0	468.9402851430164	0.0	30.53024567870177	0.1119442341552388	-0.0254418713989252	0.0	-938.9395086425964	0.0	0.1119442341552388	0.0		30.530245678701817	191.81294238814988	3.2056757962636864	13.474015092867036	1000.0	-347.0271258812436	-2.310121923021768				-678.6031405964613	632.2018209068893	617.9083095704556	0.0		0.0254418713989252		30.53024567870177		0.0101767485595672	483.1512671115229	-481.9300572843748	0.1119442341552388	408.55007590749904	30.53024567870177	289.04680602365966	0.0	0.1272093569945907	-365.8451694251586	347.0271258812436
525	BHIS + 120uM Deoxycholate	CD630	high	30.376432352429447	0.0	-1.974468102908532	-3.1895253970050907	0.0	528.2165780389228	0.0	30.376432352429447	0.1113802519594173	-0.0253136936270266	-997.4686306372976	-678.7906866675611	179.27340618581172	0.1113802519594173	0.0		30.376432352429447	190.8465765422523	3.1895253970050907	-496.7092198284864	1000.0	-345.27878107261427	-2.2984833813338272				-52.808359163457226	0.0	150.59950133712772	0.0		0.0253136936270266		30.376432352429447		0.0101254774508561	396.3854986864578	-395.1704413923605	0.1113802519594173	-20.380157071287613	30.376432352429447	709.6001978378007	-29.94335353461929	91.70876598455892	-364.002018112124	345.27878107261427
526	BHIS + 120uM Deoxycholate	CD630	high	30.376432352429447	685.3711131304148	-1.974468102908532	-3.1895253970050907	0.0	79.16069260911632	-678.6309049817091	30.376432352429447	0.1113802519589626	-0.0253136936270266	-961.0067863369306	-1000.0	-60.752864704858894	0.1113802519589626	0.0		30.376432352429447	190.8465765422523	3.1895253970050907	-309.85691889853945	1000.0	-345.2787810726144	-2.2984833813338272				-912.370885276432	373.7046018598948	50.20800130340103	0.0		0.0253136936270266		30.376432352429447		0.0101254774508561	552.1591718642915	-550.9441145701942	0.1113802519591899	226.28423938039168	30.376432352429447	995.1397708236112	-387.4296982948149	0.1392253149487032	-364.002018112124	345.2787810726144
527	BHIS + 120uM Deoxycholate	CD630	high	30.376432352429447	798.7427634103819	-1.974468102908532	-3.189525397005127	0.0	528.2165780389247	-222.54906112319225	30.376432352429447	0.1113802519591899	-0.0253136936270266	-1000.0	-1000.0	-60.752864704858894	0.1113802519591899	-260.9729587004987		30.376432352429447	190.8465765422523	3.189525397005127	-360.7549826548	770.7618721088861	-345.27878107261427	-2.2984833813338272				-629.1818579798461	0.0	952.3611108834276	260.9729587004987		0.0253136936270266		30.376432352429447		0.0101254774508561	192.9627924691928	-191.7477351750955	0.1113802519591899	-189.62443003663705	30.376432352429447	489.4514684644023	61.63884398180392	0.1265684681352468	-364.002018112124	345.27878107261427
528	BHIS + 120uM Deoxycholate	CD630	high	30.376432352429447	0.0	-1.974468102908532	-3.189525397005127	0.0	528.2165780389236	-998.4406764725752	30.376432352429447	0.1113802519598152	-0.0253136936270266	-505.0174052167311	-1000.0	-60.752864704858894	0.1113802519598152	0.0		30.376432352429447	190.8465765422525	3.189525397005127	-840.9351703107864	967.5906037446292	-345.27878107261427	-2.2984833813338272				-462.14698707950674	0.0	375.8908160549836	-699.3874166114747		0.0253136936270266		30.376432352429447		0.0101254774508561	538.1358739989198	-536.9208167048225	0.1113802519598152	237.8303191050736	30.376432352429447	966.74991455813	-438.3738128650093	500.1392253149491	-364.0020181121241	345.27878107261427
529	BHIS + 120uM Deoxycholate	CD630	high	30.376432352429447	1000.0	-1.974468102908532	-3.1895253970050907	0.0	528.2165780389256	0.0	30.376432352429447	0.1113802519591899	-0.0253136936270266	-1000.0	-175.43049327403563	602.3724792670278	0.1113802519591899	-754.044916269302		30.376432352429447	190.8465765422552	3.1895253970050907	0.0	756.4465762407633	-345.2787810726144	-2.2984833813338272				-993.5196944314818	239.37352338767136	542.7678264557946	754.044916269302		0.0253136936270266		30.376432352429447		0.0101254774508561	384.1615022673342	-382.9464449732368	0.1113802519591899	355.94015207242205	30.376432352429447	382.9464449732368	0.0	61.76541244993962	-364.002018112124	345.2787810726144
530	BHIS + 120uM Deoxycholate	CD630	high	32.44255134641401	483.3467113858201	-2.1087658375168985	-3.406467891373472	0.0	70.23485282100282	-250.1639274472788	32.44255134641402	0.1189560216035289	-0.0270354594553055	-263.0915654977931	-797.9910469496622	-760.1481154500216	0.1189560216035289	-633.9948583249795		32.44255134641401	203.8274207755688	3.406467891373472	-105.75252088906268	1000.0	-368.76366697090606	-2.454819718545328				123.00141453959498	135.79156195379636	492.3036671309806	633.9948583249795		0.0270354594553055		32.44255134641402		0.010814183782138	507.3881795172212	-506.09047746336455	0.1189560216035289	137.88296679088717	32.44255134641402	994.8091917845736	-481.8391001070352	53.89609864144154	-388.7604056259903	368.7636669709061
531	BHIS + 120uM Deoxycholate	CD630	high	30.376432352429447	0.0	-1.974468102908532	-3.189525397005127	0.0	528.2165780389266	-832.5986117412813	30.376432352429447	0.1113802519594173	-0.0253136936270266	-1000.0	-1000.0	-85.47027719975813	0.1113802519594173	0.0		30.376432352429447	190.8465765422523	3.189525397005127	-432.36976089462814	1000.0	-345.27878107261427	-2.2984833813338272				-309.72382508776275	1.55932352742471	863.2259562711635	0.0		0.0253136936270266		30.376432352429447		0.0101254774508561	454.6023540429313	-453.3872967488341	0.1113802519594173	253.26843186437964	30.376432352429447	453.3872967488341	-438.3738128650096	500.1392253149491	-364.002018112124	345.27878107261427
532	BHIS + 120uM Deoxycholate	CD630	high	30.376432352429447	1000.0	-1.9744681029080768	-3.1895253970050907	0.0	466.5777340571167	0.0	30.376432352429447	0.1113802519589626	-0.0253136936270266	0.0	-1000.0	-60.752864704858894	0.1113802519589626	0.0		30.376432352429447	190.8465765422523	3.1895253970050907	2.02509549016213	1000.0	-345.2787810726144	-2.2984833813338272				-661.8384526404577	996.225118726468	623.2154501529559	0.0		0.0253136936270266		30.376432352429447		0.0101254774508561	544.1725064138836	-542.9574491197864	0.1113802519591899	206.31757575437155	30.376432352429447	995.1397708236112	0.0	0.1265684681351331	-364.002018112124	345.2787810726144
533	BHIS + 120uM Deoxycholate	CD630	high	30.7499000270318	0.0	-1.998743501757076	-3.228739502838338	0.0	534.7108172174354	0.0	30.7499000270318	0.1127496334324502	-0.0256249166891393	-1000.0	-776.806565058897	0.0	0.1127496334324502	-278.6206282770564		30.7499000270318	193.19296884797188	3.228739502838338	-234.36090964843697	1000.0	-349.52386364059475	-2.326742435378739				-50.24351529985484	0.0	0.0	278.6206282770564		0.0256249166891393		30.7499000270318		0.0102499666756772	441.1681800811753	-439.93818408009406	0.1127496334324502	0.2478012163383027	30.749900027031792	900.7030372511459	62.396672138185295	0.1281245834459657	-368.4772963698764	349.52386364059475
534	BHIS + 120uM Deoxycholate	CD630	high	30.376432352429447	1000.0	-1.974468102908532	-3.189525397005127	0.0	449.0099890672655	0.0	30.376432352429447	0.1113802519591899	-0.0253136936270266	-1000.0	-1000.0	-60.752864704858894	0.1113802519591899	0.0		30.376432352429447	190.8465765422523	3.189525397005127	-2.298483381333881	1000.0	-345.27878107261427	-2.2984833813338272				-565.7554080906759	977.885957247431	0.0	0.0		0.0253136936270266		30.376432352429447		0.0101254774508561	649.6498438719319	-648.4347865778345	0.1113802519591899	649.9372739386041	30.376432352429447	635.2870617453867	-425.46580295947217	408.0246264377516	-364.002018112124	345.27878107261427
535	BHIS + 120uM Deoxycholate	CD630	high	30.376432352429447	0.0	-1.9744681029080768	-3.1895253970050907	0.0	443.5220219016229	0.0	30.376432352429447	0.1113802519589626	-0.0253136936270266	-610.575451054988	-939.2471352951412	0.0	0.1113802519589626	0.0		30.376432352429447	190.8465765422523	3.1895253970050907	-170.3447843082272	1000.0	-345.2787810726144	-2.2984833813338272				-832.8002931846667	296.66455709021443	934.1641661361716	-302.46594782607383		0.0253136936270266		30.376432352429447		0.0101254774508561	497.8998122041273	-496.6847549100301	0.1113802519591899	99.7335817195334	30.376432352429447	976.9442878445064	-23.055712155493666	0.1265684681351331	-364.002018112124	345.2787810726144
536	BHIS + 120uM Deoxycholate	CD630	high	31.52650727683113	0.0	-2.0492229729940163	-3.310283264067269	0.0	484.2689954381348	-1000.0	31.52650727683113	0.115597193348381	-0.0262720893973664	-771.9272618864636	-1000.0	-113.13945918114403	0.115597193348381	0.0		31.52650727683113	198.07217366118263	3.310283264067269	0.0	998.3816392931228	-358.35129937998056	-2.3855057172802225				-709.8398723054601	0.0	62.50534234384554	-232.2762724171139		0.0262720893973664		31.52650727683113		0.0105088357589437	434.6977102959306	-433.4366500048575	0.115597193348381	118.89025696351382	31.526507276831136	651.8641768531218	0.0	0.1576325363841556	-377.7834124709288	358.35129937998056
537	BHIS + 120uM Deoxycholate	CD630	high	30.376432352429447	0.0	-1.974468102908532	-3.1895253970050907	946.9137439788716	0.0	-946.9137439788716	30.376432352429447	0.1113802519589626	-0.0253136936270266	-518.0946504392259	-939.2471352951412	0.0	0.1113802519589626	-1000.0		30.376432352429447	190.8465765422523	3.1895253970050907	13.406132144872233	-549.0153036455497	-345.2787810726144	-2.2984833813338272				-843.8754490566439	47.67561948235918	751.6239344615072	972.5550844643584		0.0253136936270266		30.376432352429447		0.0101254774508561	-269.0189397221324	270.23399701622964	0.1113802519591899	98.2705142105226	30.376432352429447	243.3072705223296	-466.57773405711487	0.1265684681351331	-364.0020181121241	345.2787810726144
538	BHIS + 120uM Deoxycholate	CD630	high	30.376432352429447	998.84569557061	-1.974468102908532	-3.1895253970050907	0.0	528.2165780389238	0.0	30.376432352429447	0.1113802519593036	-0.0253136936270266	-522.5060491994789	-1000.0	-60.752864704858894	0.1113802519593036	0.0		30.376432352429447	190.8465765422523	3.1895253970050907	13.406132144872233	999.5949809019652	-345.2787810726144	-2.2984833813338272				-900.2441096544974	0.0	344.0911541609906	-454.73187749110105		0.0253136936270266		30.376432352429447		0.0101254774508561	350.03497244962864	-348.8199151555313	0.1113802519593036	44.53868777580874	30.376432352429447	348.81991515553125	61.626187134990914	0.1392253149487032	-364.002018112124	345.2787810726144
539	BHIS + 120uM Deoxycholate	CD630	high	30.7499000270318	0.0	-1.998743501757076	-3.228739502838338	0.0	534.7108172174354	0.0	30.7499000270318	0.1127496334324502	-0.0256249166891393	-1000.0	-776.806565058897	0.0	0.1127496334324502	-278.6206282770564		30.7499000270318	193.19296884797188	3.228739502838338	-234.36090964843697	1000.0	-349.52386364059475	-2.326742435378739				-50.24351529985484	0.0	0.0	278.6206282770564		0.0256249166891393		30.7499000270318		0.0102499666756772	441.1681800811753	-439.93818408009406	0.1127496334324502	0.2478012163383027	30.749900027031792	900.7030372511459	62.396672138185295	0.1281245834459657	-368.4772963698764	349.52386364059475
540	BHIS + 120uM Deoxycholate	CD630	high	30.376432352429447	774.6104360970378	-1.974468102908532	-3.189525397005127	0.0	528.2165780389226	0.0	30.376432352429447	0.1113802519594173	-0.0253136936270266	-511.3962285646968	-1000.0	-60.752864704858894	0.1113802519594173	-303.39895676332907		30.376432352429447	190.8465765422523	3.189525397005127	13.406132144872233	1000.0	-345.27878107261427	-2.2984833813338272				-682.7103734305548	632.2231006143443	342.56395930734595	303.39895676332907		0.0253136936270266		30.376432352429447		0.0101254774508561	597.9044259941849	-596.6893687000877	0.1113802519594173	495.954342702684	30.376432352429447	684.5258348284933	-376.2270298763656	437.9924423263053	-364.002018112124	345.27878107261427
541	BHIS + 120uM Deoxycholate	CD630	high	30.376432352429447	704.4271214016513	-1.974468102908532	-3.189525397005127	0.0	528.2165780389251	0.0	30.376432352429447	0.1113802519593605	-0.0253136936270266	-1000.0	-1000.0	-775.0529949973293	0.1113802519593605	0.0		30.376432352429447	190.8465765422561	3.189525397005127	-94.39060443980418	980.1333763543826	-345.27878107261427	-2.2984833813338272				-58.52619822690639	793.7017151304901	470.2051145739976	0.0		0.0253136936270266		30.376432352429447		0.0101254774508561	513.1131008818753	-511.898043587778	0.1113802519593605	157.63342705952027	30.376432352429447	976.9442878445068	61.63884398180448	0.1265684681352468	-364.0020181121241	345.27878107261427
542	BHIS + 120uM Deoxycholate	CD630	high	30.376432352429447	71.79626604013833	-1.974468102908532	-3.189525397005127	0.0	528.2165780389248	0.0	30.376432352429447	0.1113802519591899	-0.0253136936270266	-343.4148162780875	-1000.0	-60.752864704858894	0.1113802519591899	-43.28439054213277		30.376432352429447	190.8465765422523	3.189525397005127	-164.21455482544434	1000.0	-345.27878107261427	-2.2984833813338272				-48.39481667834718	1.55932352742471	0.0	0.0		0.0253136936270266		30.376432352429447		0.0101254774508561	642.7900999870445	-641.5750426929472	0.1113802519591899	629.643923752606	30.376432352429447	641.5750426929472	61.63884398180426	0.1265684681352468	-364.002018112124	345.27878107261427
543	BHIS + 120uM Deoxycholate	CD630	high	30.376432352429447	0.0	-1.974468102908532	-3.189525397005127	0.0	528.2165780389241	0.0	30.376432352429447	0.1113802519590763	-0.0253136936270266	-997.4686306372976	-1000.0	-453.3890368325078	0.1113802519590763	0.0		30.376432352429447	190.8465765422523	3.189525397005127	-491.2414620050495	381.21530838612887	-345.27878107261427	-2.2984833813338272				-5.548761643043804	0.0	0.0	0.0		0.0253136936270266		30.376432352429447		0.0101254774508561	240.4044203185574	-239.1893630244601	0.1113802519591899	113.26469039101494	30.376432352429447	899.9744943014362	61.63884398180426	0.1265684681352468	-364.002018112124	345.27878107261427
544	BHIS + 120uM Deoxycholate	CD630	high	30.376432352429447	0.0	-1.974468102908532	-3.1895253970050907	0.0	528.2165780389192	0.0	30.376432352429447	0.1113802519589627	-0.0253136936270266	-1000.0	-1000.0	-60.752864704858894	0.1113802519589627	-172.33558028210552		30.376432352429447	190.8465765422523	3.1895253970050907	-379.1217203497356	0.0	-345.2787810726144	-2.2984833813338272				-439.1415215099414	0.0	0.0	29.32585130499081		0.0253136936270266		30.376432352429447		0.0101254774508561	85.53980653833662	-84.32474924423934	0.1113802519591899	181.81000352185745	30.376432352429447	750.9914159109061	-74.24637171468692	136.01178416462676	-364.0020181121244	345.2787810726144
545	BHIS + 120uM Deoxycholate	CD630	high	30.376432352429447	736.3275437564305	-1.974468102908532	-3.189525397005127	0.0	528.2165780389244	-97.38799946641682	30.376432352429447	0.1113802519591899	-0.0253136936270266	-1000.0	-1000.0	-60.752864704858894	0.1113802519591899	0.0		30.376432352429447	190.8465765422543	3.189525397005127	-719.3458363074592	1000.0	-345.27878107261427	-2.2984833813338272				-601.8456598194996	0.0	0.0	-456.2087486048198		0.0253136936270266		30.376432352429447		0.0101254774508561	428.0066661368788	-426.7916088427816	0.1113802519591899	-41.82124643650616	30.376432352429447	910.5882138203434	61.63884398180426	0.1265684681352468	-364.002018112124	345.27878107261427
546	BHIS + 120uM Deoxycholate	CD630	high	30.544366541156684	319.1939741156989	-1.9853838251751768	-3.207158486821452	499.0	531.1367900465771	-499.0	30.544366541156705	0.1119960106509181	-0.0254536387842563	-1000.0	-751.9036863119705	0.0	0.1119960106509181	-81.60078230104796		30.544366541156705	191.9016597933436	3.207158486821452	-7.80917637902246	430.12795034926944	-347.1876330178144	-2.3111904016141893				-929.235803461636	896.16291885699	458.26282902976186	81.60078230104796		0.0254536387842563		30.544366541156705		0.0101814555137188	214.28321371325592	-213.0614390516096	0.1119960106509181	13.455403451887603	30.544366541156684	874.9593030146555	61.96688362037162	0.1399950133136348	-366.0143802913799	347.1876330178144
547	BHIS + 120uM Deoxycholate	CD630	high	31.00751369721104	907.2825155955076	-2.015488390318751	-3.255788938207153	0.0	368.12694835260106	0.0	31.00751369721104	0.1136942168897754	-0.0258395947477083	-489.303000763267	-1000.0	-62.01502739442196	0.1136942168897754	0.0		31.00751369721104	194.8114830452221	3.255788938207153	4.747525936734178	304.7075246101278	-352.4520723582983	-2.3462352030889644				-993.385063744595	804.5419766857184	0.0	0.0		0.0258395947477083		31.00751369721104		0.0103358378990703	266.5173970119085	-265.2770964640201	0.1136942168897754	396.94619565883954	31.007513697210985	630.4627875945386	-431.5522397998835	323.5373312591527	-371.56429140440014	352.4520723582983
548	BHIS + 120uM Deoxycholate	CD630	high	30.376432352429447	0.0	-1.974468102908532	-3.189525397005127	0.0	528.2165780389244	-74.8760569408272	30.376432352429447	0.1113802519591899	-0.0253136936270266	-997.4686306372976	-1000.0	-270.2779659959656	0.1113802519591899	0.0		30.376432352429447	190.8465765422523	3.189525397005127	-491.2414620050494	500.9519061350203	-345.27878107261427	-2.2984833813338272				-5.548761643043804	0.0	0.0	0.0		0.0253136936270266		30.376432352429447		0.0101254774508561	249.39054809592733	-248.17549080183005	0.1113802519591899	65.17751473579813	30.376432352429447	801.6062890009363	61.63884398180426	0.1265684681352468	-364.002018112124	345.27878107261427
549	BHIS + 120uM Deoxycholate	CD630	high	30.376432352429447	1000.0	-1.974468102908532	-3.189525397005127	0.0	528.2165780389245	-196.7997786013248	30.376432352429447	0.1113802519589626	-0.0253136936270266	-1000.0	-1000.0	-60.752864704858894	0.1113802519589626	0.0		30.376432352429447	190.8465765422523	3.189525397005127	-491.24146200504936	369.0242249053713	-345.27878107261427	-2.2984833813338272				-993.5196944314818	0.0	964.920800152812	0.0		0.0253136936270266		30.376432352429447		0.0101254774508561	24.881964151784928	-23.66690685768765	0.1113802519591899	-185.883484437532	30.376432352429447	445.0407300861828	61.63884398180403	0.1265684681351331	-364.002018112124	345.27878107261427
550	BHIS + 120uM Deoxycholate	CD630	high	30.376432352429447	0.0	-1.974468102908532	-3.189525397005127	0.0	466.5903909039336	0.0	30.376432352429447	0.1113802519591899	-0.0253136936270266	-1000.0	-1000.0	-102.1046866196648	0.1113802519591899	-364.3286651089762		30.376432352429447	190.8465765422531	3.189525397005127	-314.29260320696494	1000.0	-345.2787810726144	-2.2984833813338272				-917.6657222175692	0.0	40.832064552483416	364.3286651089762		0.0253136936270266		30.376432352429447		0.0101254774508561	449.219490184501	-448.0044328904038	0.1113802519591899	0.0	30.376432352429447	933.0098411854424	0.0	0.1392253149487032	-364.002018112124	345.2787810726144
551	BHIS + 120uM Deoxycholate	CD630	high	30.376432352429447	146.90688406072127	-1.974468102908532	-3.189525397005127	0.0	528.2165780389264	-853.0931159392787	30.376432352429447	0.1113802519589626	-0.0253136936270266	-1000.0	-1000.0	-60.752864704858894	0.1113802519589626	-164.51647974279263		30.376432352429447	190.8465765422523	3.189525397005127	13.406132144872233	1000.0	-345.27878107261427	-2.2984833813338272				-657.3089457046576	855.7142242039253	734.5261047944267	164.51647974279263		0.0253136936270266		30.376432352429447		0.0101254774508561	535.058811997397	-533.8437547032996	0.1113802519591899	557.3123611554114	30.376432352429447	247.58172793909864	-438.3738128650096	500.1392253149491	-364.002018112124	345.27878107261427
552	BHIS + 120uM Deoxycholate	CD630	high	30.376432352429447	998.84569557061	-1.974468102908532	-3.1895253970050907	0.0	528.2165780389238	0.0	30.376432352429447	0.1113802519593036	-0.0253136936270266	-522.5060491994789	-1000.0	-60.752864704858894	0.1113802519593036	0.0		30.376432352429447	190.8465765422523	3.1895253970050907	13.406132144872233	999.5949809019652	-345.2787810726144	-2.2984833813338272				-900.2441096544974	0.0	344.0911541609906	-454.73187749110105		0.0253136936270266		30.376432352429447		0.0101254774508561	350.03497244962864	-348.8199151555313	0.1113802519593036	44.53868777580874	30.376432352429447	348.81991515553125	61.626187134990914	0.1392253149487032	-364.002018112124	345.2787810726144
553	BHIS + 120uM Deoxycholate	CD630	high	30.376432352429447	131.42706678416457	-1.974468102908532	-3.189525397005127	460.3073150152569	528.2165780389249	-868.5729332158354	30.376432352429447	0.1113802519591899	-0.0253136936270266	-546.4637608335544	-939.2471352951412	0.0	0.1113802519591899	0.0		30.376432352429447	190.8465765422525	3.189525397005127	13.406132144872233	591.3293627013874	-345.27878107261427	-2.2984833813338272				-698.9059169375372	535.9178037112113	742.2121952779445	0.0		0.0253136936270266		30.376432352429447		0.0101254774508561	329.6881614510419	-328.4731041569447	0.1113802519591899	78.77735064588	30.376432352429447	995.1397708236112	61.62618713499069	0.1392253149487601	-364.002018112124	345.27878107261427
554	BHIS + 120uM Deoxycholate	CD630	high	30.376432352429447	0.0	-1.974468102908532	-3.1895253970050907	0.0	384.9130641702865	0.0	30.376432352429447	0.1113802519589626	-0.0253136936270266	-1000.0	-1000.0	-60.752864704858894	0.1113802519589626	-619.510721283475		30.376432352429447	190.846576542254	3.1895253970050907	-142.59838784258477	1000.0	-345.2787810726144	-2.2984833813338272				6.480305568518247	88.71094268832881	90.7808754580642	619.510721283475		0.0253136936270266		30.376432352429447		0.0101254774508561	586.0285539436559	-584.8134966495586	0.1113802519591899	565.2674323571466	30.376432352429447	486.52029526692274	-574.2325694379361	492.6944680192406	-364.002018112124	345.2787810726144
555	BHIS + 120uM Deoxycholate	CD630	high	30.376432352429447	0.0	-1.974468102908532	-3.1895253970050907	0.0	528.2165780389228	0.0	30.376432352429447	0.1113802519594173	-0.0253136936270266	-997.4686306372976	-678.7906866675611	179.27340618581172	0.1113802519594173	0.0		30.376432352429447	190.8465765422523	3.1895253970050907	-496.7092198284864	1000.0	-345.27878107261427	-2.2984833813338272				-52.808359163457226	0.0	150.59950133712772	0.0		0.0253136936270266		30.376432352429447		0.0101254774508561	396.3854986864578	-395.1704413923605	0.1113802519594173	-20.380157071287613	30.376432352429447	709.6001978378007	-29.94335353461929	91.70876598455892	-364.002018112124	345.27878107261427
556	BHIS + 120uM Deoxycholate	CD630	high	30.376432352429447	0.0	-1.974468102908532	-3.1895253970050907	0.0	466.5903909039316	0.0	30.376432352429447	0.1113802519594173	-0.0253136936270266	-1000.0	-1000.0	-385.2223802821128	0.1113802519594173	-30.603334932839743		30.376432352429447	190.8465765422523	3.1895253970050907	-496.7092198284865	1000.0	-345.2787810726144	-2.2984833813338272				0.0	0.0	407.3506905886241	0.0		0.0253136936270266		30.376432352429447		0.0101254774508561	606.153535864947	-604.9384785708497	0.1113802519594173	361.2701493820304	30.376432352429447	995.1397708236112	0.0	0.1392253149487032	-364.0020181121241	345.2787810726144
557	BHIS + 120uM Deoxycholate	CD630	high	31.26721816117788	-296.4435197679922	-2.0323691804766213	-3.2830579069236823	0.0	522.0369146051888	0.0	31.267218161177933	0.1146464665909861	-0.0260560151342588	0.0	-1000.0	-62.53443632235587	0.1146464665909861	0.0		31.26721816117788	196.44313311149097	3.2830579069236823	-411.9516194851009	0.0	-355.4040464320558	-2.3658861741957966				-981.361309367546	169.3221970948764	801.2727668191708	0.0		0.0260560151342588		31.267218161177933		0.0104224060537259	-20.41887247420334	21.66956120065037	0.1146464665909861	44.948038181546735	31.267218161177933	515.0655879506609	41.7768356514066	0.1302800756715747	-374.6763405054902	355.40404643205585
558	BHIS + 120uM Deoxycholate	CD630	high	33.82460560302104	1000.0	-2.1985993641964114	-3.551583588317204	0.0	493.86831518010894	-62.432927886895925	33.82460560302099	0.1240235538777049	-0.0281871713358441	-935.6770525517544	-932.350788793958	0.0	0.1240235538777049	-92.59962658449666		33.82460560302104	212.51047875977	3.551583588317204	-465.583552569009	904.3216177100406	-384.47301702100526	-2.5593951572952545				0.0	61.50423031466062	0.0	0.0		0.0281871713358441		33.82460560302099		0.0112748685343403	416.4324975661431	-415.0795133420223	0.1240235538777049	32.0396047164877	33.82460560302099	974.3271243473072	-25.672875652692937	0.1409358566792541	-405.32161771004064	384.47301702100526
559	BHIS + 120uM Deoxycholate	CD630	high	30.376432352429447	-362.9505326253964	-1.974468102908532	-3.1895253970050907	0.0	91.70596859479326	0.0	30.376432352429447	0.1113802519591899	-0.0253136936270266	-633.5526317767484	-1000.0	-60.752864704858894	0.1113802519591899	0.0		30.376432352429447	190.84657654225475	3.1895253970050907	-490.461800241337	1000.0	-345.2787810726144	-2.2984833813338272				0.0	1.55932352742471	0.0	0.0		0.0253136936270266		30.376432352429447		0.0101254774508561	430.0005243522504	-428.78546705815313	0.1113802519591899	75.516956390828	30.376432352429447	685.8810992425335	-374.87176546232536	0.1265684681352468	-364.0020181121244	345.2787810726144
560	BHIS + 120uM Deoxycholate	CD630	high	30.376432352429447	1000.0	-1.974468102908532	-3.189525397005127	0.0	225.14377502043897	0.0	30.376432352429447	0.1113802519591899	-0.0253136936270266	-584.4443174285057	-1000.0	-76.66837351873107	0.1113802519591899	0.0		30.376432352429447	190.8465765422523	3.189525397005127	-784.9005131978292	1000.0	-345.27878107261427	-2.2984833813338272				-124.79061571103068	259.7371890788198	753.1372500838445	-1000.0		0.0253136936270266		30.376432352429447		0.0101254774508561	393.1551806890453	-391.94012339494816	0.1113802519591899	0.0	30.376432352429447	652.6882937081631	-408.0645709966958	166.75718042815276	-364.002018112124	345.27878107261427
561	BHIS + 120uM Deoxycholate	CD630	high	30.376432352429447	484.02968613843984	-1.974468102908532	-3.1895253970050907	0.0	528.2165780389201	0.0	30.376432352429447	0.1113802519591899	-0.0253136936270266	-133.79234254435218	-939.2471352951412	0.0	0.1113802519591899	0.0		30.376432352429447	190.8465765422523	3.1895253970050907	-59.403317958576736	729.86942280547	-345.2787810726144	-2.2984833813338272				-993.5196944314818	863.6762880929454	597.4311833109609	0.0		0.0253136936270266		30.376432352429447		0.0101254774508561	315.4124560969351	-314.1973988028378	0.1113802519591899	126.53985428089004	30.376432352429447	551.1561165748926	61.62618713499114	0.1392253149487032	-364.0020181121241	345.2787810726144
562	BHIS + 120uM Deoxycholate	CD630	high	30.376432352429447	-771.1127587601405	-1.974468102908532	-3.189525397005127	870.1586718495448	528.2165780389222	-870.1586718495448	30.376432352429447	0.1113802519594173	-0.0253136936270266	-641.1335834441452	-715.4917748995229	223.75536039561825	0.1113802519594173	-301.8900469330631		30.376432352429447	190.8465765422523	3.189525397005127	0.0	1000.0	-345.27878107261427	-2.2984833813338272				-861.9867023410025	1.5593235274246808	126.78549324962536	0.0		0.0253136936270266		30.376432352429447		0.0101254774508561	344.4082871093033	-343.193229815206	0.1113802519594173	0.0	30.376432352429447	408.95382580945335	0.0	61.76541244993962	-364.002018112124	345.27878107261427
563	BHIS + 120uM Deoxycholate	CD630	high	32.1963907316557	838.2224042777848	-2.092765397557628	-3.380621026823845	0.0	559.8638819781979	0.0	32.1963907316557	0.1180534326827378	-0.0268303256096942	-990.150891174344	-935.6072185366886	0.0	0.1180534326827378	-495.9439885881012		32.19639073165568	202.28086290264085	3.380621026823845	14.209340442904022	517.213938710652	-365.9656413164861	-2.436193565361945				-993.1314366439136	525.4988076391815	850.3516385128298	495.9439885881012		0.0268303256096942		32.1963907316557		0.0107321302438852	365.57569539883855	-364.2878397695723	0.1180534326827378	578.6152377742451	32.19639073165568	364.2878397695723	-417.35336843162895	482.8193629193288	-385.8106530180417	365.9656413164862
564	BHIS + 120uM Deoxycholate	CD630	high	30.376432352429447	736.3275437564305	-1.974468102908532	-3.189525397005127	0.0	528.2165780389244	-97.38799946641682	30.376432352429447	0.1113802519591899	-0.0253136936270266	-1000.0	-1000.0	-60.752864704858894	0.1113802519591899	0.0		30.376432352429447	190.8465765422543	3.189525397005127	-719.3458363074592	1000.0	-345.27878107261427	-2.2984833813338272				-601.8456598194996	0.0	0.0	-456.2087486048198		0.0253136936270266		30.376432352429447		0.0101254774508561	428.0066661368788	-426.7916088427816	0.1113802519591899	-41.82124643650616	30.376432352429447	910.5882138203434	61.63884398180426	0.1265684681352468	-364.002018112124	345.27878107261427
565	BHIS + 120uM Deoxycholate	CD630	high	30.376432352429447	987.7801262662643	-1.974468102908532	-3.189525397005127	0.0	528.2165780389247	0.0	30.376432352429447	0.1113802519591899	-0.0253136936270266	-680.5208046602348	-1000.0	-152.42044688953865	0.1113802519591899	-499.0		30.376432352429447	190.8465765422523	3.189525397005127	-26.09093905722341	315.5495268901126	-345.27878107261427	-2.2984833813338272				-801.1831802294173	847.4283302121436	1000.0	0.0		0.0253136936270266		30.376432352429447		0.0101254774508561	152.83062159958	-151.61556430548274	0.1113802519591899	72.71218965284186	30.376432352429447	674.5420651749274	61.62618713499114	0.1392253149487032	-364.0020181121242	345.27878107261427
566	BHIS + 120uM Deoxycholate	CD630	high	32.23875140523842	248.37596959246503	-2.095518841340549	-3.3850688975500285	0.0	560.6004928409769	0.0	32.23875140523837	0.118208755152541	-0.026865626171002	0.0	-1000.0	-64.47750281047672	0.118208755152541	0.0		32.23875140523842	202.5470030944683	3.3850688975500285	-100.09893246106913	482.9628318948421	-366.447140972876	-2.439398856329704				-993.122399700216	781.2111217675078	499.1896080631032	0.0		0.026865626171002		32.23875140523837		0.0107462504684127	212.9030247010789	-211.61347464486948	0.118208755152541	156.04069322037174	32.23875140523837	515.5337050520907	65.40436691337732	0.1477609439406758	-386.31826268377824	366.44714097287607
567	BHIS + 120uM Deoxycholate	CD630	high	30.95531745175469	0.0	-2.012095634364073	-3.250308332434245	0.0	538.2828261978801	0.0	30.95531745175472	0.1135028306564443	-0.0257960978764231	-1000.0	-1000.0	-61.91063490350939	0.1135028306564443	-30.588878404804973		30.95531745175469	194.48354872304444	3.250308332434245	-395.9974193410228	374.7856410463071	-351.8587750349452	-2.3422856871827733				-418.1659732035273	0.0	459.8327893918776	-317.5276194583128		0.0257960978764231		30.95531745175472		0.0103184391505849	208.32974038579425	-207.091527687724	0.1135028306564443	59.1610687288229	30.95531745175472	873.7581943543908	62.81349832918556	0.1289804893823113	-370.9388216828896	351.8587750349452
[truncated: 1,032 more rows]
[truncated: 436 more columns]
