# Supplementary material for: Network analysis of toxin production in Clostridioides difficile identifies key metabolic dependencies
Source: PLoS Comput Biol. 2023 Apr 26;19(4):e1011076. doi: 10.1371/journal.pcbi.1011076 (PMC10166488; doi:10.1371/journal.pcbi.1011076)
Supplement: S2 Dataset — Metabolite shadow prices with the first five columns set as simulation descriptors: condition (RIPTiDe model), strain (CD630 or CDR20291), toxin (low or high), OF (reaction ID for objective function), and OF_name (name of OF). (CSV) [file pcbi.1011076.s011.csv]

	strain	condition	toxin	OF	OF_name	cpd00492_e	cpd00038_c	cpd00031_c	cpd17043_c	cpd17041_c	cofactor_c	cpd11770_c	cpd12036_c	cpd12313_c	cpd12226_c	cpd12255_c	cpd12060_c	cpd12828_c	cpd12100_c	cpd12228_c	cpd12256_c	cpd12003_c	cpd01326_c	cpd12105_c	cpd12335_c	cpd12164_c	cpd12132_c	cpd12229_c	cpd12336_c	cpd12194_c	cpd12133_c	cpd00443_c	cpd00012_c	cpd00067_c	cpd00103_c	cpd00226_c	cpd00041_c	cpd00060_c	cpd00104_c	cpd00022_c	cpd00054_c	cpd00010_c	cpd00002_c	cpd00046_c	cpd00008_c	cpd00037_c	cpd03494_c	cpd00014_c	cpd03495_c
0	CD630	High Iron	Low	rxn01446_c	Deoxyguanosine:orthophosphate ribosyltransferase
0	CD630	High Iron	Low	EX_cpd00492_e	N-Acetyl-D-mannosamine exchange	-1.0
0	CD630	High Iron	Low	rxn05234_c	2'-Deoxyguanosine 5'-triphosphate:oxydized-thioredoxin 2'-oxidoreductase		-1.0	-1.0	-0.141	-0.03532755	-0.01	-0.00705	-0.00705	-0.00705	-0.00705	-0.00705	-0.00705	-0.00705	-0.00705	-0.00705	-0.00705	-0.00705	-0.00705	-0.00705	-0.00705	-0.00705	-0.00705	-0.00705	-0.00705	-0.00705	-0.00705
0	CD630	High Iron	Low	rxn00908_c	glycine synthase		0.0006333665116840456	-0.002011870095937554	-0.005313895357224299	0.32668017119334924	-0.0005143743306703063	-0.008549135224591768	-0.008623648931848714	-0.010436815808434417	-0.008549135224591768	-0.010436815808434417	-0.009319110199580217	-0.008549135224591768	-0.010859060149557105	-0.012746740733399754	-0.008549135224591768	-0.008549135224591768	-0.014920057195060689	0.983577249708591	-0.010436815808434417	-0.009592327126189019	0.9814908659053964	-0.012746740733399754	-0.008549135224591768	-0.006549684079863699	-0.008549135224591768	7.451370725694654e-05	0.0006333665116840456	-0.0002607979753993129	-0.00322892731446768	7.451370725694654e-05	7.451370725694655e-05	0.9922008986404396	-0.004048578094294094	-0.03954194065101961	0.9901145148372451	-0.03607705326357161	-0.011512367771198235	0.0005215959507986258	-0.0076500739450465075	-0.0035269821434954665	-0.1718534468369376	-0.003601495850752413	-0.17177893312968065
0	CD630	High Iron	Low	rxn00213_c	UTP:alpha-D-glucose-1-phosphate uridylyltransferase				-0.737	-0.18465535		-0.03685	-0.03685	-0.03685	-0.03685	-0.03685	-0.03685	-0.03685	-0.03685	-0.03685	-0.03685	-0.03685	-0.03685	-0.03685	-0.03685	-0.03685	-0.03685	-0.03685	-0.03685	-0.03685	-0.03685																-11.0		-11.0
0	CD630	High Iron	Low	rxn00611_c	sn-Glycerol-3-phosphate:NAD+ 2-oxidoreductase
0	CD630	High Iron	Low	rxn05527_c	Cytosine hydrogen symport
0	CD630	High Iron	Low	rxn08168_c	L-aspartate:fumarate oxidoreductase (deaminating)
0	CD630	High Iron	Low	rxn01799_c	deoxyuridine:orthophosphate 2-deoxy-D-ribosyltransferase				0.3220909090909089	-11.496572849999998	-0.06468181818181819	-0.7111681818181821	-0.7111681818181821	-1.0748045454545458	-0.7111681818181821	-1.0748045454545458	-0.8020772727272731	-0.7111681818181821	-0.7111681818181821	-1.0748045454545458	-0.7111681818181821	-0.7111681818181821	-1.2566227272727277	-0.892986363636364	-1.0748045454545458	-0.7111681818181821	-0.892986363636364	-1.0748045454545458	-0.7111681818181821	-0.620259090909091	-0.7111681818181821				-0.36363636363636354			-0.18181818181818188	-0.36363636363636376	-2.7272727272727275	-0.18181818181818188	-2.454545454545455	-1.090909090909091		-0.7272727272727273	0.6363636363636365	-4.909090909090912	0.6363636363636365	-4.909090909090912
0	CD630	High Iron	Low	rxn00747_c	D-glyceraldehyde-3-phosphate aldose-ketose-isomerase		1.2000000000000002	0.9	-0.4795999999999999	-0.04586377999999524	0.25100000000000006	-0.023979999999999776	-0.023979999999999776	-0.023979999999999776	0.07602000000000021	-0.023979999999999776	-0.023979999999999776	-0.023979999999999776	-0.023979999999999776	-0.023979999999999776	-0.023979999999999776	-0.023979999999999776	0.07602000000000042	-0.023979999999999776	-0.023979999999999776	-0.023979999999999776	-0.023979999999999776	-0.023979999999999776	-0.023979999999999776	-0.023979999999999776	-0.023979999999999776		0.8		1.2		0.09999999999999999			1.2000000000000002		1.2000000000000002	1.2000000000000002	0.4	0.8	0.7999999999999999	-3.4999999999999996	0.7999999999999999	-3.4999999999999996
0	CD630	High Iron	Low	rxn05562_c	Glucose-1-phosphate transport via phosphate antiport
0	CD630	High Iron	Low	rxn00182_c	L-glutamate:NAD+ oxidoreductase (deaminating)
0	CD630	High Iron	Low	rxn10131_c	arginine/ornithine antiporter (periplasm)					-0.137																-1.0
0	CD630	High Iron	Low	rxn00692_c	5,10-Methylenetetrahydrofolate:glycine hydroxymethyltransferase		0.00033759030181621294	-0.0010723456645926816	-0.0034743403785211405	0.24025319541418566	-0.00037658198167598705	-0.005714169619321571	-0.005753886125417596	-0.008514183299091347	-0.005714169619321571	-0.008514183299091347	-0.005714169619321571	-0.005714169619321571	-0.005714169619321571	-0.008514183299091347	-0.006687224018674189	-0.005714169619321571	-0.008335459021659233	-0.0073425463692586065	-0.008514183299091347	-0.006270200704665925	0.9927766031490295	-0.008514183299091347	-0.005714169619321571	-0.005058847268737156	-0.005714169619321571	3.971650609602515e-05	0.00033759030181621354	-0.00013900777133608834	-0.0022836991005214485	3.971650609602515e-05	3.971650609602515e-05	-0.001588660243841009	-0.002720580667577726	-0.02564693381150827	0.9985304892744471	-0.024187352212479345	-0.007824151700916963	0.0002780155426721761	-0.0052028622985793	-0.002442565124905549	-0.09786147102060604	-0.002482281631001574	-0.09782175451451001
0	CD630	High Iron	Low	rxn00258_c	Malonyl-CoA:pyruvate carboxytransferase
0	CD630	High Iron	Low	EX_cpd00076_e	Sucrose exchange				-0.737	-0.18465535		-0.03685	-0.03685	-0.03685	-0.03685	-0.03685	-0.03685	-0.03685	-0.03685	-0.03685	-0.03685	-0.03685	-0.03685	-0.03685	-0.03685	-0.03685	-0.03685	-0.03685	-0.03685	-0.03685	-0.03685																-11.0		-11.0
0	CD630	High Iron	Low	rxn00001_c	diphosphate phosphohydrolase		0.013301362481844863	-0.04225138670703761	0.12610785436846142	1.5013886731660047	0.011520318546180998	0.7880065613987316	0.7864416952243969	0.6776834961081349	0.7880065613987316	0.6776834961081349	0.788006561398732	0.7880065613987316	0.7880065613987315	0.6776834961081348	0.7496673401275314	0.7880065613987316	0.6847253938926412	0.7238470482510084	0.6776834961081349	0.7660984349580457	0.7285416467740125	0.6776834961081348	0.7880065613987316	0.8138268532752543	0.7880065613987316	0.0015648661743347001	-0.9866986375181551	-0.005477031610171479	-1.0899798050242457	0.0015648661743347001	0.0015648661743346997	-0.0625946469733884	-0.1071933329419274	0.9636673760468406	-0.05790004845038447	1.021176207953641	-0.3082786363439373	0.0109540632203429	-0.20499746883784664	-0.09623926972158438	6.144169746439291	-0.09780413589591908	6.145734612613626
0	CD630	High Iron	Low	rxn00297_c	UDP-N-acetyl-D-glucosamine 2-epimerase				-0.0015306613673744004	-0.00038350720559565915		-7.653306836872002e-05	-7.653306836872002e-05	-7.653306836872002e-05	-7.653306836872002e-05	-7.653306836872002e-05	-7.653306836872002e-05	-7.653306836872002e-05	-7.653306836872002e-05	-7.653306836872002e-05	-7.653306836872002e-05	-7.653306836872002e-05	-7.653306836872002e-05	-7.653306836872002e-05	-7.653306836872002e-05	-7.653306836872002e-05	-7.653306836872002e-05	-7.653306836872002e-05	-7.653306836872002e-05	-7.653306836872002e-05	-7.653306836872002e-05															-0.0020768810954876534	-0.02492257314585184		-0.026999454241339496
0	CD630	High Iron	Low	rxn05205_c	Transport of deoxycytidine, extracellular
0	CD630	Low Iron	Low	rxn01446_c	Deoxyguanosine:orthophosphate ribosyltransferase
0	CD630	Low Iron	Low	EX_cpd00492_e	N-Acetyl-D-mannosamine exchange	-1.0																																										1.0	-1.0
0	CD630	Low Iron	Low	rxn05234_c	2'-Deoxyguanosine 5'-triphosphate:oxydized-thioredoxin 2'-oxidoreductase		-0.2923253953700973	-0.2923253953700973	-0.041217880747183716	-0.01032714002120688	-0.002923253953700973	-0.002060894037359186	-0.002060894037359186	-0.002060894037359186	-0.002060894037359186	-0.002060894037359186	-0.002060894037359186	-0.002060894037359186	-0.002060894037359186	-0.002060894037359186	-0.002060894037359186	-0.002060894037359186	-0.002060894037359186	-0.002060894037359186	-0.002060894037359186	-0.002060894037359186	-0.002060894037359186	-0.002060894037359186	-0.002060894037359186	-0.002060894037359186	-0.002060894037359186
0	CD630	Low Iron	Low	rxn00908_c	glycine synthase			-0.004028575643027979	-0.004596604808694924	0.33259421088021607	-0.0007714722356398581	-0.008286981526490704	-0.008286981526490704	-0.008286981526490706	-0.008286981526490704	-0.008286981526490704	-0.008286981526490704	-0.008286981526490704	-0.012315557169518683	-0.012315557169518685	-0.008286981526490704	-0.008286981526490704	-0.01634413281254666	0.9836558671874535	-0.008286981526490706	-0.008286981526490704	0.9796272915444255	-0.012315557169518683	-0.008286981526490704	-0.008286981526490704	-0.008286981526490704				-0.004028575643027978			0.9919428487139441	-0.004028575643027979	-0.04028575643027979	0.9879142730709162	-0.03625718078725181	-0.012085726929083936		-0.008057151286055957	-0.004028575643027978	-0.197400206508371	-0.004028575643027978	-0.197400206508371
0	CD630	Low Iron	Low	rxn00213_c	UTP:alpha-D-glucose-1-phosphate uridylyltransferase			-1.0842021724855044e-19	-3.561966487894603e-05	-0.0010034342914776498	-5.814340564157496e-06	-6.421685507382647e-05	-6.421685507382647e-05	-7.982582303129633e-05	-6.421685507382647e-05	-7.982582303129632e-05	-7.982582303129636e-05	-6.421685507382647e-05	-7.98258230312962e-05	-9.543479098876606e-05	-7.982582303129603e-05	-6.421685507382647e-05	-9.543479098876599e-05	-7.982582303129625e-05	-7.982582303129633e-05	-6.421685507382647e-05	-9.543479098876598e-05	-9.543479098876604e-05	-6.421685507382647e-05	-4.860788711635655e-05	-6.421685507382647e-05			-1.0164395367051604e-20	-3.1217935914939566e-05			-1.5608967957469783e-05	-3.121793591493958e-05	-0.0002809614232344562	-3.121793591493951e-05	-0.00026535245527698647	-9.365380774481872e-05		-6.243587182987914e-05	-3.1217935914939566e-05	-0.0012018905327251723	-3.1217935914939566e-05	-0.0012018905327251723
0	CD630	Low Iron	Low	rxn00611_c	sn-Glycerol-3-phosphate:NAD+ 2-oxidoreductase
0	CD630	Low Iron	Low	rxn05527_c	Cytosine hydrogen symport
0	CD630	Low Iron	Low	rxn08168_c	L-aspartate:fumarate oxidoreductase (deaminating)			-0.33333333333333304	-0.7606666666666668	-21.26258503333333	-0.12416666666666668	-1.3713666666666666	-1.3713666666666666	-1.7046999999999999	-1.3713666666666666	-1.7046999999999999	-1.7046999999999999	-1.3713666666666666	-1.7046999999999999	-2.0380333333333334	-1.3713666666666666	-1.3713666666666666	-2.0380333333333334	-1.7047	-1.7046999999999999	-1.3713666666666666	-2.0380333333333334	-2.0380333333333334	-1.3713666666666666	-1.0380333333333327	-1.3713666666666666				-0.6666666666666667			-0.3333333333333335	-0.6666666666666667	-6.000000000000001	-0.6666666666666669	-5.666666666666668	-2.0		-1.3333333333333333	-0.6666666666666667	-25.666666666666664	-0.6666666666666667	-25.666666666666664
0	CD630	Low Iron	Low	rxn01799_c	deoxyuridine:orthophosphate 2-deoxy-D-ribosyltransferase				0.1665000000000001	-15.762283424999998	-0.08762500000000001	-0.991675	-0.991675	-1.2416749999999999	-0.991675	-1.241675	-1.2416749999999999	-0.991675	-1.241675	-1.4916749999999999	-0.991675	-0.991675	-1.4916749999999999	-1.2416749999999999	-1.241675	-0.991675	-1.4916749999999999	-1.4916749999999999	-0.991675	-0.741675	-0.991675				-0.5			-0.25	-0.5	-3.5	-0.5	-3.25	-1.5		-1.0	0.5	-8.25	0.5	-8.25
0	CD630	Low Iron	Low	rxn00747_c	D-glyceraldehyde-3-phosphate aldose-ketose-isomerase						-0.0033333333333333344																								-0.16666666666666669	0.16666666666666669							-4.163336342344337e-17			-2.7755575615628914e-17	-5.5		-5.5
0	CD630	Low Iron	Low	rxn05562_c	Glucose-1-phosphate transport via phosphate antiport				-3.5619664878946e-05	-0.0010034342914776507	-5.814340564157486e-06	-6.421685507382634e-05	-6.421685507382634e-05	-7.982582303129611e-05	-6.421685507382634e-05	-7.98258230312961e-05	-7.982582303129611e-05	-6.421685507382634e-05	-7.982582303129611e-05	-9.543479098876587e-05	-7.982582303129618e-05	-6.421685507382634e-05	-9.543479098876587e-05	-7.982582303129613e-05	-7.98258230312961e-05	-6.421685507382634e-05	-9.54347909887659e-05	-9.543479098876587e-05	-6.421685507382634e-05	-4.860788711635662e-05	-6.421685507382634e-05				-3.1217935914939525e-05			-1.5608967957469783e-05	-3.1217935914939525e-05	-0.00028096142323445576	-3.1217935914939545e-05	-0.000265352455276986	-9.365380774481857e-05		-6.243587182987905e-05	-3.1217935914939525e-05	-0.0012018905327251716	-3.1217935914939525e-05	-0.0012018905327251716
0	CD630	Low Iron	Low	rxn10131_c	arginine/ornithine antiporter (periplasm)					-0.137																-1.0
0	CD630	Low Iron	Low	rxn00692_c	5,10-Methylenetetrahydrofolate:glycine hydroxymethyltransferase			1.734723475976807e-18	-0.003144029086648294	0.2424301998722398	-0.0005132124604629666	-0.005668207741183061	-0.005668207741183061	-0.007045959312895721	-0.005668207741183061	-0.007045959312895721	-0.007045959312895721	-0.005668207741183061	-0.007045959312895724	-0.008423710884608384	-0.007045959312895728	-0.005668207741183061	-0.008423710884608384	-0.007045959312895724	-0.007045959312895721	-0.005668207741183061	0.9915762891153915	-0.008423710884608384	-0.005668207741183061	-0.004290456169470403	-0.005668207741183061				-0.002755503143425325			-0.0013777515717126633	-0.002755503143425323	-0.024799528290827905	0.9972444968565746	-0.02342177671911524	-0.008266509430275971		-0.005511006286850648	-0.002755503143425325	-0.10608687102187497	-0.002755503143425325	-0.10608687102187497
0	CD630	Low Iron	Low	rxn00258_c	Malonyl-CoA:pyruvate carboxytransferase
0	CD630	Low Iron	Low	rxn00001_c	diphosphate phosphohydrolase				0.1362222222222222	1.5215749222222228	0.005805555555555556	0.7845888888888889	0.7845888888888889	0.7290333333333334	0.7845888888888889	0.7290333333333334	0.7290333333333334	0.7845888888888889	0.7290333333333333	0.6734777777777778	0.7845888888888889	0.7845888888888889	0.6734777777777778	0.7290333333333333	0.7290333333333334	0.7845888888888889	0.6734777777777777	0.6734777777777778	0.7845888888888889	0.7845888888888889	0.7845888888888889		-1.0		-1.1111111111111112			-0.05555555555555558	-0.1111111111111111	1.0	-0.11111111111111116	1.0555555555555556	-0.3333333333333333		-0.2222222222222222	-0.22222222222222227	5.555555555555554	-0.22222222222222227	5.555555555555554
0	CD630	Low Iron	Low	rxn00297_c	UDP-N-acetyl-D-glucosamine 2-epimerase																																											1.0	-1.0
0	CD630	Low Iron	Low	rxn05205_c	Transport of deoxycytidine, extracellular
0	CD630	BHIS-1	High	rxn01446_c	Deoxyguanosine:orthophosphate ribosyltransferase
0	CD630	BHIS-1	High	EX_cpd00492_e	N-Acetyl-D-mannosamine exchange	-1.0
0	CD630	BHIS-1	High	rxn05234_c	2'-Deoxyguanosine 5'-triphosphate:oxydized-thioredoxin 2'-oxidoreductase		-0.2923253953700973	-0.2923253953700973	-0.041217880747183716	-0.01032714002120688	-0.002923253953700973	-0.002060894037359186	-0.002060894037359186	-0.002060894037359186	-0.002060894037359186	-0.002060894037359186	-0.002060894037359186	-0.002060894037359186	-0.002060894037359186	-0.002060894037359186	-0.002060894037359186	-0.002060894037359186	-0.002060894037359186	-0.002060894037359186	-0.002060894037359186	-0.002060894037359186	-0.002060894037359186	-0.002060894037359186	-0.002060894037359186	-0.002060894037359186	-0.002060894037359186
0	CD630	BHIS-1	High	EX_cpd00567_e	D-Proline exchange
0	CD630	BHIS-1	High	rxn00908_c	glycine synthase		-0.0017763657077646854	-0.0011771098063500928	-0.005292114473378182	0.3290753984364425	-0.0007549768277964707	-0.00822614841389136	-0.008247550410370452	-0.010259338079405158	-0.00822614841389136	-0.01025933807940516	-0.01025933807940516	-0.00822614841389136	-0.009574474192074193	-0.011607663857587993	-0.00822614841389136	-0.00822614841389136	-0.01488216931888916	0.984689790751529	-0.01025933807940516	-0.00822614841389136	0.9837267009099697	-0.011607663857587993	-0.00822614841389136	-0.00790511846670497	-0.00822614841389136	2.1401996479092594e-05	-0.0005350499119773149	-0.0003424319436654816	-0.00513647915498222	2.1401996479092594e-05	2.1401996479092584e-05	0.9929373411618994	-0.0036597413979248365	-0.04104902924689961	0.9919742513203402	-0.03807415173630574	-0.012755589901539188	-0.00023542196127001843	-0.00849659260219976	-0.00916005449305163	-0.18046163431170884	-0.005179283147940405	-0.18444240565682005
0	CD630	BHIS-1	High	rxn00611_c	sn-Glycerol-3-phosphate:NAD+ 2-oxidoreductase
0	CD630	BHIS-1	High	rxn05527_c	Cytosine hydrogen symport																																							1.0			-11.0		-11.0
0	CD630	BHIS-1	High	rxn08168_c	L-aspartate:fumarate oxidoreductase (deaminating)		-0.10999999999999993	-0.06499999999999995	-0.4161783333333332	-11.077853481416666	-0.059066666666666656	-0.6624755833333333	-0.6874755833333334	-0.8958089166666667	-0.6858089166666667	-0.8958089166666667	-0.8958089166666667	-0.6858089166666667	-0.7624755833333333	-0.9958089166666667	-0.6624755833333333	-0.6624755833333333	-1.0108089166666665	-0.9291422499999998	-0.8958089166666667	-0.6858089166666667	-0.92914225	-0.9958089166666667	-0.6624755833333333	-0.6874755833333334	-0.6624755833333333	0.024999999999999988	-0.03999999999999998	-0.024999999999999988	-0.3933333333333332	0.024999999999999988	0.0016666666666666657	-0.24166666666666647	-0.30833333333333335	-3.001666666666667	-0.2416666666666666	-2.901666666666667	-1.035	0.0049999999999999975	-0.6816666666666666	-0.7066666666666666	-12.31333333333333	-0.37333333333333324	-12.646666666666665
0	CD630	BHIS-1	High	rxn01799_c	deoxyuridine:orthophosphate 2-deoxy-D-ribosyltransferase
0	CD630	BHIS-1	High	rxn00747_c	D-glyceraldehyde-3-phosphate aldose-ketose-isomerase																																										-5.5		-5.5
0	CD630	BHIS-1	High	rxn10131_c	arginine/ornithine antiporter (periplasm)
0	CD630	BHIS-1	High	rxn00692_c	5,10-Methylenetetrahydrofolate:glycine hydroxymethyltransferase		-0.004814183485104852	-0.003249573852445775	-0.003258841155654618	0.23556914576981347	-0.0007833880076136867	-0.005578898478525706	-0.005458543891398085	-0.006060316827036207	-0.005578898478525706	-0.0060603168270362065	-0.0060603168270362065	-0.005578898478525706	-0.006060316827036182	-0.006541735175546684	-0.006782444349801939	-0.005578898478525706	-0.00834705398246101	-0.006060316827036177	-0.0060603168270362065	-0.005578898478525706	0.9924954281274323	-0.006541735175546684	-0.005578898478525706	-0.005458543891398085	-0.005578898478525704	-0.00012035458712762021	-0.0019256733940419377	-0.0003610637613828654	-0.005536311007870585	-0.00012035458712762021	-0.00012035458712762021	-0.0006017729356380917	-0.00204602798116957	-0.02491339953541769	0.9979539720188304	-0.023469144489886226	-0.010952267428613558	-0.0013239004584038319	-0.007341629814784912	-0.008184111924678265	-0.10651380960794524	-0.005295601833615344	-0.10940231969900815
0	CD630	BHIS-1	High	rxn00258_c	Malonyl-CoA:pyruvate carboxytransferase
0	CD630	BHIS-1	High	EX_cpd00076_e	Sucrose exchange
0	CD630	BHIS-1	High	rxn00001_c	diphosphate phosphohydrolase		-0.04726861685992679	-0.031245356907409236	0.12876272504128566	1.5265133421680044	0.007420825015921269	0.7952976120214699	0.794496449023844	0.7386262263484256	0.7952976120214699	0.7386262263484256	0.7386262263484256	0.7952976120214699	0.765626647522238	0.7089552618491938	0.7952976120214699	0.7952976120214699	0.6886591325760048	0.720438598148498	0.7386262263484256	0.7952976120214699	0.7036141751983546	0.7089552618491938	0.7952976120214699	0.794496449023844	0.7952976120214699	0.000801162997625878	-1.0136197709596397	-0.006409303981007024	-1.1264005000535697	0.000801162997625878	0.0008011629976258776	-0.07405785087534605	-0.09675746914141248	1.036754045080695	-0.09088227382548945	1.077641291546689	-0.33754102428416427	-0.008812792973884653	-0.22476029519023422	-0.23677774015462238	5.924926428457963	-0.1280028260488217	5.816151514352162
0	CD630	BHIS-1	High	rxn05205_c	Transport of deoxycytidine, extracellular
0	CD630	BHIS - Microaerobic	High	rxn01446_c	Deoxyguanosine:orthophosphate ribosyltransferase
0	CD630	BHIS - Microaerobic	High	EX_cpd00492_e	N-Acetyl-D-mannosamine exchange	-1.0
0	CD630	BHIS - Microaerobic	High	rxn05234_c	2'-Deoxyguanosine 5'-triphosphate:oxydized-thioredoxin 2'-oxidoreductase		-0.2923253953700973	-0.2923253953700973	-0.041217880747183716	-0.01032714002120688	-0.002923253953700973	-0.002060894037359186	-0.002060894037359186	-0.002060894037359186	-0.002060894037359186	-0.002060894037359186	-0.002060894037359186	-0.002060894037359186	-0.002060894037359186	-0.002060894037359186	-0.002060894037359186	-0.002060894037359186	-0.002060894037359186	-0.002060894037359186	-0.002060894037359186	-0.002060894037359186	-0.002060894037359186	-0.002060894037359186	-0.002060894037359186	-0.002060894037359186	-0.002060894037359186
0	CD630	BHIS - Microaerobic	High	EX_cpd00567_e	D-Proline exchange					-0.137																-1.0
0	CD630	BHIS - Microaerobic	High	rxn00908_c	glycine synthase		-0.0011098136326461554	-0.0007398757550974369	-0.005442156116619204	0.33576601857574195	-0.0007705805989339821	-0.008780678989451498	-0.008040803234354061	-0.011000306254743816	-0.008040803234354061	-0.011000306254743816	-0.011000306254743816	-0.008040803234354061	-0.008780678989451498	-0.011000306254743818	-0.008040803234354061	-0.008040803234354061	-0.011740182009841253	0.985300314969769	-0.011000306254743816	-0.008040803234354061	0.983820563459574	-0.011000306254743816	-0.008040803234354061	-0.006930989601707903	-0.008040803234354061		-0.00036993787754871846	-0.00036993787754871846	-0.005549068163230785			0.9933411182041231	-0.0036993787754871915	-0.0425428559181027	0.9918613666939281	-0.03847353926506679	-0.01220794995910773		-0.00813863330607182	-0.00887850906116926	-0.18903825542739547	-0.005549068163230785	-0.19236769632533393
0	CD630	BHIS - Microaerobic	High	rxn00611_c	sn-Glycerol-3-phosphate:NAD+ 2-oxidoreductase
0	CD630	BHIS - Microaerobic	High	rxn05527_c	Cytosine hydrogen symport
0	CD630	BHIS - Microaerobic	High	rxn08168_c	L-aspartate:fumarate oxidoreductase (deaminating)		-0.47999999999999987	-0.3157894736842104	-0.6921978947368419	-18.09555649831579	-0.08641263157894731	-1.057767789473684	-1.0703993684210524	-1.3103993684210522	-1.057767789473684	-1.3103993684210522	-1.3103993684210522	-1.057767789473684	-1.057767789473684	-1.3103993684210522	-1.057767789473684	-1.057767789473684	-1.4872414736842101	-1.537767789473684	-1.3103993684210522	-1.057767789473684	-1.259873052631579	-1.3103993684210522	-1.057767789473684	-1.1209256842105257	-1.057767789473684	0.01263157894736842	-0.12631578947368421	-0.01263157894736842	-0.7073684210526316	0.01263157894736842	0.01263157894736842	-0.46736842105263166	-0.41684210526315774	-5.0905263157894725	-0.18947368421052646	-4.686315789473683	-1.7305263157894735	-0.13894736842105265	-1.1494736842105262	-1.3389473684210529	-28.774736842105256	-0.7326315789473685	-29.38105263157894
0	CD630	BHIS - Microaerobic	High	rxn01799_c	deoxyuridine:orthophosphate 2-deoxy-D-ribosyltransferase		0.11764705882352944	0.06862745098039216	0.38116666666666654	-10.4469366001634	-0.06679738562091504	-0.7162357843137254	-0.686824019607843	-1.0691769607843136	-0.6900919934640521	-1.0691769607843136	-1.033229248366013	-0.6900919934640521	-0.7162357843137254	-1.0691769607843136	-0.7162357843137254	-0.7162357843137254	-0.778327287581699	-0.5985887254901959	-1.0691769607843136	-0.6900919934640521	-0.8338828431372549	-1.0691769607843136	-0.7162357843137254	-0.5691769607843136	-0.7162357843137254	-0.02941176470588236	0.03921568627450982	0.02941176470588236	-0.2941176470588236	-0.02941176470588236	-0.003267973856209151	0.08823529411764708	-0.3823529411764706	-2.5000000000000004	-0.1470588235294119	-2.2647058823529416	-1.0294117647058822	-0.00980392156862745	-0.6960784313725489	0.33333333333333337	-0.8856209150326767	0.6862745098039216	-1.238562091503265
0	CD630	BHIS - Microaerobic	High	rxn00747_c	D-glyceraldehyde-3-phosphate aldose-ketose-isomerase																																										-5.5		-5.5
0	CD630	BHIS - Microaerobic	High	rxn00692_c	5,10-Methylenetetrahydrofolate:glycine hydroxymethyltransferase		-0.0016498398910580114	-0.0013967394532252504	-0.0028528262720771557	0.2454459388678077	-0.0007058783729350012	-0.006320166814781345	-0.005429628237221617	-0.006920108593347906	-0.005495246869252335	-0.006920108593347905	-0.006920108593347905	-0.005495246869252334	-0.006320166814781346	-0.006920108593347907	-0.006320166814781345	-0.006320166814781345	-0.007866891712648245	-0.005307765063450283	-0.006920108593347905	-0.005495246869252334	0.9922549714611231	-0.006920108593347907	-0.006320166814781346	-0.005429628237221617	-0.006320166814781346	-0.0008905385775597283	-0.00044995633392491154	0.00017810771551194567	-0.003318427962696246	-0.0008905385775597283	-6.561863203071682e-05	0.00012186317377133429	-0.002615371190938573	-0.026669286875341352	0.9976845996983447	-0.024531994289198004	-0.009495953463873734	-0.001321746730904435	-0.006627481835102399	-0.006861834092354954	-0.1171667545359899	-0.004012110644163824	-0.12001647798418104
0	CD630	BHIS - Microaerobic	High	rxn00258_c	Malonyl-CoA:pyruvate carboxytransferase
0	CD630	BHIS - Microaerobic	High	EX_cpd00076_e	Sucrose exchange
0	CD630	BHIS - Microaerobic	High	rxn00001_c	diphosphate phosphohydrolase		-0.11825710992657745	-0.07883807328438497	0.1396297789452917	1.5808268796647296	0.005022668128013639	0.8066587315262603	0.8066587315262603	0.7656259077790469	0.8066587315262603	0.7656259077790469	0.7656259077790469	0.8066587315262603	0.8066587315262603	0.7656259077790469	0.8066587315262603	0.8066587315262603	0.7262068711368544	0.7272827292068684	0.7656259077790469	0.8066587315262603	0.7667017658490609	0.7656259077790469	0.8066587315262603	0.8066587315262603	0.8066587315262603		-1.0394190366421925		-1.159289933673791			-0.0793760023193919	-0.08045186038940588	0.9983862128949806	-0.03995696567719942	1.0783001442493796	-0.3596126910947951	-0.039419036642192484	-0.23974179406319673	-0.2791608307053892	4.509413758112616	-0.15928993367379085	4.389542861081018
0	CD630	BHIS - Microaerobic	High	rxn05205_c	Transport of deoxycytidine, extracellular
0	CD630	BHIS-2	High	rxn01446_c	Deoxyguanosine:orthophosphate ribosyltransferase
0	CD630	BHIS-2	High	EX_cpd00492_e	N-Acetyl-D-mannosamine exchange	-1.0																																										1.0	-1.0
0	CD630	BHIS-2	High	rxn05234_c	2'-Deoxyguanosine 5'-triphosphate:oxydized-thioredoxin 2'-oxidoreductase		-0.2923253953700973	-0.2923253953700973	-0.041217880747183716	-0.01032714002120688	-0.002923253953700973	-0.002060894037359186	-0.002060894037359186	-0.002060894037359186	-0.002060894037359186	-0.002060894037359186	-0.002060894037359186	-0.002060894037359186	-0.002060894037359186	-0.002060894037359186	-0.002060894037359186	-0.002060894037359186	-0.002060894037359186	-0.002060894037359186	-0.002060894037359186	-0.002060894037359186	-0.002060894037359186	-0.002060894037359186	-0.002060894037359186	-0.002060894037359186	-0.002060894037359186
0	CD630	BHIS-2	High	EX_cpd00567_e	D-Proline exchange					-0.137																-1.0
0	CD630	BHIS-2	High	rxn00908_c	glycine synthase		-0.0011235350020144799	-0.0008025250014389142	-0.0064030259764805185	0.3317620938437832	-0.0009428866241905802	-0.009789946315803212	-0.008505906313500951	-0.012839541321271087	-0.008666411313788733	-0.012839541321271087	-0.009789946315803218	-0.008666411313788733	-0.009789946315803214	-0.012839541321271087	-0.008666411313788733	-0.008666411313788733	-0.012679036320983305	0.9852343986752755	-0.012839541321271086	-0.008666411313788733	0.9837898536726855	-0.012839541321271087	-0.008666411313788733	-0.005616816308320861	-0.008666411313788733	-0.00016050500028778284	-0.0008025250014389142	-0.0012840400023022619	-0.005296665009496832	-0.00016050500028778284	-0.00016050500028778284	0.9937403049887764	-0.004173130007482354	-0.035471605063600004	0.9922957599861865	-0.03290352505899548	-0.010914340019569231	0.0008025250014389133	-0.006420200011511313	-0.0036916150066190045	-0.11235350020144788	-0.004975655008921266	-0.11106946019914563
0	CD630	BHIS-2	High	rxn00213_c	UTP:alpha-D-glucose-1-phosphate uridylyltransferase		-5.389719682986081e-06	-4.234779750917637e-06	-3.822658685157883e-05	-0.000863100224992955	-7.756961563749047e-06	-5.8503386013932873e-05	-5.657848612715213e-05	-9.623142379483551e-05	-5.850338601393288e-05	-9.623142379483551e-05	-7.04377653119735e-05	-5.8503386013932873e-05	-5.850338601393287e-05	-9.623142379483548e-05	-6.27381657648505e-05	-5.850338601393288e-05	-8.622194438357561e-05	-8.776186429300022e-05	-9.62314237948355e-05	-5.850338601393288e-05	-8.622194438357561e-05	-9.623142379483548e-05	-5.8503386013932873e-05	-2.8859927757509397e-05	-5.8503386013932873e-05	-1.9248998867807456e-06	-6.92963959241068e-06	-7.314619569766835e-06	-3.772803778090261e-05	-1.9248998867807456e-06	-1.9248998867807448e-06	-3.11833781658481e-05	-2.9643458256423487e-05	-0.0002383026059834563	-2.9643458256423487e-05	-0.00022906308652690874	-7.507109558444907e-05	4.2347797509176434e-06	-4.4272697395957144e-05	-2.386875859608124e-05	-0.0007022034786976165	-3.387823800734112e-05	-0.0006921939992863566
0	CD630	BHIS-2	High	rxn00611_c	sn-Glycerol-3-phosphate:NAD+ 2-oxidoreductase
0	CD630	BHIS-2	High	rxn05527_c	Cytosine hydrogen symport		0.5109890109890112	0.33516483516483525	-1.0854780219780218	-15.939125859065934	-0.08006593406593407	-1.076251923076923	-1.0597684065934065	-2.3564717032967035	-1.076251923076923	-2.356471703296703	-1.1916365384615384	-1.076251923076923	-0.9059222527472526	-2.186142032967033	-1.076251923076923	-1.076251923076923	-1.7136145604395603	-1.8894387362637362	-2.3564717032967035	-1.076251923076923	-1.7136145604395603	-2.186142032967033	-1.076251923076923	-0.08174642857142833	-1.076251923076923	-0.01648351648351648	0.04945054945054972	-0.26373626373626374	-0.42857142857142816	-0.01648351648351648	-0.01648351648351646	-0.8296703296703296	-0.6538461538461539	-4.28021978021978	-0.6538461538461537	-3.923076923076923	-0.48901098901098883	1.4230769230769231	-0.01098901098901095	0.11538461538461564	-6.983516483516479	-0.3571428571428569	-6.5109890109890065
0	CD630	BHIS-2	High	rxn08168_c	L-aspartate:fumarate oxidoreductase (deaminating)				-0.7606666666666666	-21.433251699999996	-0.13133333333333333	-1.3713666666666668	-1.3713666666666668	-2.038033333333334	-1.3713666666666668	-2.0380333333333334	-1.3713666666666668	-1.3713666666666668	-1.3713666666666668	-2.038033333333334	-1.3713666666666668	-1.3713666666666668	-2.038033333333334	-2.038033333333334	-2.038033333333334	-1.3713666666666668	-2.038033333333334	-2.038033333333334	-1.3713666666666668	-1.3713666666666668	-1.3713666666666668				-0.6666666666666663			-0.666666666666667	-0.6666666666666667	-7.333333333333334	-0.666666666666667	-6.666666666666667	-1.9999999999999998		-1.333333333333333	-0.6666666666666663	-32.66666666666667	-0.6666666666666663	-32.66666666666667
0	CD630	BHIS-2	High	rxn01799_c	deoxyuridine:orthophosphate 2-deoxy-D-ribosyltransferase				0.3566666666666666	-10.53197050000002	-0.06016666666666675	-0.6488333333333343	-0.6488333333333343	-0.9821666666666681	-0.6488333333333343	-0.982166666666668	-0.6488333333333343	-0.6488333333333343	-0.6488333333333343	-0.9821666666666681	-0.6488333333333343	-0.6488333333333343	-0.9821666666666681	-0.9821666666666681	-0.9821666666666681	-0.6488333333333343	-0.982166666666668	-0.9821666666666681	-0.6488333333333343	-0.6488333333333343	-0.6488333333333343				-0.3333333333333339			-0.3333333333333338	-0.3333333333333338	-2.666666666666669	-0.3333333333333338	-2.333333333333336	-1.0000000000000016		-0.6666666666666677	0.6666666666666669	-5.333333333333339	0.6666666666666669	-5.333333333333339
0	CD630	BHIS-2	High	rxn00747_c	D-glyceraldehyde-3-phosphate aldose-ketose-isomerase		0.9047619047619048	0.6190476190476191	-0.46742857142857125	-1.6319713714285666	0.1791666666666666	-0.07099047619047592	-0.11860952380952358	-0.2614666666666665	-0.02337142857142837	-0.2614666666666665	-0.2614666666666665	-0.07099047619047592	-0.07099047619047591	-0.2614666666666665	-0.07099047619047592	-0.07099047619047594	-0.16622857142857114	-0.2614666666666665	-0.2614666666666665	-0.023371428571428376	-0.16622857142857114	-0.2614666666666665	-0.07099047619047594	-0.023371428571428238	-0.07099047619047592	0.04761904761904765	0.5714285714285713	-0.04761904761904765	0.8095238095238095	0.047619047619047575	0.0952380952380952	-0.14285714285714293	-0.04761904761904756	0.5714285714285722	-0.04761904761904756	0.571428571428572	0.8571428571428574	0.380952380952381	0.6190476190476193	0.666666666666667	-3.7142857142857064	0.5714285714285716	-3.619047619047611
0	CD630	BHIS-2	High	rxn05562_c	Glucose-1-phosphate transport via phosphate antiport		-5.389719682986073e-06	-4.234779750917628e-06	-3.82265868515788e-05	-0.0008631002249929544	-7.756961563749043e-06	-5.850338601393283e-05	-5.657848612715209e-05	-9.623142379483539e-05	-5.850338601393282e-05	-9.623142379483543e-05	-7.043776531197347e-05	-5.850338601393283e-05	-5.850338601393283e-05	-9.623142379483541e-05	-6.273816576485046e-05	-5.850338601393282e-05	-8.622194438357556e-05	-8.776186429300013e-05	-9.623142379483541e-05	-5.850338601393282e-05	-8.622194438357555e-05	-9.62314237948354e-05	-5.850338601393283e-05	-2.885992775750935e-05	-5.850338601393283e-05	-1.9248998867807422e-06	-6.929639592410673e-06	-7.314619569766825e-06	-3.772803778090261e-05	-1.9248998867807422e-06	-1.9248998867807427e-06	-3.1183378165848045e-05	-2.9643458256423467e-05	-0.0002383026059834562	-2.9643458256423463e-05	-0.00022906308652690863	-7.507109558444906e-05	4.234779750917637e-06	-4.427269739595715e-05	-2.3868758596081252e-05	-0.0007022034786976161	-3.387823800734112e-05	-0.0006921939992863563
0	CD630	BHIS-2	High	rxn00692_c	5,10-Methylenetetrahydrofolate:glycine hydroxymethyltransferase		-0.0007117650070816114	-0.0005084035764868651	-0.004056348775358103	0.24612434212570103	-0.0005973233620144181	-0.006201979641312916	-0.005388533918933931	-0.008133913231963	-0.005490214634231304	-0.008133913231963002	-0.006201979641312915	-0.005490214634231304	-0.006201979641312916	-0.008133913231963	-0.005490214634231304	-0.005490214634231304	-0.008032232516665629	-0.008133913231963	-0.008133913231963	-0.005490214634231304	0.9897307917467921	-0.008133913231963002	-0.005490214634231304	-0.003558281043581214	-0.005490214634231304	-0.00010168071529737303	-0.0005084035764868656	-0.0008134457223789846	-0.003355463604813311	-0.00010168071529737303	-0.00010168071529737309	-0.0027453793130290715	-0.0026436985977316987	-0.022471438080719445	0.9951193256657261	-0.020844546635961476	-0.0069142886402213674	0.0005084035764868653	-0.004067228611894922	-0.00233865645183958	-0.07117650070816114	-0.0031521021742185644	-0.07036305498578216
0	CD630	BHIS-2	High	rxn00258_c	Malonyl-CoA:pyruvate carboxytransferase
0	CD630	BHIS-2	High	rxn00001_c	diphosphate phosphohydrolase
0	CD630	BHIS-2	High	rxn00297_c	UDP-N-acetyl-D-glucosamine 2-epimerase																																											1.0	-1.0
0	CD630	BHIS-2	High	rxn05205_c	Transport of deoxycytidine, extracellular		0.48109243697479115	0.3130252100840344	-1.169302521008404	-17.14136370462187	-0.09234243697479022	-1.1971205882352964	-1.1740113445378175	-2.5311542016806765	-1.1971205882352964	-2.531154201680676	-1.3000617647058847	-1.1971205882352964	-1.0269525210084058	-2.360986134453786	-1.1971205882352964	-1.1971205882352967	-1.865187815126054	-2.0479609243697494	-2.5311542016806765	-1.1971205882352967	-1.865187815126053	-2.360986134453786	-1.1971205882352967	-0.13619621848739594	-1.1971205882352964	-0.023109243697479076	0.06932773109243767	-0.28151260504201686	-0.4537815126050422	-0.023109243697479076	-0.023109243697479093	-0.8739495798319321	-0.6911764705882365	-3.6722689075630344	-0.6911764705882357	-3.3382352941176565	-0.5924369747899183	0.42647058823529455	-0.06932773109243856	0.08823529411764769	2.7289915966386333	-0.40756302521008414	3.2247899159663653
0	CD630	BHIS + 120uM Deoxycholate	High	rxn01446_c	Deoxyguanosine:orthophosphate ribosyltransferase
0	CD630	BHIS + 120uM Deoxycholate	High	EX_cpd00492_e	N-Acetyl-D-mannosamine exchange	-1.0				-0.12							-1.0																													-1.0	-2.0		-3.0
0	CD630	BHIS + 120uM Deoxycholate	High	rxn05234_c	2'-Deoxyguanosine 5'-triphosphate:oxydized-thioredoxin 2'-oxidoreductase		-0.2923253953700973	-0.2923253953700973	-0.041217880747183716	-0.01032714002120688	-0.002923253953700973	-0.002060894037359186	-0.002060894037359186	-0.002060894037359186	-0.002060894037359186	-0.002060894037359186	-0.002060894037359186	-0.002060894037359186	-0.002060894037359186	-0.002060894037359186	-0.002060894037359186	-0.002060894037359186	-0.002060894037359186	-0.002060894037359186	-0.002060894037359186	-0.002060894037359186	-0.002060894037359186	-0.002060894037359186	-0.002060894037359186	-0.002060894037359186	-0.002060894037359186
0	CD630	BHIS + 120uM Deoxycholate	High	EX_cpd00567_e	D-Proline exchange
0	CD630	BHIS + 120uM Deoxycholate	High	rxn00908_c	glycine synthase		-0.0030248235439914108	-0.0019727110069509214	-0.00463398583137247	0.3220028416806613	-0.0011446326832664896	-0.008692437610269249	-0.00961303608017968	-0.011541909064753908	-0.008999303766906054	-0.011541909064753907	-0.010752824661973545	-0.008692437610269249	-0.010139092348699927	-0.012988563803184585	-0.008692437610269249	-0.008692437610269249	-0.012857049736054525	0.9837674225409405	-0.011541909064753908	-0.00961303608017968	0.9827153100039	-0.012988563803184583	-0.008692437610269249	-0.005579938021524466	-0.008692437610269249	0.0001315140671300577	-0.0015781688055607342	-0.0005260562685202447	-0.006663379401256438	0.0001315140671300577	-0.00017535208950674824	0.9925913742183398	-0.004033098058655218	-0.04318045204103683	0.9915392616812994	-0.04081319883269572	-0.015124117719957064	-0.0003945422013901871	-0.010038907124261356	-0.00587429499847608	-0.1509781490653105	-0.006005809065606138	-0.15084663499818046
0	CD630	BHIS + 120uM Deoxycholate	High	rxn00213_c	UTP:alpha-D-glucose-1-phosphate uridylyltransferase		-1.535579868175221e-05	-9.411618546880387e-06	-3.108731908286275e-05	-0.0009621765832843396	-7.140941735359348e-06	-5.7033380546280124e-05	-6.0500818958288696e-05	-8.303916863634434e-05	-6.0500818958288696e-05	-8.303916863634434e-05	-7.511359512318189e-05	-5.7033380546280124e-05	-6.34729090257246e-05	-8.947869711578881e-05	-8.279149446405802e-05	-5.7033380546280124e-05	-8.700195539292556e-05	-8.303916863634434e-05	-8.303916863634434e-05	-6.0500818958288696e-05	-8.700195539292556e-05	-8.947869711578881e-05	-5.7033380546280124e-05	-3.3008985834506523e-05	-5.7033380546280124e-05	2.4767417228632594e-06	-8.916270202307734e-06	-2.972090067435911e-06	-4.235228346096173e-05	2.4767417228632586e-06	-9.906966891453037e-07	-2.3529046367200957e-05	-2.7491833123782173e-05	-0.0002729369378595311	-2.7491833123782173e-05	-0.00026302997096807804	-9.783129805309873e-05	-4.953483445726516e-07	-6.439528479444474e-05	-3.4426709947799305e-05	-0.0009431432480663285	-3.6903451670662564e-05	-0.0009406665063434651
0	CD630	BHIS + 120uM Deoxycholate	High	rxn00611_c	sn-Glycerol-3-phosphate:NAD+ 2-oxidoreductase
0	CD630	BHIS + 120uM Deoxycholate	High	rxn05527_c	Cytosine hydrogen symport
0	CD630	BHIS + 120uM Deoxycholate	High	rxn08168_c	L-aspartate:fumarate oxidoreductase (deaminating)
0	CD630	BHIS + 120uM Deoxycholate	High	rxn01799_c	deoxyuridine:orthophosphate 2-deoxy-D-ribosyltransferase		0.24999999999999956	0.24999999999999956	0.3027499999999996	-7.890145987500001	-0.042625000000000024	-0.48486250000000014	-0.48486250000000014	-0.7348625000000002	-0.48486250000000014	-0.7348625000000002	-0.48486250000000014	-0.48486250000000014	-0.48486250000000014	-0.7348625000000002	-0.48486250000000014	-0.48486250000000014	-0.7348625000000002	-0.7348625000000002	-0.7348625000000002	-0.48486250000000014	-0.7348625000000002	-0.7348625000000002	-0.48486250000000014	-0.48486250000000014	-0.48486250000000014				-0.2500000000000001			-0.2500000000000001	-0.2500000000000001	-2.0000000000000004	-0.2500000000000001	-1.7500000000000009	-0.7500000000000002		-0.5000000000000001	0.4999999999999998	-4.250000000000002	0.4999999999999998	-4.250000000000002
0	CD630	BHIS + 120uM Deoxycholate	High	rxn00747_c	D-glyceraldehyde-3-phosphate aldose-ketose-isomerase		1.133738601823708	0.7705167173252276	-0.48977963525835855	-1.1869148955167148	0.2319597264437691	-0.05944338905775061	-0.08679901215805443	-0.12479293313069863	-0.01992971124620034	-0.12479293313069863	-0.2600512917933129	-0.05944338905775061	-0.0700816869300911	-0.1354312310030391	-0.05944338905775061	-0.05944338905775061	-0.11111512158054672	-0.12479293313069863	-0.12479293313069863	-0.0457655775075987	-0.11111512158054694	-0.1354312310030391	-0.05944338905775061	-0.06248290273556202	-0.05944338905775061	0.027355623100303816	0.7401215805471124	-0.010638297872340496	1.0790273556231005	0.027355623100303816	0.06686930091185408	-0.0379939209726442	-0.024316109422492294	0.8115501519756854	-0.024316109422492516	0.8221884498480259	1.0440729483282678	0.40121580547112456	0.7051671732522798	0.7537993920972645	-5.112462006079009	0.7294832826747721	-5.088145896656517
0	CD630	BHIS + 120uM Deoxycholate	High	rxn05562_c	Glucose-1-phosphate transport via phosphate antiport		-1.535579868175221e-05	-9.411618546880386e-06	-3.108731908286277e-05	-0.0009621765832843386	-7.140941735359348e-06	-5.7033380546280124e-05	-6.0500818958288696e-05	-8.303916863634434e-05	-6.0500818958288696e-05	-8.303916863634434e-05	-7.51135951231819e-05	-5.7033380546280124e-05	-6.34729090257246e-05	-8.947869711578883e-05	-8.279149446405802e-05	-5.7033380546280124e-05	-8.700195539292557e-05	-8.303916863634434e-05	-8.303916863634434e-05	-6.0500818958288696e-05	-8.700195539292557e-05	-8.947869711578883e-05	-5.7033380546280124e-05	-3.3008985834506523e-05	-5.7033380546280124e-05	2.4767417228632594e-06	-8.916270202307734e-06	-2.972090067435911e-06	-4.235228346096173e-05	2.4767417228632594e-06	-9.906966891453037e-07	-2.3529046367200957e-05	-2.7491833123782173e-05	-0.000272936937859531	-2.7491833123782173e-05	-0.000263029970968078	-9.783129805309873e-05	-4.953483445726525e-07	-6.439528479444474e-05	-3.4426709947799305e-05	-0.0009431432480663283	-3.6903451670662564e-05	-0.0009406665063434651
0	CD630	BHIS + 120uM Deoxycholate	High	rxn10131_c	arginine/ornithine antiporter (periplasm)				-1.1410000000000005	-32.14987755	-0.197	-2.05705	-2.05705	-3.05705	-2.05705	-3.05705	-2.05705	-2.05705	-2.05705	-3.05705	-2.05705	-2.05705	-3.05705	-3.05705	-3.05705	-2.05705	-3.05705	-3.05705	-2.05705	-2.05705	-2.05705				-0.9999999999999996			-1.0	-1.0	-11.0	-1.0	-10.0	-2.9999999999999996		-1.9999999999999996	-0.9999999999999996	-48.99999999999999	-0.9999999999999996	-48.99999999999999
0	CD630	BHIS + 120uM Deoxycholate	High	rxn00692_c	5,10-Methylenetetrahydrofolate:glycine hydroxymethyltransferase		-0.0019176105235702567	-0.0012506155588501674	-0.002937751530652765	0.24011332379428066	-0.0007256488344301614	-0.005510638751156682	-0.0060942593452867535	-0.007317083447273586	-0.005705178949200042	-0.007317083447273587	-0.006816837223733523	-0.005510638751156682	-0.006427756827646805	-0.00823420152376371	-0.005510638751156682	-0.005510638751156682	-0.008150827153173699	-0.007317083447273587	-0.007317083447273586	-0.006094259345286761	0.9890422357036294	-0.00823420152376371	-0.005510638751156683	-0.0035374453138597517	-0.005510638751156683	8.337437059001125e-05	-0.001000492447080134	-0.00033349748236004463	-0.004224301443227226	8.337437059001114e-05	-0.00011116582745334823	-0.001723070325526894	-0.0025568140314270052	-0.027374585010386948	0.994636248825376	-0.025873846339766752	-0.00958805261785127	-0.0002501231117700334	-0.0063642436217041755	-0.003724055219687159	-0.09571377743733256	-0.0038074295902771702	-0.09563040306674254
0	CD630	BHIS + 120uM Deoxycholate	High	rxn00258_c	Malonyl-CoA:pyruvate carboxytransferase
0	CD630	BHIS + 120uM Deoxycholate	High	EX_cpd00076_e	Sucrose exchange
0	CD630	BHIS + 120uM Deoxycholate	High	rxn00001_c	diphosphate phosphohydrolase
0	CD630	BHIS + 120uM Deoxycholate	High	rxn00297_c	UDP-N-acetyl-D-glucosamine 2-epimerase																																											1.0	-1.0
0	CD630	BHIS + 120uM Deoxycholate	High	rxn05205_c	Transport of deoxycytidine, extracellular
0	CD630	BHIS + 240uM Deoxycholate	Low	rxn01446_c	Deoxyguanosine:orthophosphate ribosyltransferase
0	CD630	BHIS + 240uM Deoxycholate	Low	EX_cpd00492_e	N-Acetyl-D-mannosamine exchange	-1.0				-0.12							-1.0																													-1.0	-2.0		-3.0
0	CD630	BHIS + 240uM Deoxycholate	Low	rxn05234_c	2'-Deoxyguanosine 5'-triphosphate:oxydized-thioredoxin 2'-oxidoreductase		-0.2923253953700973	-0.2923253953700973	-0.04121788074718371	-0.010327140021206882	-0.002923253953700973	-0.0020608940373591854	-0.0020608940373591854	-0.0020608940373591854	-0.0020608940373591854	-0.0020608940373591854	-0.0020608940373591854	-0.0020608940373591854	-0.0020608940373591854	-0.0020608940373591854	-0.0020608940373591854	-0.0020608940373591854	-0.0020608940373591854	-0.0020608940373591854	-0.0020608940373591854	-0.0020608940373591854	-0.0020608940373591854	-0.0020608940373591854	-0.0020608940373591854	-0.0020608940373591854	-0.0020608940373591854
0	CD630	BHIS + 240uM Deoxycholate	Low	EX_cpd00567_e	D-Proline exchange
0	CD630	BHIS + 240uM Deoxycholate	Low	rxn00908_c	glycine synthase		-0.0005856270448403253	-0.00028120417571627753	-0.0059451774053165245	0.32242509137068076	-0.0007911589188858866	-0.00869468631940809	-0.009148740768271086	-0.012530930441335755	-0.00904812643017076	-0.012530930441335755	-0.010737931339291545	-0.00869468631940809	-0.010149724439628138	-0.013985968561555805	-0.00869468631940809	-0.00869468631940809	-0.013271348775561204	0.9835760686306286	-0.012530930441335755	-0.00904812643017076	0.9827169769745413	-0.013985968561555803	-0.00869468631940809	-0.00489971987464979	-0.00869468631940809	0.00032764156253181815	-0.0003818185138166041	-0.0006140054478942729	-0.004935262276561948	0.00032764156253181815	-2.5798548230852093e-05	0.9925983965125685	-0.004249020893621297	-0.040583696221952986	0.9917393048564812	-0.03855593033100803	-0.012045342168984702	0.0006372241413020432	-0.007491898406239358	-0.003815605283342973	-0.13514827476214025	-0.004530225069337573	-0.13443365497614565
0	CD630	BHIS + 240uM Deoxycholate	Low	rxn00213_c	UTP:alpha-D-glucose-1-phosphate uridylyltransferase
0	CD630	BHIS + 240uM Deoxycholate	Low	rxn00611_c	sn-Glycerol-3-phosphate:NAD+ 2-oxidoreductase
0	CD630	BHIS + 240uM Deoxycholate	Low	rxn05527_c	Cytosine hydrogen symport
0	CD630	BHIS + 240uM Deoxycholate	Low	rxn08168_c	L-aspartate:fumarate oxidoreductase (deaminating)
0	CD630	BHIS + 240uM Deoxycholate	Low	rxn01799_c	deoxyuridine:orthophosphate 2-deoxy-D-ribosyltransferase		0.14627151051625234	0.10611854684512423	0.2982103250478012	-10.83790481797323	-0.06317686424474186	-0.672469980879541	-0.6982826003824091	-1.195414531548757	-0.704018738049713	-1.195414531548757	-0.7221831739961756	-0.672469980879541	-0.672469980879541	-1.195414531548757	-0.672469980879541	-0.672469980879541	-1.0835598470363288	-1.07017552581262	-1.195414531548757	-0.704018738049713	-1.078779732313576	-1.195414531548757	-0.672469980879541	-0.401915487571702	-0.672469980879541	0.025812619502868065	0.022944550669216066	-0.02868068833652007	-0.32217973231357544	0.025812619502868065	-0.005736137667304013	-0.371892925430211	-0.38527724665391966	-2.543977055449331	-0.38049713193116685	-2.308795411089866	-0.8919694072657743	0.09464627151051624	-0.5468451242829828	0.8326959847036329	-0.6653919694072732	0.7208413001912046	-0.5535372848948449
0	CD630	BHIS + 240uM Deoxycholate	Low	rxn00747_c	D-glyceraldehyde-3-phosphate aldose-ketose-isomerase																																										-5.5		-5.5
0	CD630	BHIS + 240uM Deoxycholate	Low	rxn05562_c	Glucose-1-phosphate transport via phosphate antiport
0	CD630	BHIS + 240uM Deoxycholate	Low	rxn10131_c	arginine/ornithine antiporter (periplasm)
0	CD630	BHIS + 240uM Deoxycholate	Low	rxn00692_c	5,10-Methylenetetrahydrofolate:glycine hydroxymethyltransferase		-0.0003708131073020529	-0.00017805563302168877	-0.003764426056737956	0.24008982351735128	-0.0005009538061238225	-0.005505387224723241	-0.005792889898226164	-0.007934458108239378	-0.005729181919438583	-0.00793445810823938	-0.0067991492554863656	-0.005505387224723241	-0.006426702610266677	-0.008855773493782814	-0.005505387224723241	-0.005505387224723241	-0.008403283490599243	-0.010399466825943362	-0.00793445810823938	-0.005729181919438583	0.9890565650474858	-0.008855773493782818	-0.005505387224723241	-0.003102452947889208	-0.005505387224723241	0.00020745931553903946	-0.00024176361180927044	-0.0003887820243959894	-0.0031249580364265976	0.00020745931553903946	-1.6335379176302107e-05	-0.004686620285681082	-0.002690436950336963	-0.02569718498224092	0.9947694115877481	-0.024413224178983575	-0.007626988537415468	0.00040348386565466476	-0.0047437941127981414	-0.0024160025801750803	-0.08557451735297672	-0.0028684925833586516	-0.08512202734979316
0	CD630	BHIS + 240uM Deoxycholate	Low	rxn00258_c	Malonyl-CoA:pyruvate carboxytransferase
0	CD630	BHIS + 240uM Deoxycholate	Low	EX_cpd00076_e	Sucrose exchange
0	CD630	BHIS + 240uM Deoxycholate	Low	rxn00001_c	diphosphate phosphohydrolase
0	CD630	BHIS + 240uM Deoxycholate	Low	rxn00297_c	UDP-N-acetyl-D-glucosamine 2-epimerase				-0.737	-0.18465535		-0.03685	-0.03685	-0.03685	-0.03685	-0.03685	-0.03685	-0.03685	-0.03685	-0.03685	-0.03685	-0.03685	-0.03685	-0.03685	-0.03685	-0.03685	-0.03685	-0.03685	-0.03685	-0.03685	-0.03685															-1.0	-12.0		-13.0
0	CD630	BHIS + 240uM Deoxycholate	Low	rxn05205_c	Transport of deoxycytidine, extracellular
0	CDR20291	TY	High	rxn01446_c	Deoxyguanosine:orthophosphate ribosyltransferase		-1.0	-1.0	-0.141	-0.03532755	-0.01	-0.00705	-0.00705	-0.00705	-0.00705	-0.00705	-0.00705	-0.00705	-0.00705	-0.00705	-0.00705	-0.00705	-0.00705	-0.00705	-0.00705	-0.00705	-0.00705	-0.00705	-0.00705	-0.00705	-0.00705
0	CDR20291	TY	High	EX_cpd00492_e	N-Acetyl-D-mannosamine exchange	-1.0
0	CDR20291	TY	High	rxn05234_c	2'-Deoxyguanosine 5'-triphosphate:oxydized-thioredoxin 2'-oxidoreductase		-1.0	-1.0	-0.141	-0.03532755	-0.01	-0.00705	-0.00705	-0.00705	-0.00705	-0.00705	-0.00705	-0.00705	-0.00705	-0.00705	-0.00705	-0.00705	-0.00705	-0.00705	-0.00705	-0.00705	-0.00705	-0.00705	-0.00705	-0.00705	-0.00705
0	CDR20291	TY	High	rxn00908_c	glycine synthase		-0.00239082877229976	-0.00159388584819984	-0.006399750534118913	0.29731018636194534	-0.0009113540426410174	-0.010481009808979957	-0.010481009808979957	-0.015163049488067005	-0.010481009808979957	-0.015163049488067005	-0.014366106563967083	-0.010481009808979957	-0.010481009808979957	-0.015163049488067003	-0.010481009808979957	-0.010481009808979957	-0.012772220715767247	0.9887220472669201	-0.015163049488067003	-0.01595999241216692	0.9863312184946204	-0.015163049488067005	-0.010481009808979957	-0.005002027205792991	-0.010481009808979957		-0.00079694292409992	-0.00079694292409992	-0.0062759255272868825			0.9992030570759001	-0.004682039679087046	-0.03675899237410892	0.9968122283036003	-0.03516510652590908	-0.016436947809560894	-0.0077701935099742485	-0.010957965206373928	-0.0062759255272868825	-0.050904729276882686	-0.0062759255272868825	-0.050904729276882686
0	CDR20291	TY	High	rxn00213_c	UTP:alpha-D-glucose-1-phosphate uridylyltransferase																																											1.0	-1.0
0	CDR20291	TY	High	rxn00611_c	sn-Glycerol-3-phosphate:NAD+ 2-oxidoreductase
0	CDR20291	TY	High	rxn05527_c	Cytosine hydrogen symport
0	CDR20291	TY	High	rxn01799_c	deoxyuridine:orthophosphate 2-deoxy-D-ribosyltransferase		0.38199812890836776	0.24981535279925324	0.24786385346398188	-11.982966523371399	-0.0417392042936627	-0.8485305357230774	-0.8036243365010578	-1.3199717686739862	-0.7895419099906437	-1.3199717686739862	-1.051322401398394	-0.7895419099906437	-0.8485305357230772	-1.319971768673986	-0.8485305357230774	-0.8485305357230774	-0.8261020557388336	-0.8686447707912737	-1.3199717686739862	-1.3383133906149975	-1.1116404869762158	-0.9342314564971179	-0.8485305357230774	-0.3629822566349884	-0.8485305357230774	-0.044906199222019584	0.17443005564035702	-0.018341621941011375	-0.15680240287557085	-0.044906199222019584	0.014082426510414173	-0.06502043429021581	-0.45297651287606455	-2.8333005071643083	-0.30801615047515796	-2.666010143286225	-1.0072874095228697	0.33627948200305385	-0.6864936727559197	0.8509773991826299	-0.9606085971736522	0.7876064798857662	-0.8972376778767884
0	CDR20291	TY	High	rxn00747_c	D-glyceraldehyde-3-phosphate aldose-ketose-isomerase					0.08266666666666668	-0.003333333333333333																	0.33333333333333337							-0.16666666666666666												-5.5		-5.5
0	CDR20291	TY	High	rxn05562_c	Glucose-1-phosphate transport via phosphate antiport
0	CDR20291	TY	High	rxn00182_c	L-glutamate:NAD+ oxidoreductase (deaminating)		-1.026384243775548	-0.6614641397250092	-0.5242478632478627	-25.115543167242635	-0.25135024154589364	-1.4665691378669632	-1.5349452062430313	-2.320898383500556	-1.6062941471571897	-2.320898383500556	-2.071177090301002	-1.6062941471571897	-1.4279217948717937	-2.2822510405053866	-1.4665691378669632	-1.4665691378669632	-1.5167363619472307	-2.4576505202526917	-2.320898383500556	-2.4717716648086197	-2.213874972129318	-1.7735182274247476	-1.466569137866963	-0.5981187476774423	-1.466569137866963	0.06837606837606824	-0.5789669267930138	-0.15087328130806382	-1.403567447045708	0.06837606837606824	-0.0713489409141583	-0.9227053140096606	-0.678929765886287	-5.793013749535486	-0.678929765886287	-5.214046822742473	-2.3913043478260865	-0.14567075436640675	-1.3474544778892605	-1.0966183574879231	-8.46042363433667	-1.1649944258639913	-8.392047565960603
0	CDR20291	TY	High	rxn00692_c	5,10-Methylenetetrahydrofolate:glycine hydroxymethyltransferase		-0.0015138485387493521	-0.0010092323591662344	-0.004052257153119767	0.22418732029804686	-0.0005770601398645173	-0.006636469147340716	-0.006636469147340716	-0.00960108920239152	-0.006636469147340716	-0.00960108920239152	-0.009096473022808402	-0.006636469147340716	-0.006636469147340716	-0.00960108920239152	-0.006636469147340716	-0.006636469147340716	-0.008087240663642168	-0.007141085326923834	-0.00960108920239152	-0.010105705381974639	0.9913450661343269	-0.00960108920239152	-0.006636469147340716	-0.0031672329127067937	-0.006636469147340716		-0.0005046161795831177	-0.0005046161795831177	-0.003973852414217039			-0.0005046161795831177	-0.0029646200550508045	-0.02327542128327125	0.9979815352816676	-0.022266188924105014	-0.010407708703901768	-0.004920007750935372	-0.006938472469267845	-0.003973852414217039	-0.032232358470871414	-0.00397385241421704	-0.032232358470871414
0	CDR20291	TY	High	rxn00258_c	Malonyl-CoA:pyruvate carboxytransferase
0	CDR20291	TY	High	rxn00001_c	diphosphate phosphohydrolase		-0.05964438489785541	-0.03976292326523697	0.10334440754196147	0.8685630916937742	0.002479466573740774	0.7516785845612124	0.7516785845612124	0.6348749974695788	0.7516785845612124	0.6348749974695788	0.6547564591021973	0.7516785845612124	0.7516785845612124	0.6348749974695788	0.7516785845612124	0.7516785845612124	0.6945193823674343	0.731797122928594	0.6348749974695787	0.6149935358369603	0.6721527380307386	0.6348749974695788	0.7516785845612122	0.8883636332854645	0.7516785845612122	-9.020562075079397e-17	-1.0198814616326184	-0.01988146163261844	-1.1565665103568705	-9.020562075079397e-17		-0.019881461632618343	-0.11680358709163363	0.8493604080122084	-0.07952584653047379	0.8891233312774454	-0.4100551461727563	-0.19384425091803048	-0.2733700974485042	-0.15656651035687075	8.730071638216494	-0.15656651035687066	8.730071638216494
0	CDR20291	TY	High	rxn00297_c	UDP-N-acetyl-D-glucosamine 2-epimerase		-0.00011433901350070617	-7.622600900047066e-05	-0.000306061718513576	-0.00806742293821395	-4.358460270880027e-05	-0.0005012438933036773	-0.0005012438933036773	-0.0007251577947425588	-0.0005012438933036773	-0.0007251577947425588	-0.0006870447902423231	-0.0005012438933036773	-0.0005012438933036773	-0.0007251577947425588	-0.0005012438933036773	-0.0005012438933036773	-0.0006108187812418524	-0.0005393568978039138	-0.0007251577947425588	-0.0007632707992427943	-0.0006536959113046192	-0.0007251577947425588	-0.0005012438933036769	-0.0002392169873645607	-0.0005012438933036769	3.7947076036992655e-19	-3.811300450023552e-05	-3.811300450023552e-05	-0.0003001399104393521	3.7947076036992655e-19		-3.811300450023649e-05	-0.0002239139014388815	-0.0017579623325733563	-0.00015245201800094185	-0.0016817363235728851	-0.0007860807178173505	-0.00037160179387729127	-0.0005240538118782335	-0.00030013991043935124	-0.0024344681624525084	-0.0003001399104393516	-0.002434468162452508
0	CDR20291	TY	High	rxn05205_c	Transport of deoxycytidine, extracellular
0	CDR20291	TY + Cysteine	High	rxn01446_c	Deoxyguanosine:orthophosphate ribosyltransferase
0	CDR20291	TY + Cysteine	High	EX_cpd00492_e	N-Acetyl-D-mannosamine exchange	-1.0
0	CDR20291	TY + Cysteine	High	rxn05234_c	2'-Deoxyguanosine 5'-triphosphate:oxydized-thioredoxin 2'-oxidoreductase
0	CDR20291	TY + Cysteine	High	rxn00908_c	glycine synthase		-0.0026817976050271695	-0.0017878650700181129	-0.010338329767379736	0.29936864163994614	-0.0008474480431885854	-0.013031971978495779	-0.010350174373468609	-0.013031971978495779	-0.010350174373468609	-0.013031971978495779	-0.013031971978495779	-0.010350174373468609	-0.012138039443486721	-0.012138039443486721	-0.010350174373468609	-0.010350174373468609	-0.013031971978495776	0.9887558930915222	-0.013031971978495779	-0.013925904513504835	0.9833922978814679	-0.012138039443486721	-0.010350174373468609	-0.00945624183845955	-0.010350174373468609		-0.0008939325350090565	-0.0008939325350090565	-0.006257527745063394			0.9991060674649909	-0.004469662675045283	-0.03396943633034413	0.9937424722549365	-0.031287638725316966	-0.015196853095153959	-0.01251505549012679	-0.00983325788509962	-0.010727190420108678	-0.052742019565534426	-0.010727190420108678	-0.052742019565534426
0	CDR20291	TY + Cysteine	High	rxn00213_c	UTP:alpha-D-glucose-1-phosphate uridylyltransferase				-0.737	-0.18465535		-0.03685	-0.03685	-0.03685	-0.03685	-0.03685	-0.03685	-0.03685	-0.03685	-0.03685	-0.03685	-0.03685	-0.03685	-0.03685	-0.03685	-0.03685	-0.03685	-0.03685	-0.03685	-0.03685	-0.03685													-1.0
0	CDR20291	TY + Cysteine	High	rxn00611_c	sn-Glycerol-3-phosphate:NAD+ 2-oxidoreductase
0	CDR20291	TY + Cysteine	High	rxn05527_c	Cytosine hydrogen symport
0	CDR20291	TY + Cysteine	High	rxn01799_c	deoxyuridine:orthophosphate 2-deoxy-D-ribosyltransferase		-0.15254237288135591	-0.10169491525423728	0.0004067796610168588	-11.819157968361578	-0.06209039548022599	-0.9208836158192091	-0.7174937853107346	-0.9604316384180792	-0.7174937853107346	-0.9604316384180792	-0.9604316384180792	-0.7174937853107346	-0.8078892655367234	-0.8474372881355935	-0.7174937853107346	-0.7174937853107346	-0.9491322033898306	-0.7570418079096048	-0.9604316384180792	-1.0112790960451978	-1.050827118644068	-0.8078892655367234	-0.7174937853107346	-0.6666463276836159	-0.7174937853107346		-0.050847457627118633	-0.050847457627118633	-0.4350282485875704			-0.03954802259887025	-0.33333333333333337	-2.485875706214689	-0.3333333333333335	-2.3446327683615817	-1.1016949152542372	0.05084745762711865	-0.7175141242937852	0.23163841807909624	-4.474576271186441	0.23163841807909608	-4.474576271186441
0	CDR20291	TY + Cysteine	High	rxn00747_c	D-glyceraldehyde-3-phosphate aldose-ketose-isomerase					0.08266666666666668	-0.003333333333333334																	0.33333333333333337							-0.16666666666666666	0.16666666666666666											-5.5		-5.5
0	CDR20291	TY + Cysteine	High	rxn05562_c	Glucose-1-phosphate transport via phosphate antiport
0	CDR20291	TY + Cysteine	High	rxn00182_c	L-glutamate:NAD+ oxidoreductase (deaminating)
0	CDR20291	TY + Cysteine	High	rxn00692_c	5,10-Methylenetetrahydrofolate:glycine hydroxymethyltransferase		-0.0016980870535896553	-0.001132058035726437	-0.00654612559158812	0.22549071331003767	-0.0005365955089343313	-0.008251712529664465	-0.00655362547607481	-0.008251712529664466	-0.00655362547607481	-0.008251712529664465	-0.008251712529664466	-0.00655362547607481	-0.007685683511801248	-0.007685683511801248	-0.00655362547607481	-0.00655362547607481	-0.008251712529664468	-0.007119654493938031	-0.008251712529664466	-0.008817741547527687	0.9894841713988826	-0.007685683511801248	-0.00655362547607481	-0.005987596458211593	-0.00655362547607481		-0.0005660290178632184	-0.0005660290178632184	-0.003962203125042527			-0.0005660290178632205	-0.0028301450893160928	-0.0215091026788023	0.9960377968749574	-0.019811015625212647	-0.009622493303674713	-0.007924406250085059	-0.006226319196495402	-0.00679234821435862	-0.03339571205392995	-0.00679234821435862	-0.03339571205392995
0	CDR20291	TY + Cysteine	High	rxn00258_c	Malonyl-CoA:pyruvate carboxytransferase
0	CDR20291	TY + Cysteine	High	EX_cpd00076_e	Sucrose exchange				-0.3685	-0.092327675		-0.018425	-0.018425	-0.018425	-0.018425	-0.018425	-0.018425	-0.018425	-0.018425	-0.018425	-0.018425	-0.018425	-0.018425	-0.018425	-0.018425	-0.018425	-0.018425	-0.018425	-0.018425	-0.018425	-0.018425													-0.5
0	CDR20291	TY + Cysteine	High	rxn00001_c	diphosphate phosphohydrolase		-0.052090284345120204	-0.034726856230080136	0.011467592516158087	0.9610233586890813	0.004045228907672074	0.6861024037645268	0.755556116224687	0.6725975152306067	0.755556116224687	0.6725975152306066	0.6725975152306066	0.755556116224687	0.7246877995757269	0.7111829110418069	0.728546339156847	0.7555561162246871	0.6764560548117268	0.7420512276907669	0.6725975152306066	0.6552340871155666	0.6417291985816467	0.7111829110418069	0.7555561162246871	0.7729195443397271	0.7555561162246871		-1.01736342811504	-0.017363428115040068	-1.1485537738731206			-0.013504888533920067	-0.11382691764304043	0.9234674568675156	-0.11382691764304032	0.9716992016315158	-0.37620760915920143	-0.32411732481408095	-0.24501726340112093	-0.26238069151616095	8.472018325876473	-0.26238069151616095	8.472018325876473
0	CDR20291	TY + Cysteine	High	rxn00297_c	UDP-N-acetyl-D-glucosamine 2-epimerase					-0.025
0	CDR20291	TY + Cysteine	High	rxn05205_c	Transport of deoxycytidine, extracellular
0	CDR20291	DMSO-1	Low	rxn01446_c	Deoxyguanosine:orthophosphate ribosyltransferase
0	CDR20291	DMSO-1	Low	rxn05234_c	2'-Deoxyguanosine 5'-triphosphate:oxydized-thioredoxin 2'-oxidoreductase		-1.0	-1.0	-0.141	-0.03532755	-0.01	-0.00705	-0.00705	-0.00705	-0.00705	-0.00705	-0.00705	-0.00705	-0.00705	-0.00705	-0.00705	-0.00705	-0.00705	-0.00705	-0.00705	-0.00705	-0.00705	-0.00705	-0.00705	-0.00705	-0.00705
0	CDR20291	DMSO-1	Low	rxn00908_c	glycine synthase		-0.0010376369151211366	0.002767031773656381	-0.009552831319576922	0.3008621808293937	-0.0008882171993436959	-0.010854010717190244	-0.010508131745483198	-0.014312800434260716	-0.010508131745483198	-0.014312800434260716	-0.014312800434260716	-0.010508131745483198	-0.011545768660604335	-0.01500455837767481	-0.013275163519139578	-0.010508131745483198	-0.013621042490846625	0.9874165944242745	-0.014312800434260716	-0.010854010717190244	0.9860330785374463	-0.015004558377674808	-0.010508131745483198	-0.009816373802069105	-0.010508131745483198		-0.00034587897170704554	-0.00034587897170704554	-0.005534063547312746			0.9979247261697578	-0.004842305603898655	-0.03562553408582581	0.9965412102829295	-0.03389613922729058	-0.015564553726817098	-0.013835158868281874	-0.010376369151211397	-0.010376369151211401	-0.06710052051116717	-0.010376369151211401	-0.06710052051116717
0	CDR20291	DMSO-1	Low	rxn00213_c	UTP:alpha-D-glucose-1-phosphate uridylyltransferase				-0.737	-0.18465535		-0.03685	-0.03685	-0.03685	-0.03685	-0.03685	-0.03685	-0.03685	-0.03685	-0.03685	-0.03685	-0.03685	-0.03685	-0.03685	-0.03685	-0.03685	-0.03685	-0.03685	-0.03685	-0.03685	-0.03685													-1.0
0	CDR20291	DMSO-1	Low	rxn00611_c	sn-Glycerol-3-phosphate:NAD+ 2-oxidoreductase
0	CDR20291	DMSO-1	Low	rxn05527_c	Cytosine hydrogen symport
0	CDR20291	DMSO-1	Low	rxn08168_c	L-aspartate:fumarate oxidoreductase (deaminating)
0	CDR20291	DMSO-1	Low	rxn01799_c	deoxyuridine:orthophosphate 2-deoxy-D-ribosyltransferase		-0.043478260869565216	0.2753623188405797	0.1427681159420289	-9.81663524565217	-0.055391304347826076	-0.6160499999999999	-0.6160499999999999	-0.8914123188405795	-0.5725717391304347	-0.8914123188405795	-0.8914123188405795	-0.6160499999999999	-0.6450355072463767	-0.9203978260869563	-0.6160499999999999	-0.6160499999999999	-0.8189485507246377	-0.6595282608695652	-0.8914123188405795	-0.6160499999999999	-0.7174992753623188	-0.6450355072463767	-0.6160499999999999	-0.6015572463768114	-0.6160499999999999		-0.014492753623188404	-0.014492753623188404	-0.33333333333333337		0.04347826086956513	-0.04347826086956534	-0.3043478260869565	-2.2753623188405796	-0.10144927536231893	-2.144927536231884	-0.9565217391304346	0.10144927536231886	-0.6376811594202897	0.36231884057971014	-4.56521739130435	0.36231884057971014	-4.56521739130435
0	CDR20291	DMSO-1	Low	rxn00747_c	D-glyceraldehyde-3-phosphate aldose-ketose-isomerase					0.08266666666666667	-0.003333333333333334																	0.3333333333333333							-0.16666666666666669	0.16666666666666669											-5.5		-5.5
0	CDR20291	DMSO-1	Low	rxn05562_c	Glucose-1-phosphate transport via phosphate antiport
0	CDR20291	DMSO-1	Low	rxn00182_c	L-glutamate:NAD+ oxidoreductase (deaminating)
0	CDR20291	DMSO-1	Low	rxn10131_c	arginine/ornithine antiporter (periplasm)					-0.137																-1.0
0	CDR20291	DMSO-1	Low	rxn00692_c	5,10-Methylenetetrahydrofolate:glycine hydroxymethyltransferase		-0.000657021174376082	0.0017520564650028896	-0.006048755938364338	0.2264364071822656	-0.0005624101252659266	-0.006872649540679041	-0.006653642482553681	-0.009062720121932651	-0.006653642482553681	-0.009062720121932653	-0.009062720121932651	-0.006653642482553681	-0.007310663656929761	-0.00950073423818337	-0.008405698947556573	-0.006653642482553681	-0.00862470600568193	-0.007967684831305841	-0.009062720121932651	-0.006872649540679041	0.9911562869361927	-0.00950073423818337	-0.006653642482553681	-0.006215628366302961	-0.006653642482553681		-0.00021900705812536066	-0.00021900705812536066	-0.003504112930005773			-0.0013140423487521605	-0.003066098813755052	-0.022557726986912167	0.9978099294187465	-0.021462691696285365	-0.009855317615641236	-0.008760282325014435	-0.006570211743760824	-0.006570211743760825	-0.04248736927632005	-0.006570211743760825	-0.04248736927632005
0	CDR20291	DMSO-1	Low	rxn00258_c	Malonyl-CoA:pyruvate carboxytransferase
0	CDR20291	DMSO-1	Low	EX_cpd00076_e	Sucrose exchange				-0.737	-0.18465535		-0.03685	-0.03685	-0.03685	-0.03685	-0.03685	-0.03685	-0.03685	-0.03685	-0.03685	-0.03685	-0.03685	-0.03685	-0.03685	-0.03685	-0.03685	-0.03685	-0.03685	-0.03685	-0.03685	-0.03685													-1.0
0	CDR20291	DMSO-1	Low	rxn00001_c	diphosphate phosphohydrolase		-0.06936391361727376	0.026011467606477684	0.009729230078794476	0.8008515780965121	0.0024654039316146575	0.7461521115739361	0.7461521115739361	0.6536668934175711	0.7461521115739361	0.6536668934175711	0.6536668934175712	0.7461521115739361	0.7230308070348449	0.6305455888784799	0.7461521115739361	0.7461521115739361	0.6999095024957537	0.7230308070348448	0.6536668934175711	0.7461521115739361	0.6305455888784799	0.6305455888784799	0.7461521115739361	0.7923947206521187	0.7461521115739361		-1.0231213045390912	-0.023121304539091253	-1.1618491317736388			-0.02312130453909128	-0.11560652269545624	0.8670560775845295	-0.11560652269545624	0.9132986866627121	-0.4161834817036423	-0.3236982635472774	-0.2774556544690948	-0.2543343499300037	9.02890520935817	-0.2774556544690949	9.05202651389726
0	CDR20291	DMSO-1	Low	rxn00297_c	UDP-N-acetyl-D-glucosamine 2-epimerase		-4.962395576858607e-05	0.0001323305487162307	-0.0004568546781241953	-0.007897552327623451	-4.2478106137909905e-05	-0.000519082291592073	-0.0005025409730025443	-0.0006844954774873609	-0.0005025409730025443	-0.0006844954774873609	-0.0006844954774873609	-0.0005025409730025443	-0.0005521649287711307	-0.0007175781146664186	-0.0006348715217187749	-0.0005025409730025443	-0.0006514128403083037	-0.0006017888845397168	-0.0006844954774873609	-0.000519082291592073	-0.000667954158897832	-0.0007175781146664186	-0.0005025409730025443	-0.0004694583358234868	-0.0005025409730025443		-1.654131858952869e-05	-1.654131858952869e-05	-0.00026466109743246034			-9.924791153717246e-05	-0.00023157846025340296	-0.0017037558147214643	-0.00016541318589528766	-0.0016210492217738205	-0.0007443593365287948	-0.0006616527435811515	-0.0004962395576858632	-0.0004962395576858633	-0.003209015806368589	-0.0004962395576858633	-0.003209015806368589
0	CDR20291	DMSO-1	Low	rxn05205_c	Transport of deoxycytidine, extracellular
0	CDR20291	Deoxycholate	Low	rxn01446_c	Deoxyguanosine:orthophosphate ribosyltransferase
0	CDR20291	Deoxycholate	Low	EX_cpd00492_e	N-Acetyl-D-mannosamine exchange	-1.0
0	CDR20291	Deoxycholate	Low	rxn05234_c	2'-Deoxyguanosine 5'-triphosphate:oxydized-thioredoxin 2'-oxidoreductase		-1.0	-1.0	-0.141	-0.03532755	-0.01	-0.00705	-0.00705	-0.00705	-0.00705	-0.00705	-0.00705	-0.00705	-0.00705	-0.00705	-0.00705	-0.00705	-0.00705	-0.00705	-0.00705	-0.00705	-0.00705	-0.00705	-0.00705	-0.00705	-0.00705
0	CDR20291	Deoxycholate	Low	rxn00908_c	glycine synthase		-0.004142435343753158	-0.004142435343753158	-0.007903766635881	0.2985059454861606	-0.0008892427871256753	-0.010060870800551385	-0.010060870800551385	-0.014203306144304529	-0.010060870800551385	-0.014203306144304529	-0.010060870800551385	-0.010060870800551385	-0.010060870800551385	-0.014203306144304529	-0.010060870800551385	-0.010060870800551385	-0.014203306144304526	0.9899391291994486	-0.014203306144304529	-0.010060870800551385	0.9871775056369465	-0.014203306144304529	-0.010060870800551385	-0.010060870800551385	-0.010060870800551385		-0.00138081178125105	-0.00138081178125105	-0.008284870687506295			1.0	-0.004142435343753144	-0.0345202945312762	0.9972383764374979	-0.033139482750025144	-0.01656974137501258	-0.008284870687506288	-0.011046494250008386	-0.008284870687506295	-0.05247084768753975	-0.008284870687506295	-0.05247084768753975
0	CDR20291	Deoxycholate	Low	rxn00213_c	UTP:alpha-D-glucose-1-phosphate uridylyltransferase																																											1.0	-1.0
0	CDR20291	Deoxycholate	Low	rxn00611_c	sn-Glycerol-3-phosphate:NAD+ 2-oxidoreductase
0	CDR20291	Deoxycholate	Low	rxn05527_c	Cytosine hydrogen symport
0	CDR20291	Deoxycholate	Low	rxn01799_c	deoxyuridine:orthophosphate 2-deoxy-D-ribosyltransferase
0	CDR20291	Deoxycholate	Low	rxn00747_c	D-glyceraldehyde-3-phosphate aldose-ketose-isomerase																																										-5.5		-5.5
0	CDR20291	Deoxycholate	Low	rxn05562_c	Glucose-1-phosphate transport via phosphate antiport
0	CDR20291	Deoxycholate	Low	rxn00182_c	L-glutamate:NAD+ oxidoreductase (deaminating)
0	CDR20291	Deoxycholate	Low	rxn10131_c	arginine/ornithine antiporter (periplasm)					-0.137																-1.0
0	CDR20291	Deoxycholate	Low	rxn00692_c	5,10-Methylenetetrahydrofolate:glycine hydroxymethyltransferase		-0.0026229480607982626	-0.0026229480607982626	-0.005004584900003082	0.22494446285206915	-0.0005630595170513605	-0.006370441386862766	-0.006370441386862766	-0.008993389447661027	-0.006370441386862766	-0.008993389447661027	-0.006370441386862766	-0.006370441386862766	-0.006370441386862766	-0.008993389447661027	-0.006370441386862766	-0.006370441386862766	-0.008993389447661027	-0.006370441386862766	-0.008993389447661027	-0.006370441386862766	0.9918809265726051	-0.008993389447661027	-0.006370441386862766	-0.006370441386862766	-0.006370441386862766		-0.0008743160202660875	-0.0008743160202660875	-0.005245896121596524				-0.002622948060798262	-0.021857900506652185	0.9982513679594678	-0.020983584486386094	-0.010491792243193049	-0.005245896121596524	-0.006994528162128699	-0.005245896121596524	-0.033224008770111293	-0.005245896121596524	-0.033224008770111293
0	CDR20291	Deoxycholate	Low	rxn00258_c	Malonyl-CoA:pyruvate carboxytransferase
0	CDR20291	Deoxycholate	Low	EX_cpd00076_e	Sucrose exchange
0	CDR20291	Deoxycholate	Low	rxn00001_c	diphosphate phosphohydrolase		-0.10334257876330527	-0.10334257876330527	0.06582235971961371	0.8983701626873826	0.0031790247257474664	0.7621584342049352	0.7621584342049352	0.6588158554416301	0.7621584342049352	0.6588158554416301	0.7621584342049352	0.7621584342049352	0.7621584342049352	0.6588158554416301	0.7621584342049352	0.7621584342049352	0.65881585544163	0.7621584342049352	0.6588158554416301	0.7621584342049352	0.693263381696065	0.6588158554416301	0.7621584342049352	0.7621584342049352	0.7621584342049352		-1.034447526254435	-0.03444752625443509	-1.2066851575266102				-0.10334257876330516	0.9321266861125131	-0.06889505250887018	0.9665742123669482	-0.41337031505322075	-0.2066851575266102	-0.2755802100354805	-0.20668515752661043	8.690994002331468	-0.20668515752661043	8.690994002331468
0	CDR20291	Deoxycholate	Low	rxn00297_c	UDP-N-acetyl-D-glucosamine 2-epimerase		-0.00019810785957690785	-0.00019810785957690785	-0.00037798979607273986	-0.008010236944707766	-4.25271538558429e-05	-0.0004811511621497554	-0.0004811511621497554	-0.0006792590217266633	-0.0004811511621497554	-0.0006792590217266633	-0.0004811511621497554	-0.0004811511621497554	-0.0004811511621497554	-0.0006792590217266633	-0.0004811511621497554	-0.0004811511621497554	-0.0006792590217266632	-0.0004811511621497554	-0.0006792590217266633	-0.0004811511621497554	-0.0006132230685343607	-0.0006792590217266633	-0.0004811511621497554	-0.0004811511621497554	-0.0004811511621497554		-6.603595319230262e-05	-6.603595319230262e-05	-0.00039621571915381576			1.0842021724855044e-19	-0.0001981078595769079	-0.001650898829807566	-0.00013207190638460527	-0.0015848628766152633	-0.0007924314383076316	-0.00039621571915381587	-0.0005282876255384211	-0.0003962157191538158	-0.0025093662213074982	-0.0003962157191538158	-0.0025093662213074982
0	CDR20291	Deoxycholate	Low	rxn05205_c	Transport of deoxycytidine, extracellular
0	CDR20291	Cholate	Low	rxn01446_c	Deoxyguanosine:orthophosphate ribosyltransferase		-1.0	-1.0	-0.141	-0.03532755	-0.01	-0.00705	-0.00705	-0.00705	-0.00705	-0.00705	-0.00705	-0.00705	-0.00705	-0.00705	-0.00705	-0.00705	-0.00705	-0.00705	-0.00705	-0.00705	-0.00705	-0.00705	-0.00705	-0.00705	-0.00705
0	CDR20291	Cholate	Low	EX_cpd00492_e	N-Acetyl-D-mannosamine exchange	-1.0
0	CDR20291	Cholate	Low	rxn05234_c	2'-Deoxyguanosine 5'-triphosphate:oxydized-thioredoxin 2'-oxidoreductase		-1.0	-1.0	-0.141	-0.03532755	-0.01	-0.00705	-0.00705	-0.00705	-0.00705	-0.00705	-0.00705	-0.00705	-0.00705	-0.00705	-0.00705	-0.00705	-0.00705	-0.00705	-0.00705	-0.00705	-0.00705	-0.00705	-0.00705	-0.00705	-0.00705
0	CDR20291	Cholate	Low	rxn00908_c	glycine synthase		-0.0009271768463277642	0.0011589710579096345	-0.006949385658351913	0.2925436421342806	-0.0010372912965245027	-0.011363794180732663	-0.011363794180732656	-0.01636566927276385	-0.011363794180732663	-0.016365669272763853	-0.015011503089311509	-0.011363794180732663	-0.011522390220236095	-0.016524265312267288	-0.011363794180732663	-0.011363794180732663	-0.01135159448538624	0.9869526478614618	-0.01636566927276385	-0.013352344522198733	0.9847079039177209	-0.016524265312267288	-0.011363794180732663	-0.0041781736216927184	-0.011363794180732663	-3.659908603925385e-05	-0.00036599086039253853	3.659908603925385e-05	-0.007624809591510998	-3.659908603925385e-05	-3.659908603925385e-05	0.9982798429561551	-0.0054166647338093985	-0.04055178733149202	0.9960350990124144	-0.03870963333418296	-0.017055174094291782	-0.011162721241972082	-0.011382315758207607	-0.007771205935668013	-0.048713383518245425	-0.00755161141943249	-0.04893297803448095
0	CDR20291	Cholate	Low	rxn00213_c	UTP:alpha-D-glucose-1-phosphate uridylyltransferase
0	CDR20291	Cholate	Low	rxn00611_c	sn-Glycerol-3-phosphate:NAD+ 2-oxidoreductase
0	CDR20291	Cholate	Low	rxn05527_c	Cytosine hydrogen symport
0	CDR20291	Cholate	Low	rxn01799_c	deoxyuridine:orthophosphate 2-deoxy-D-ribosyltransferase
0	CDR20291	Cholate	Low	rxn00747_c	D-glyceraldehyde-3-phosphate aldose-ketose-isomerase																																										-5.5		-5.5
0	CDR20291	Cholate	Low	rxn05562_c	Glucose-1-phosphate transport via phosphate antiport
0	CDR20291	Cholate	Low	rxn00182_c	L-glutamate:NAD+ oxidoreductase (deaminating)
0	CDR20291	Cholate	Low	rxn10131_c	arginine/ornithine antiporter (periplasm)					-0.137																-1.0
0	CDR20291	Cholate	Low	rxn00692_c	5,10-Methylenetetrahydrofolate:glycine hydroxymethyltransferase		-0.0005870789787364771	0.0007338487234205392	-0.0044002805412041756	0.22116919281960182	-0.0006568023321848126	-0.007195439261257789	-0.007195439261257781	-0.010362575857072854	-0.007195439261257789	-0.01036257585707285	-0.009505131559181458	-0.007195439261257789	-0.00729586066551534	-0.010462997261330405	-0.007195439261257789	-0.007195439261257789	-0.007187714537853362	-0.008261451091068725	-0.010362575857072854	-0.008454569176179393	0.9903171998025168	-0.010462997261330405	-0.007195439261257789	-0.002645577176050287	-0.007195439261257789	-2.3174170213281992e-05	-0.00023174170213281992	2.3174170213281992e-05	-0.004827952127766891	-2.3174170213281992e-05	-2.3174170213281992e-05	-0.0010891860000242174	-0.0034297771915655865	-0.02567698059631536	0.9974894648935613	-0.02451054736224688	-0.010799163319388962	-0.0070681219150507115	-0.007207166936330401	-0.00492064880862002	-0.030844820553877193	-0.004781603787340327	-0.030983865575156887
0	CDR20291	Cholate	Low	rxn00258_c	Malonyl-CoA:pyruvate carboxytransferase
0	CDR20291	Cholate	Low	EX_cpd00076_e	Sucrose exchange
0	CDR20291	Cholate	Low	rxn00001_c	diphosphate phosphohydrolase		-0.023130249194054087	0.028912811492567372	0.08963391276441848	0.749684800425156	-0.0008636934873342329	0.729657813766763	0.7296578137667629	0.6048762062725241	0.7296578137667629	0.604876206272524	0.6386585439112082	0.7296578137667629	0.725701323773043	0.6009197162788041	0.7296578137667629	0.7296578137667629	0.7299621591508954	0.6876581507565068	0.6048762062725241	0.6800495161531996	0.6316586000761651	0.6009197162788041	0.7296578137667629	0.9089172450206819	0.7296578137667629	-0.0009130361523968719	-1.0091303615239688	0.0009130361523968719	-1.1902158650826817	-0.0009130361523968719	-0.0009130361523968719	-0.04291269916265306	-0.13512935055473696	0.718097242034793	-0.09891224984299474	0.764053395038769	-0.42547484701694194	-0.27847602648104575	-0.28395424339542685	-0.19386800969226906	8.784748881159768	-0.1883897927778878	8.779270664245386
0	CDR20291	Cholate	Low	rxn00297_c	UDP-N-acetyl-D-glucosamine 2-epimerase		-3.768108039220693e-05	4.7101350490254924e-05	-0.0002824276303986094	-0.007049381130648946	-4.457770971135792e-05	-0.0004618321130220557	-0.0004618321130220558	-0.0006651116256642157	-0.00046183211302205576	-0.0006651116256642156	-0.0006100774161440218	-0.0004618321130220557	-0.0004682775609838811	-0.000671557073626041	-0.0004618321130220557	-0.0004618321130220557	-0.0004613363093326844	-0.0005302530221552714	-0.0006651116256642156	-0.0005426481143895492	-0.0006214809009995591	-0.000671557073626041	-0.0004618321130220557	-0.00016980373998246395	-0.0004618321130220557	-1.4874110681134315e-06	-1.4874110681134315e-05	1.4874110681134315e-06	-0.0003098773058569531	-1.4874110681134315e-06	-1.4874110681134315e-06	-6.9908320201329e-05	-0.00022013683808077913	-0.0020883251396311754	-0.00016113619904561675	-0.0020134587825361354	-0.0006931335577408327	-1.3386699613020996e-05	-0.00046258484218325953	-0.0003158269501294069	-0.006822754569436037	-0.0003069024837207263	-0.006831679035844717
0	CDR20291	Cholate	Low	rxn05205_c	Transport of deoxycytidine, extracellular
0	CDR20291	DMSO-2	High	rxn01446_c	Deoxyguanosine:orthophosphate ribosyltransferase
0	CDR20291	DMSO-2	High	rxn05234_c	2'-Deoxyguanosine 5'-triphosphate:oxydized-thioredoxin 2'-oxidoreductase		-1.0	-1.0	-0.141	-0.03532755	-0.01	-0.00705	-0.00705	-0.00705	-0.00705	-0.00705	-0.00705	-0.00705	-0.00705	-0.00705	-0.00705	-0.00705	-0.00705	-0.00705	-0.00705	-0.00705	-0.00705	-0.00705	-0.00705	-0.00705	-0.00705
0	CDR20291	DMSO-2	High	rxn00908_c	glycine synthase		-0.004641161104299695	-0.0037232713037278903	-0.006633115561135895	0.301069665709882	-0.0008873595504601444	-0.010230213862157448	-0.010178501760716777	-0.014604195775680362	-0.010187120444290222	-0.014604195775680364	-0.014604195775680362	-0.010187120444290222	-0.010230213862157448	-0.014604195775680364	-0.010230213862157448	-0.010230213862157448	-0.01282874695955087	0.9907652440905754	-0.014604195775680364	-0.010178501760716777	0.9869902606854069	-0.014604195775680362	-0.010230213862157448	-0.009286468010865308	-0.010230213862157448	-5.171210144067073e-05	-0.0009437458512921403	-0.0008920337498514695	-0.006360588477201815	-3.0165392507057963e-05	-8.618683573445122e-06	1.0009437458512922	-0.0044774061164042575	-0.03593991050126228	0.9971687624461236	-0.03320347846669375	-0.015345566102517387	-0.007248312885266582	-0.009950270185541324	-0.009950270185541326	-0.0500616235363507	-0.005472864069137068	-0.05453902965275496
0	CDR20291	DMSO-2	High	rxn00213_c	UTP:alpha-D-glucose-1-phosphate uridylyltransferase																																											1.0	-1.0
0	CDR20291	DMSO-2	High	rxn00611_c	sn-Glycerol-3-phosphate:NAD+ 2-oxidoreductase
0	CDR20291	DMSO-2	High	rxn05527_c	Cytosine hydrogen symport
0	CDR20291	DMSO-2	High	rxn01799_c	deoxyuridine:orthophosphate 2-deoxy-D-ribosyltransferase		-0.06216790648246049	-0.056323060573854715	0.059174282678005105	-11.214542108767214	-0.06309475735033636	-0.7499637088204025	-0.7053303400637594	-1.0469881509032914	-0.7074557385759805	-1.0469881509032906	-1.0236087672688592	-0.7074557385759805	-0.7499637088204025	-1.0469881509032914	-0.7499637088204025	-0.7499637088204025	-0.858890382571728	-0.6612283209351736	-1.0469881509032914	-0.6734493623804428	-0.9651603081827826	-1.0469881509032914	-0.7499637088204025	-0.6420997343251836	-0.7499637088204025	-0.04463336875664317	-0.012221041445269084	-0.03134962805525901	-0.37247608926673337	-0.04463336875664317	-0.002125398512221103	0.04410201912858577	-0.3544102019128586	-2.60892667375132	-0.2598299681190232	-2.4032943676939342	-1.0621679064824605	0.04410201912858552	-0.7019128586609962	0.32996811902232026	-3.4303931987247505	0.29808714133900377	-3.398512221041434
0	CDR20291	DMSO-2	High	rxn00747_c	D-glyceraldehyde-3-phosphate aldose-ketose-isomerase						0.009166666666666667																								-0.16666666666666666	0.16666666666666666											-5.5		-5.5
0	CDR20291	DMSO-2	High	rxn05562_c	Glucose-1-phosphate transport via phosphate antiport
0	CDR20291	DMSO-2	High	rxn00182_c	L-glutamate:NAD+ oxidoreductase (deaminating)		-0.6538461538461535	-0.4358974358974357	-1.0302051282051277	-28.620092253846135	-0.13692307692307687	-1.7053564102564092	-1.7053564102564092	-2.4233051282051266	-1.7053564102564092	-2.423305128205127	-2.423305128205127	-1.7053564102564092	-1.7053564102564092	-2.4233051282051266	-1.7053564102564092	-1.7053564102564092	-2.051510256410257	-2.397664102564102	-2.4233051282051266	-1.9874076923076913	-2.9874076923076913	-2.4233051282051266	-1.7053564102564092	-1.2053564102564094	-1.7053564102564092		-0.21794871794871784	-0.21794871794871784	-1.1538461538461535			-0.6923076923076925	-0.7179487179487176	-6.461538461538459	-1.2820512820512822	-5.525641025641024	-2.3076923076923066	-0.43589743589743546	-1.3717948717948711	-1.3717948717948716	-9.038461538461558	-1.3717948717948711	-9.038461538461558
0	CDR20291	DMSO-2	High	rxn10131_c	arginine/ornithine antiporter (periplasm)					-0.137																-1.0
0	CDR20291	DMSO-2	High	rxn00692_c	5,10-Methylenetetrahydrofolate:glycine hydroxymethyltransferase		-0.0029387361559506417	-0.00235753764042837	-0.004200021522211349	0.2265677845049659	-0.000561867070688296	-0.0064776676965549755	-0.006444924118215694	-0.00924722869775266	-0.006450381381272241	-0.00924722869775266	-0.00924722869775266	-0.006450381381272241	-0.006477667696554975	-0.009247228697752657	-0.0064776676965549755	-0.0064776676965549755	-0.008123032508103947	-0.005847353813523781	-0.00924722869775266	-0.006444924118215694	0.9917623649677084	-0.009247228697752657	-0.006477667696554976	-0.005880097391863064	-0.006477667696554976	-3.2743578339281855e-05	-0.0005975703046919127	-0.0005648267263526309	-0.004027460135731798	-1.9100420697914415e-05	-5.457263056546976e-06	0.0005975703046919127	-0.002835048157876247	-0.022756786945801643	0.9982072890859243	-0.02102410592534792	-0.009716656872182209	-0.004589558230556155	-0.006300410198783689	-0.0063004101987836885	-0.031698512463954207	-0.0034653620409074415	-0.03453356062183045
0	CDR20291	DMSO-2	High	rxn00258_c	Malonyl-CoA:pyruvate carboxytransferase
0	CDR20291	DMSO-2	High	EX_cpd00076_e	Sucrose exchange																																									-1.0	-2.0	1.0	-4.0
0	CDR20291	DMSO-2	High	rxn00001_c	diphosphate phosphohydrolase		-0.11578288835233069	-0.09288432268933493	0.09752389150387217	0.9623832051518265	0.0028767431110218425	0.7579372024254225	0.7592272624627744	0.6488196242660766	0.7590122524565491	0.6488196242660766	0.6488196242660766	0.7590122524565491	0.7579372024254225	0.6488196242660766	0.7579372024254225	0.7579372024254225	0.693111685548491	0.7827708581444461	0.6488196242660766	0.7592272624627744	0.6885964754177593	0.6488196242660766	0.7579372024254226	0.7814807981070943	0.7579372024254226	-0.0012900600373518568	-1.0235435956816716	-0.02225353564431984	-1.1586773845942806	-0.0007525350217885834	-0.00021501000622530946	0.023543595681671692	-0.11169769823404964	0.880012877572349	-0.07063078704501513	0.9482785545488858	-0.3828253160841684	-0.1808234152354875	-0.24822905218712302	-0.24822905218712302	8.751114378840278	-0.1365313539530733	8.639416680606228
0	CDR20291	DMSO-2	High	rxn00297_c	UDP-N-acetyl-D-glucosamine 2-epimerase		-0.00022195892416545628	-0.00017806175531936334	-0.0003172221693513095	-0.007887629569111322	-4.2437089931140314e-05	-0.0004892498260237893	-0.0004867767460887978	-0.0006984311705251239	-0.00048718892607796307	-0.0006984311705251239	-0.0006984311705251239	-0.00048718892607796307	-0.0004892498260237894	-0.0006984311705251239	-0.0004892498260237893	-0.0004892498260237893	-0.0006135220927570945	-0.000441643037275209	-0.0006984311705251239	-0.0004867767460887978	-0.000622177872529564	-0.000698431170525124	-0.0004892498260237893	-0.0004441161172102007	-0.0004892498260237893	-2.4730799349915295e-06	-4.5133708813588705e-05	-4.2660628878597175e-05	-0.0003041888320039123	-1.4426299620784984e-06	-4.121799891652549e-07	4.513370881358881e-05	-0.00021412750437131762	-0.0017187905548188534	-0.00013540112644076622	-0.0015879234082589043	-0.0007338864707086259	-0.0003466433708879281	-0.00047586179749121543	-0.0004758617974912155	-0.002394147467066029	-0.00026173429311989783	-0.002608274971437347
0	CDR20291	DMSO-2	High	rxn05205_c	Transport of deoxycytidine, extracellular
0	CDR20291	Enoxolone	Low	rxn01446_c	Deoxyguanosine:orthophosphate ribosyltransferase
0	CDR20291	Enoxolone	Low	rxn05234_c	2'-Deoxyguanosine 5'-triphosphate:oxydized-thioredoxin 2'-oxidoreductase		-1.0	-1.0	-0.141	-0.03532755	-0.01	-0.00705	-0.00705	-0.00705	-0.00705	-0.00705	-0.00705	-0.00705	-0.00705	-0.00705	-0.00705	-0.00705	-0.00705	-0.00705	-0.00705	-0.00705	-0.00705	-0.00705	-0.00705	-0.00705	-0.00705
0	CDR20291	Enoxolone	Low	rxn00908_c	glycine synthase		-0.006042466650613387	-0.0011860894188772241	-0.006206680730656929	0.30135712025400624	-0.001008716335669791	-0.013436390272107393	-0.00985835385849445	-0.010023088500005167	-0.009937426486419598	-0.010023088500005169	-0.010023088500005169	-0.009937426486419598	-0.013436390272107393	-0.010023088500005169	-0.009937426486419598	-0.009937426486419598	-0.012948775733235648	0.9870314561097829	-0.010023088500005167	-0.010734742151331505	0.9801916737942576	-0.010023088500005169	-0.009937426486419598	-0.00889630355207182	-0.009937426486419598	-7.907262792514799e-05	-0.0017461872000136835	-0.0008763882928370559	-0.007656866137418492	0.0001845027984920119	-7.907262792514799e-05	0.9968898099682774	-0.004138134194749405	-0.032169380794214324	0.9900500276527521	-0.029428196359475866	-0.01605833285446545	-0.0070638214279798795	-0.010411229343477808	-0.010806592483103549	-0.0685823259537449	-0.006273095148728405	-0.07311582328812005
0	CDR20291	Enoxolone	Low	rxn00213_c	UTP:alpha-D-glucose-1-phosphate uridylyltransferase																																											1.0	-1.0
0	CDR20291	Enoxolone	Low	rxn00611_c	sn-Glycerol-3-phosphate:NAD+ 2-oxidoreductase
0	CDR20291	Enoxolone	Low	rxn05527_c	Cytosine hydrogen symport
0	CDR20291	Enoxolone	Low	rxn01799_c	deoxyuridine:orthophosphate 2-deoxy-D-ribosyltransferase		-0.13636363636363638	0.28977272727272657	0.005227272727272452	-12.6337812159091	-0.06416098484848486	-0.908829545454546	-0.7724659090909095	-0.9997386363636369	-0.7724659090909095	-0.999738636363637	-0.9997386363636369	-0.7724659090909095	-0.908829545454546	-0.9997386363636369	-0.7724659090909095	-0.7724659090909095	-0.9997386363636367	-0.9542840909090913	-0.9997386363636369	-0.8179204545454549	-1.227011363636364	-0.9997386363636369	-0.7724659090909095	-0.6815568181818187	-0.7724659090909095		-0.04545454545454546	-0.04545454545454546	-0.4545454545454543			-0.18181818181818177	-0.36363636363636387	-2.636363636363637	-0.4545454545454545	-2.4545454545454555	-1.1363636363636365	0.09090909090909087	-0.7272727272727272	0.2727272727272725	-5.090909090909095	0.27272727272727293	-5.090909090909095
0	CDR20291	Enoxolone	Low	rxn00747_c	D-glyceraldehyde-3-phosphate aldose-ketose-isomerase						0.009166666666666667																								-0.16666666666666666	0.16666666666666666											-5.5		-5.5
0	CDR20291	Enoxolone	Low	rxn05562_c	Glucose-1-phosphate transport via phosphate antiport
0	CDR20291	Enoxolone	Low	rxn00182_c	L-glutamate:NAD+ oxidoreductase (deaminating)		-0.6986301369863013	0.4657534246575332	-1.0246712328767116	-30.55630671986302	-0.14794520547945209	-1.8183568493150684	-1.8183568493150684	-2.585480136986301	-1.8183568493150684	-2.5854801369863014	-2.5854801369863014	-1.8183568493150684	-1.8183568493150684	-2.585480136986301	-1.8183568493150684	-1.8183568493150684	-2.256713013698631	-2.421096575342467	-2.585480136986301	-2.0512335616438353	-3.1197267123287675	-2.585480136986301	-1.8183568493150684	-1.3526034246575347	-1.8183568493150684		-0.23287671232876708	-0.23287671232876708	-1.2328767123287674			-0.6027397260273987	-0.7671232876712328	-6.972602739726028	-1.301369863013699	-5.972602739726028	-2.534246575342466	-0.46575342465753367	-1.5342465753424661	-1.397260273972602	-9.726027397260282	-1.3972602739726023	-9.726027397260282
0	CDR20291	Enoxolone	Low	rxn10131_c	arginine/ornithine antiporter (periplasm)					-0.137																-1.0
0	CDR20291	Enoxolone	Low	rxn00692_c	5,10-Methylenetetrahydrofolate:glycine hydroxymethyltransferase		-0.0038288810418614936	-0.0007515797028735775	-0.003932937251724335	0.22692404318819986	-0.0006391851337516261	-0.00851412890772045	-0.006246863470718498	-0.006351249540562049	-0.006296968784243404	-0.00635124954056205	-0.006351249540562051	-0.006296968784243403	-0.00851412890772045	-0.006351249540562049	-0.006296968784243403	-0.006296968784243403	-0.008205146140983534	-0.006351249540562049	-0.00635124954056205	-0.006802197362286196	0.9874482179107309	-0.00635124954056205	-0.006296968784243404	-0.005637248822832155	-0.006296968784243404	-5.010531352490509e-05	-0.0011064923403416534	-0.0005553338915676974	-0.004851864526328305	0.00011691239822477861	-5.010531352490512e-05	-0.00010438606984355166	-0.0026221780744700293	-0.020384511719048856	0.9936950813814494	-0.018647527516852152	-0.010175554088349463	-0.0044760746748915125	-0.006597199614112496	-0.006847726181737018	-0.04345800859726761	-0.003975021539642464	-0.046330713239362165
0	CDR20291	Enoxolone	Low	rxn00258_c	Malonyl-CoA:pyruvate carboxytransferase
0	CDR20291	Enoxolone	Low	EX_cpd00076_e	Sucrose exchange																																											0.5	-0.5
0	CDR20291	Enoxolone	Low	rxn00001_c	diphosphate phosphohydrolase		-0.1508579843604545	-0.029612254291037907	0.10804219903295136	0.9763000132492421	0.00017964131098242484	0.677693162464161	0.7670234629087921	0.7629106498128145	0.7650493126227228	0.7629106498128145	0.7629106498128145	0.7650493126227228	0.677693162464161	0.7629106498128145	0.7650493126227229	0.7650493126227229	0.6898670892282542	0.7629106498128145	0.7629106498128145	0.7451432972381918	0.5186095519117516	0.7629106498128145	0.7650493126227228	0.7910422913893006	0.7650493126227228	-0.001974150286069197	-1.0435958188173615	-0.02188016567060027	-1.191163552701034	0.004606350667494798	-0.001974150286069199	-0.004112813095977566	-0.10331386497095467	0.9902221286756058	-0.24841391099704047	1.0586593385926713	-0.40091702059588613	-0.17635742555551492	-0.2599297876657776	-0.26980053909612367	8.28775365188265	-0.15661592269482294	8.17456903548135
0	CDR20291	Enoxolone	Low	rxn00297_c	UDP-N-acetyl-D-glucosamine 2-epimerase
0	CDR20291	Enoxolone	Low	rxn05205_c	Transport of deoxycytidine, extracellular
0	CDR20291	BHIS-3	High	rxn01446_c	Deoxyguanosine:orthophosphate ribosyltransferase
0	CDR20291	BHIS-3	High	rxn05234_c	2'-Deoxyguanosine 5'-triphosphate:oxydized-thioredoxin 2'-oxidoreductase		-1.0	-1.0	-0.141	-0.03532755	-0.01	-0.00705	-0.00705	-0.00705	-0.00705	-0.00705	-0.00705	-0.00705	-0.00705	-0.00705	-0.00705	-0.00705	-0.00705	-0.00705	-0.00705	-0.00705	-0.00705	-0.00705	-0.00705	-0.00705	-0.00705
0	CDR20291	BHIS-3	High	rxn00908_c	glycine synthase		-0.0048124924434196515	0.0019180725278089856	-0.005264956750945363	0.306849338093125	-0.0014204596550844654	-0.013461248696767208	-0.009846686027033315	-0.010552979882038797	-0.010089041761594019	-0.010552979882038797	-0.010552979882038797	-0.010089041761594017	-0.013461248696767208	-0.010552979882038797	-0.011259273737044273	-0.011065389149395703	-0.013662057733974659	0.9894470201179612	-0.010552979882038795	-0.01008211731203514	0.9812346229411327	-0.010552979882038797	-0.0110653891493957	-0.009846686027033315	-0.0110653891493957	-0.0012187031223623865	-0.0019249969773678605	-0.00023543128500182466	-0.008324342444696866	-0.0005735752384603277	-0.00024235573456070185	0.9992937061449945	-0.004556287809741199	-0.037177369681611686	0.991081308968166	-0.03332737572687597	-0.01848135587264324	-0.011293777230528707	-0.012727138289216287	-0.012962569574218112	-0.08522266294588113	-0.008170850479475088	-0.09001438204062415
0	CDR20291	BHIS-3	High	rxn00213_c	UTP:alpha-D-glucose-1-phosphate uridylyltransferase																																											1.0	-1.0
0	CDR20291	BHIS-3	High	rxn00611_c	sn-Glycerol-3-phosphate:NAD+ 2-oxidoreductase
0	CDR20291	BHIS-3	High	rxn05527_c	Cytosine hydrogen symport
0	CDR20291	BHIS-3	High	rxn01799_c	deoxyuridine:orthophosphate 2-deoxy-D-ribosyltransferase		-0.2777777777777778	0.1703703703703704	0.1124703703703703	-11.126442770925927	-0.09608148148148145	-0.912895	-0.6795616666666666	-0.7795616666666666	-0.6943764814814815	-0.7795616666666667	-0.7795616666666666	-0.6943764814814815	-0.912895	-0.7795616666666665	-0.7684505555555555	-0.7684505555555555	-0.9277098148148143	-0.738820925925926	-0.7795616666666666	-0.6832653703703704	-1.279561666666667	-0.7795616666666665	-0.7684505555555555	-0.672154259259259	-0.7684505555555555	-0.08888888888888889	-0.10740740740740741	-0.018518518518518517	-0.5407407407407406	-0.05185185185185185	-0.014814814814814815	-0.059259259259259345	-0.33333333333333337	-2.6333333333333337	-0.6000000000000003	-2.3777777777777778	-1.2777777777777777	-0.11111111111111105	-0.8814814814814814	0.11851851851851875	-5.592592592592591	0.11851851851851865	-5.592592592592591
0	CDR20291	BHIS-3	High	rxn00747_c	D-glyceraldehyde-3-phosphate aldose-ketose-isomerase						-0.003333333333333334																								-0.16666666666666669	0.16666666666666669											-5.5		-5.5
0	CDR20291	BHIS-3	High	rxn05562_c	Glucose-1-phosphate transport via phosphate antiport
0	CDR20291	BHIS-3	High	rxn00182_c	L-glutamate:NAD+ oxidoreductase (deaminating)		-0.20375722543352598	0.6315028901734097	-0.9042182080924857	-26.708713721748545	-0.1463916184971098	-1.6853843208092483	-1.6853843208092483	-2.26775426300578	-1.6853843208092483	-2.26775426300578	-2.2677542630057794	-1.6853843208092483	-1.8891415462427743	-2.471511488439306	-1.6853843208092483	-1.6853843208092483	-1.3443438583815026	-2.8400085982658956	-2.2677542630057794	-2.1030143786127162	-3.3934768063583816	-2.471511488439306	-1.6853843208092483	-0.8501242052023119	-1.6853843208092483		-0.06791907514450866	-0.06791907514450866	-0.9219653179190748			-1.154624277456647	-0.7861271676300576	-6.6864161849710975	-1.708092485549133	-5.832369942196531	-2.5621387283236987	-1.0867052023121382	-1.7080924855491324	-1.7080924855491324	-4.005780346820799	-0.9219653179190748	-4.791907514450857
0	CDR20291	BHIS-3	High	rxn10131_c	arginine/ornithine antiporter (periplasm)					-0.137																-1.0
0	CDR20291	BHIS-3	High	rxn00692_c	5,10-Methylenetetrahydrofolate:glycine hydroxymethyltransferase		-0.003047221422806143	0.0012145040778666029	-0.0033337172349362284	0.23022741445973108	-0.0008994206519999209	-0.008523526195370536	-0.006234821759824052	-0.006682039867919329	-0.006388278953778319	-0.00668203986791933	-0.00668203986791933	-0.006388278953778319	-0.008523526195370536	-0.006682039867919329	-0.007129257976014616	-0.00700649222085122	-0.008650676441789767	-0.006682039867919341	-0.00668203986791933	-0.006383894462522482	0.988117953502659	-0.006682039867919329	-0.007006492220851221	-0.006234821759824052	-0.007006492220851221	-0.0007716704610271672	-0.0012188885691224573	-0.00014907270269843003	-0.005270889238057713	-0.0003631820256917633	-0.00015345719395426619	-0.0004472181080952893	-0.002884995246340191	-0.02354033355258434	0.994352775262483	-0.021102556414339425	-0.011702207161826718	-0.007151105238268781	-0.008058694928226869	-0.0082077676309253	-0.053962126131203395	-0.0051736996818866786	-0.056996194080242014
0	CDR20291	BHIS-3	High	rxn00258_c	Malonyl-CoA:pyruvate carboxytransferase
0	CDR20291	BHIS-3	High	EX_cpd00076_e	Sucrose exchange		-1.333333333333333	-0.5333333333333331	-0.012399999999999411	-12.970173486666658	-0.3379333333333332	-1.0672866666666665	-0.8006199999999998	-0.9339533333333331	-0.9339533333333331	-0.9339533333333331	-0.9339533333333331	-0.9339533333333331	-1.0672866666666665	-0.9339533333333331	-0.9339533333333332	-0.9339533333333332	-1.2006200000000002	-0.8006199999999998	-0.9339533333333331	-0.8006199999999998	-1.4672866666666664	-0.9339533333333331	-0.9339533333333332	-0.8006199999999998	-0.9339533333333332	-0.13333333333333341	-0.7999999999999998		-1.9333333333333327	0.1999999999999993	-0.1333333333333333		-0.3999999999999999	-4.133333333333333	-0.6666666666666665	-3.8666666666666663	-2.533333333333333	-1.333333333333333	-1.7333333333333334	-1.7333333333333327	-9.533333333333335	-1.0666666666666662	-10.200000000000001
0	CDR20291	BHIS-3	High	rxn00001_c	diphosphate phosphohydrolase		-0.12005817174888724	0.04785052312869287	0.13165411441429675	1.1065325713455212	-0.010186811820826733	0.6773296476582996	0.7675028356481114	0.7498827874202175	0.7614567406679515	0.7498827874202175	0.7498827874202176	0.7614567406679515	0.6773296476582996	0.7498827874202176	0.7322627391923233	0.7370996151764507	0.6723200261033104	0.7498827874202172	0.7498827874202176	0.7616294862388133	0.5450065403782309	0.7498827874202175	0.7370996151764507	0.7675028356481114	0.7370996151764507	-0.03040322047166065	-1.048023268699555	-0.005873349409298081	-1.2076689671042498	-0.014309091453044835	-0.0060460949801597885	-0.017620048227894244	-0.11366658562700369	0.845195858789484	-0.22249629526988038	0.9412423961885938	-0.4610579286298979	-0.2817480260754448	-0.3175063592438187	-0.3233797086531168	7.8739338866195325	-0.20383977361681477	7.75439395158323
0	CDR20291	BHIS-3	High	rxn00297_c	UDP-N-acetyl-D-glucosamine 2-epimerase					-0.025					-0.08741258741258742
0	CDR20291	BHIS-3	High	rxn05205_c	Transport of deoxycytidine, extracellular
0	CDR20291	BHIS + Calprotectin	Low	rxn01446_c	Deoxyguanosine:orthophosphate ribosyltransferase		-1.0	-1.0	-0.141	-0.03532755	-0.01	-0.00705	-0.00705	-0.00705	-0.00705	-0.00705	-0.00705	-0.00705	-0.00705	-0.00705	-0.00705	-0.00705	-0.00705	-0.00705	-0.00705	-0.00705	-0.00705	-0.00705	-0.00705	-0.00705	-0.00705
0	CDR20291	BHIS + Calprotectin	Low	rxn05234_c	2'-Deoxyguanosine 5'-triphosphate:oxydized-thioredoxin 2'-oxidoreductase		-1.0	-1.0	-0.141	-0.03532755	-0.01	-0.00705	-0.00705	-0.00705	-0.00705	-0.00705	-0.00705	-0.00705	-0.00705	-0.00705	-0.00705	-0.00705	-0.00705	-0.00705	-0.00705	-0.00705	-0.00705	-0.00705	-0.00705	-0.00705	-0.00705
0	CDR20291	BHIS + Calprotectin	Low	rxn00908_c	glycine synthase		-0.006570833098606724	-0.0012263114696564091	-0.006100021010039977	0.3025351236079918	-0.001220820522777349	-0.012549812590802551	-0.009657913901165051	-0.009895854932590922	-0.00982264230753681	-0.009895854932590922	-0.009895854932590922	-0.009822642307536808	-0.012549812590802551	-0.009895854932590922	-0.011067256933456742	-0.009822642307536808	-0.014087277716938948	0.9877247347531504	-0.009895854932590922	-0.0112319853398285	0.9825998509993624	-0.009895854932590922	-0.00982264230753681	-0.009108819213259196	-0.00982264230753681	-0.00016472840637175618	-0.0024343197830492868	-0.0006223073129599682	-0.008877030787811305	-0.00016472840637175618	-0.00016472840637175623	0.9973826486543155	-0.003953481752922152	-0.034492297978619406	0.9922577649005274	-0.03159124771085014	-0.01784557735694026	-0.009389519163190106	-0.011951961040084091	-0.013324697759848726	-0.09546926307056454	-0.008547573975067793	-0.10024638685534547
0	CDR20291	BHIS + Calprotectin	Low	rxn00213_c	UTP:alpha-D-glucose-1-phosphate uridylyltransferase																																											1.0	-1.0
0	CDR20291	BHIS + Calprotectin	Low	rxn00611_c	sn-Glycerol-3-phosphate:NAD+ 2-oxidoreductase
0	CDR20291	BHIS + Calprotectin	Low	rxn05527_c	Cytosine hydrogen symport
0	CDR20291	BHIS + Calprotectin	Low	rxn01799_c	deoxyuridine:orthophosphate 2-deoxy-D-ribosyltransferase			0.33333333333333337	0.11099999999999993	-10.478188950000002	-0.05933333333333335	-0.661116666666667	-0.661116666666667	-0.9944500000000004	-0.661116666666667	-0.9944500000000005	-0.9944500000000004	-0.661116666666667	-0.661116666666667	-0.9944500000000004	-0.661116666666667	-0.661116666666667	-0.9944500000000004	-0.661116666666667	-0.9944500000000005	-0.661116666666667	-0.661116666666667	-0.9944500000000004	-0.661116666666667	-0.661116666666667	-0.661116666666667				-0.33333333333333304				-0.33333333333333337	-2.5		-2.3333333333333335	-1.0		-0.6666666666666666	0.3333333333333336	-6.000000000000001	0.33333333333333337	-6.000000000000001
0	CDR20291	BHIS + Calprotectin	Low	rxn00747_c	D-glyceraldehyde-3-phosphate aldose-ketose-isomerase		-0.16666666666666669	-0.16666666666666669	-0.0235	-0.005887924999999999	-0.004999999999999978	-0.001175	-0.001175	-0.001175	-0.001175	-0.001175	-0.001175	-0.001175	-0.001175	-0.001175	-0.001175	-0.001175	-0.001175	-0.001175	-0.001175	-0.001175	-0.001175	-0.001175	-0.001175	-0.001175	-0.001175				-0.16666666666666669												-5.500000000000007		-5.500000000000007
0	CDR20291	BHIS + Calprotectin	Low	rxn05562_c	Glucose-1-phosphate transport via phosphate antiport
0	CDR20291	BHIS + Calprotectin	Low	rxn00182_c	L-glutamate:NAD+ oxidoreductase (deaminating)		-0.08571428571428608	1.7428571428571427	-1.1307428571428577	-29.786621908571437	-0.16338571428571425	-1.91368	-1.91368	-2.8279657142857144	-1.91368	-2.827965714285715	-2.827965714285715	-1.91368	-1.91368	-2.8279657142857144	-1.91368	-1.91368	-2.627965714285714	-2.027965714285715	-2.8279657142857144	-1.9993942857142861	-2.113680000000001	-2.8279657142857144	-1.91368	-1.7708228571428566	-1.91368		-0.028571428571428692	-0.028571428571428692	-0.9714285714285715			-0.11428571428571477	-0.9142857142857144	-7.42857142857143	-0.20000000000000084	-6.485714285714287	-2.8285714285714283	-1.8000000000000003	-1.8857142857142855	-1.9714285714285724	-14.714285714285708	-1.971428571428572	-14.714285714285708
0	CDR20291	BHIS + Calprotectin	Low	rxn10131_c	arginine/ornithine antiporter (periplasm)					-0.137																-1.0
0	CDR20291	BHIS + Calprotectin	Low	rxn00692_c	5,10-Methylenetetrahydrofolate:glycine hydroxymethyltransferase		-0.004163143074301049	-0.0007769654205520057	-0.003864846335303146	0.22763557552012192	-0.0007734864709077438	-0.007951300023471011	-0.006119053210825982	-0.0062698076954107	-0.006223421700153863	-0.0062698076954107	-0.006269807695410699	-0.006223421700153863	-0.007951300023471011	-0.0062698076954107	-0.007011983619520083	-0.0062234217001538635	-0.008925405923864572	-0.0062698076954107	-0.0062698076954107	-0.00711635210884796	0.9889756277907635	-0.0062698076954107	-0.006223421700153863	-0.005771158246399711	-0.006223421700153863	-0.00010436848932788147	-0.0015423343422898042	-0.00039428095968310783	-0.00562430192489139	-0.00010436848932788147	-0.00010436848932788148	-0.0001507544845847186	-0.002504843743869155	-0.021853602015376953	0.9950946810015895	-0.02001555695332482	-0.011306586343853824	-0.005949003891689244	-0.00757251372567851	-0.00844225113674419	-0.06048733781491451	-0.0054155649462356275	-0.06351402400542308
0	CDR20291	BHIS + Calprotectin	Low	rxn00258_c	Malonyl-CoA:pyruvate carboxytransferase
0	CDR20291	BHIS + Calprotectin	Low	EX_cpd00076_e	Sucrose exchange																																											0.5	-0.5
0	CDR20291	BHIS + Calprotectin	Low	rxn00001_c	diphosphate phosphohydrolase		-0.1640256594334421	-0.030612031147745467	0.11072707604735588	1.004390394278086	-0.005060547217338288	0.6998729383121931	0.7720625043023988	0.7661228564677616	0.7679504404168807	0.7661228564677616	0.7661228564677616	0.7679504404168807	0.6998729383121931	0.7661228564677616	0.7368815132818556	0.7679504404168807	0.6614936753806913	0.7661228564677616	0.7661228564677616	0.7327694493963374	0.5787955016830506	0.7661228564677616	0.7679504404168807	0.7857693839207922	0.7679504404168807	-0.004112063885518047	-1.0607671663082112	-0.015534463567512626	-1.2215945538306947	-0.004112063885518047	-0.004112063885518047	-0.005939647834637185	-0.09868953325243313	0.9416004454663838	-0.1932670026193482	1.0140184594502282	-0.4454735875977885	-0.2343876414745285	-0.29835307969369834	-0.33262027873968203	7.616830530348655	-0.21337042605965864	7.497580677668632
0	CDR20291	BHIS + Calprotectin	Low	rxn00297_c	UDP-N-acetyl-D-glucosamine 2-epimerase		-0.00031443678808920335	-5.868318886344487e-05	-0.000291906822908093	-0.007806980700897137	-5.842042831629486e-05	-0.0006005513612893516	-0.0004621641397904823	-0.00047355043016697164	-0.0004700469562049749	-0.0004735504301669716	-0.0004735504301669716	-0.00047004695620497485	-0.0006005513612893516	-0.00047355043016697164	-0.0005296060135589188	-0.00047004695620497485	-0.0006741243144912821	-0.00047355043016697164	-0.0004735504301669717	-0.0005374888299734112	-0.0008326565112716325	-0.00047355043016697164	-0.0004700469562049749	-0.0004358880850755071	-0.0004700469562049749	-7.88281641449256e-06	-0.00011649050923639008	-2.9779528676971905e-05	-0.0004247962178920989	-7.88281641449256e-06	-7.88281641449256e-06	-1.1386290376489349e-05	-0.00018918759394782143	-0.0016505741703456913	-0.00037049237148115025	-0.0015117490146015725	-0.000853971778236694	-0.00044932053562607573	-0.0005719421242959601	-0.000637632261083398	-0.0045685300464436834	-0.0004090305850631138	-0.004797131722463968
0	CDR20291	BHIS + Calprotectin	Low	rxn05205_c	Transport of deoxycytidine, extracellular
[truncated: 256 more columns]
