# Supplementary material for: Network analysis of toxin production in Clostridioides difficile identifies key metabolic dependencies
Source: PLoS Comput Biol. 2023 Apr 26;19(4):e1011076. doi: 10.1371/journal.pcbi.1011076 (PMC10166488; doi:10.1371/journal.pcbi.1011076)
Supplement: S3 Dataset — Flux data for each reaction knockout (columns) with the first two columns showing the flux data for the Target and Control (Reference). (CSV) [file pcbi.1011076.s012.csv]

	Target	Control	rxn10278_c	rxn04271_c	rxn01358_c	rxn00519_c	rxn09177_c	rxn01218_c	rxn10287_c	rxn04996_c	rxn10262_c	rxn10225_c	rxn03463_c	rxn05235_c	rxn00678_c	rxn00001_c	rxn08817_c	rxn00910_c	rxn08308_c	rxn08823_c	rxn12512_c	rxn02961_c	rxn02400_c	rxn00641_c	rxn01974_c	rxn08971_c	rxn00225_c	rxn08838_c	rxn05569_c	rxn08976_c	rxn00292_c	rxn03185_c	rxn02687_c	rxn01217_c	rxn00692_c	rxn02160_c	rxn10284_c	rxn00913_c	rxn00171_c	rxn04779_c	rxn07875_c	rxn05127_c	rxn00305_c	rxn01445_c	rxn00612_c	rxn08841_c	rxn10222_c	rxn10263_c	rxn08845_c
rxn03408_c	31.35953092150544	29.718682160019284	29.821748962103083	29.821748962103108	29.821748962103108	29.821748962103108	29.82176012958199	29.821748962103108	29.821748962103108	29.821748962103108	29.821748962103108	29.821748962103108	29.821748962103108	29.821748962103108	29.821748962103108	27.908948467535176	29.821748962103346	29.821748962103108	29.821748962103083	29.821748962103108	29.821748962103108	29.821748962103083	29.821748962103108	29.821748962103108	29.821748962103108	29.821748962103108	27.90894846753518	29.821748962103346	29.561566393245094	29.821748962103083	29.821748962103108	29.821748962103108	29.821748962103108	29.821748962103285	27.90894846753518	29.821748962103346	29.821748962103083	29.821748962103108	27.908948467535176	29.821748962103083	29.821748962103108	29.821748962103083	29.821748962103108	29.821748962103108	29.082863427544154	29.821748962103346	29.821748962103108	29.821748962103108	29.821748962103108
rxn10278_c	0.0	0.0	0.0	0.0	0.0	0.0	0.0	0.0	0.0	0.0	0.0	0.0	0.0	0.0	0.0	0.0	0.0	0.0	0.0	0.0	0.0	0.0	0.0	0.0	0.0	0.0	0.0	0.0	0.0	0.0	0.0	0.0	0.0	0.0	0.0	0.0	0.0	0.0	0.0	0.0	0.0	0.0	0.0	0.0	0.0	0.0	0.0	0.0	0.0
rxn04271_c	0.0	0.0	0.0	0.0	0.0	0.0	0.0	0.0	0.0	0.0	0.0	0.0	0.0	0.0	0.0	0.0	0.0	0.0	0.0	0.0	0.0	0.0	0.0	0.0	0.0	0.0	0.0	0.0	0.0	0.0	0.0	0.0	0.0	0.0	0.0	0.0	0.0	0.0	0.0	0.0	0.0	0.0	0.0	0.0	0.0	0.0	0.0	0.0	0.0
rxn01358_c	509.31432985466506	0.0	-1.489482634139705	-1.489482634138767	0.0	-1.4894826341388807	-1.4894787251953048	1.6418010068820763	-1.4894826341389944	-1.4894826341386889	-1.4894826341416092	-1.4894826341416092	-1.4894826341416092	-1.489482634139108	-1.489482634138767	47.68999062573628	-1.4894826341426324	-1.4894826341383123	-1.489482634139705	-1.489482634138767	-1.4894826341386533	-1.489482634139705	-1.489482634138767	-1.4894826341389944	-1.4894826341389944	-1.4894826341389944	69.15694445189997	-1.4894826341426324	6.662915627809561	-1.4894826341394136	-1.4894826341386533	-1.4894826341388807	-1.4894826341388807	1.6418010068839166	292.511493154983	-1.4894826341426324	-1.489482634139705	-1.4894826341388807	-2.1590185334920875	-1.489482634139705	-1.4894826341388807	-1.489482634139705	-1.4894826341388807	-1.4894826341389944	-1.7481140974329907	-1.4894826341426324	-1.4894826341386533	-1.4894826341412681	-1.4894826341412681
rxn00519_c	0.0	0.0	0.0	0.0	0.0	0.0	0.0	0.0	0.0	0.0	0.0	0.0	0.0	0.0	0.0	0.0	0.0	0.0	0.0	0.0	0.0	0.0	0.0	0.0	0.0	0.0	0.0	0.0	0.0	0.0	0.0	0.0	0.0	0.0	0.0	0.0	0.0	0.0	0.0	0.0	0.0	0.0	0.0	0.0	0.0	0.0	0.0	0.0	0.0
rxn00258_c	-2.038369509897848	-1.9317143404012522	-1.9384136825349287	-1.9384136825356109	-1.9384136825356109	-1.9384136825356109	-1.9384144084228287	-1.9384136825356109	-1.9384136825356109	-1.9384136825356109	-1.9384136825356109	-1.9384136825356109	-1.9384136825356109	-1.9384136825356109	-1.9384136825365488	-1.8140816503895474	-1.9384136825349287	-1.9384136825367024	-1.9384136825349287	-1.9384136825356109	-1.9384136825356109	-1.9384136825349287	-1.9384136825356109	-1.9384136825356109	-1.9384136825356109	-1.9384136825356109	-1.8140816503895474	-1.9384136825349287	-2.5835420430662013	-1.9384136825349287	-1.9384136825356109	-1.9384136825356109	-1.9384136825356109	-1.9384136825349287	-1.8140816503895474	-1.9384136825349287	-1.9384136825349287	-1.9384136825356109	-1.8140816503897863	-1.9384136825349287	-1.9384136825356109	-1.9384136825349287	-1.9384136825356109	-1.9384136825356109	-1.8903861227903698	-1.9384136825349287	-1.9384136825356109	-1.9384136825356109	-1.9384136825356109
rxn09177_c	0.11498494671218558	0.0	0.0001269556226475288	0.00012695562247699854	0.00012695562247699854	0.00012695562247699854	0.0	0.00012695562247699854	0.00012695562247699854	0.00012695562247699854	0.00012695562247699854	0.00012695562247699854	0.00012695562247699854	0.00012695562247699854	0.00012695562247699854	0.10233281104774505	0.00012695561959766982	0.00012695562242015512	0.0001269556226475288	0.00012695562247699854	0.10934641286098667	0.0001269556226475288	0.00012695562247699854	0.00012695562247699854	0.00012695562247699854	0.00012695562247699854	0.0	0.00012695561959766982	0.10839241010856426	0.0001269556226475288	0.00012695562247699854	0.00012695562247699854	0.00012695562247699854	0.00012695562031694863	0.10233281104774505	0.00012695561959766982	0.0001269556226475288	0.00012695562247699854	0.0	0.0001269556226475288	0.00012695562247699854	0.0001269556226475288	0.00012695562247699854	0.00012695562247699854	0.0	0.00012695561959766982	0.00012695562242015512	0.00012695562242015512	0.00012695562242015512
rxn01218_c	0.0	-3.1204616268020224	-4.619580176106611	-4.619580176107158	-4.6195801761071	-4.619580176107085	-4.619635399871544	0.0	-4.619580176107235	-4.604914940278919	-4.618839347739704	-4.618839347739704	-4.618839347739704	-4.618839347739807	-4.618839347739896	0.0	-4.618905148271243	-4.613898975530699	-4.619580176106611	-4.619580176107158	-4.622388610808024	-4.619580176106611	-4.619580176107158	-4.619580176107235	-4.619580176107235	-4.619580176107235	-7.308904784631072	-4.618905148271243	0.0	-4.615528581813314	-4.61958017610714	-4.619580176107085	-4.619580176107085	0.0	-2.930439589091194	-4.618905148271243	-4.619580176106611	-4.619580176106979	-18.406658655921284	-4.619580176106611	-4.619580176106979	-4.619580176106611	-4.619580176106979	-4.619580176106992	-5.059895547034683	-4.618905148271243	-4.618905148270229	-4.618905148270355	-4.618905148270355
rxn10287_c	0.0	0.0	0.0	0.0	0.0	0.0	0.0	0.0	0.0	0.0	0.0	0.0	0.0	0.0	0.0	0.0	0.0	0.0	0.0	0.0	0.0	0.0	0.0	0.0	0.0	0.0	0.0	0.0	0.0	0.0	0.0	0.0	0.0	0.0	0.0	0.0	0.0	0.0	0.0	0.0	0.0	0.0	0.0	0.0	0.0	0.0	0.0	0.0	0.0
rxn04996_c	0.0	30.70930489868657	30.81580726083985	30.815807260839875	30.815807260839875	30.815807260839875	30.815818800568053	30.815807260839875	30.815807260839875	0.0	29.426981337483486	29.426981337483486	29.426981337483486	29.426981337483486	29.426981337483486	0.0	29.550337146471637	29.5503371464714	30.81580726083985	30.815807260839875	30.815807260839875	30.81580726083985	30.815807260839875	30.815807260839875	30.815807260839875	30.815807260839875	28.83924674978635	29.550337146471637	29.281481825318114	30.81580726083985	30.815807260839875	30.815807260839875	30.815807260839875	30.81580726084006	0.0	29.550337146471637	30.81580726083985	30.815807260839875	0.0	30.81580726083985	30.815807260839875	30.81580726083985	30.815807260839875	30.815807260839875	0.0	29.550337146471637	29.5503371464714	29.5503371464714	29.5503371464714
rxn10262_c	0.0	0.0	0.0	0.0	0.0	0.0	0.0	0.0	0.0	0.0	0.0	0.0	0.0	0.0	0.0	0.0	0.0	0.0	0.0	0.0	0.0	0.0	0.0	0.0	0.0	0.0	0.0	0.0	0.0	0.0	0.0	0.0	0.0	0.0	0.0	0.0	0.0	0.0	0.0	0.0	0.0	0.0	0.0	0.0	0.0	0.0	0.0	0.0	0.0
rxn10225_c	0.0	0.0	0.0	0.0	0.0	0.0	0.0	0.0	0.0	0.0	0.0	0.0	0.0	0.0	0.0	0.0	0.0	0.0	0.0	0.0	0.0	0.0	0.0	0.0	0.0	0.0	0.0	0.0	0.0	0.0	0.0	0.0	0.0	0.0	0.0	0.0	0.0	0.0	0.0	0.0	0.0	0.0	0.0	0.0	0.0	0.0	0.0	0.0	0.0
rxn03463_c	0.0	0.0	0.0	0.0	0.0	0.0	0.0	0.0	0.0	0.0	0.0	0.0	0.0	0.0	0.0	0.0	0.0	0.0	0.0	0.0	0.0	0.0	0.0	0.0	0.0	0.0	0.0	0.0	0.0	0.0	0.0	0.0	0.0	0.0	0.0	0.0	0.0	0.0	0.0	0.0	0.0	0.0	0.0	0.0	0.0	0.0	0.0	0.0	0.0
rxn05235_c	176.77758648295003	0.0	0.0	0.0	0.0	0.0	0.0	3.1312836410208265	0.0	0.0	0.0	0.0	0.0	0.0	0.0	47.49370650266192	0.0	0.0	0.0	0.0	0.0	0.0	0.0	0.0	0.0	0.0	0.0	0.0	4.340877077925076	0.0	0.0	0.0	0.0	3.131283641020845	0.0	0.0	0.0	0.0	0.0	0.0	0.0	0.0	0.0	0.0	0.0	0.0	0.0	0.0	0.0
rxn00678_c	0.0	0.0	0.0	0.0	0.0	0.0	0.0	0.0	0.0	0.3341152986748739	0.0	0.0	0.0	0.0	0.0	9.07840191858417	0.0	0.009820853166161214	0.0	0.0	0.0	0.0	0.0	0.0	0.0	0.0	54.5580803434246	0.0	1.5540670824211702	0.0	0.0	0.0	0.0	0.0	1.3731058581155235	0.0	0.0	0.0	-35.0031944619228	0.0	0.0	0.0	0.0	0.0	-14.057725398348376	0.0	0.0	0.0	0.0
rxn00001_c	590.7017628272258	456.48716627790844	452.13814013525246	452.13814013525206	452.13814013525183	452.1381401352521	452.1382191737268	452.13814013525194	452.1381401352523	452.13814013525194	452.13814013525234	452.13814013525234	452.13814013525234	452.13814013525234	452.13814013525194	0.0	452.1381401352541	452.13814013525183	452.13814013525246	452.13814013525206	452.13814013525194	452.13814013525246	452.13814013525206	452.1381401352523	452.1381401352523	452.1381401352523	367.137573405518	452.1381401352541	452.50056411892757	452.1381401352516	452.13814013525194	452.1381401352521	452.1381401352521	452.13814013525285	191.37305613979038	452.1381401352541	452.13814013525246	452.1381401352522	47.51253210829145	452.13814013525246	452.1381401352522	452.13814013525246	452.1381401352522	452.13814013525223	495.83704060522405	452.1381401352541	452.138140135252	452.1381401352521	452.1381401352521
rxn08817_c	0.0	0.0	0.0	0.0	0.0	0.0	0.0	0.0	0.0	0.0	0.0	0.0	0.0	0.0	0.0	0.0	0.0	0.0	0.0	0.0	0.0	0.0	0.0	0.0	0.0	0.0	0.0	0.0	0.0	0.0	0.0	0.0	0.0	0.0	0.0	0.0	0.0	0.0	0.0	0.0	0.0	0.0	0.0	0.0	0.0	0.0	0.0	0.0	0.0
rxn00910_c	994.355284434129	0.0	-5.775810258713446	-5.775810258713056	-5.7758102587128715	-5.775810258712386	-5.775738111144711	-5.074802094514686	-5.7758102587122755	-16.345659849545093	-6.255038479272907	-6.255038479272907	-6.255038479272907	-6.25503847927264	-6.2550384792724625	2.292954537947079	-6.212473328489727	0.0	-5.775810258713446	-5.775810258713056	-5.788672424680536	-5.775810258713446	-5.775810258713056	-5.7758102587122755	-5.7758102587122755	-5.7758102587122755	-134.37655329986723	-6.212473328489727	-0.3016965797632978	-5.839298803397586	-5.775810258713038	-5.775810258712386	-5.775810258712386	-5.074802094513523	120.14043277915654	-6.212473328489727	-5.775810258713446	-5.775810258713216	63.5272856662542	-5.775810258713446	-5.775810258713216	-5.775810258713446	-5.775810258713216	-5.775810258713221	135.69206892853194	-6.212473328489727	-6.212473328490788	-6.212473328491618	-6.212473328491618
rxn00337_c	31.35953092150545	29.718682160019284	29.821748962103083	29.821748962103108	29.821748962103108	29.821748962103108	29.82176012958199	29.821748962103108	29.821748962103108	29.821748962103108	29.821748962103108	29.821748962103108	29.821748962103108	29.821748962103108	29.821748962103108	27.908948467535183	29.821748962103346	29.821748962103108	29.821748962103083	29.821748962103108	29.821748962103108	29.821748962103083	29.821748962103108	29.821748962103108	29.821748962103108	29.821748962103108	27.90894846753518	29.821748962103346	29.561566393245094	29.821748962103083	29.821748962103108	29.821748962103108	29.821748962103108	29.821748962103285	27.908948467535183	29.821748962103346	29.821748962103083	29.821748962103108	27.908948467535176	29.821748962103083	29.821748962103108	29.821748962103083	29.821748962103108	29.821748962103108	29.082863427544154	29.821748962103346	29.821748962103108	29.821748962103108	29.821748962103108
rxn08308_c	0.0	0.0	0.0	0.0	0.0	0.0	0.0	0.0	0.0	0.0	0.0	0.0	0.0	0.0	0.0	0.0	0.0	0.0	0.0	0.0	0.0	0.0	0.0	0.0	0.0	0.0	0.0	0.0	0.0	0.0	0.0	0.0	0.0	0.0	0.0	0.0	0.0	0.0	0.0	0.0	0.0	0.0	0.0	0.0	0.0	0.0	0.0	0.0	0.0
rxn08823_c	0.0	0.0	0.0	0.0	0.0	0.0	0.0	0.0	0.0	0.0	0.0	0.0	0.0	0.0	0.0	0.0	0.0	0.0	0.0	0.0	0.0	0.0	0.0	0.0	0.0	0.0	0.0	0.0	0.0	0.0	0.0	0.0	0.0	0.0	0.0	0.0	0.0	0.0	0.0	0.0	0.0	0.0	0.0	0.0	0.0	0.0	0.0	0.0	0.0
rxn12512_c	0.0	0.10896850125340432	0.1092194572383578	0.10921945723852167	0.10921945723850968	0.10921945723850968	0.10934645380846764	0.10921945723850968	0.10921945723850968	0.10921945723854991	0.10921945723850968	0.10921945723850968	0.10921945723850968	0.10921945723850968	0.10921945723839581	0.0	0.10921945724144866	0.10921945723862336	0.1092194572383578	0.10921945723852167	0.0	0.1092194572383578	0.10921945723852167	0.10921945723850968	0.10921945723850968	0.10921945723850968	0.1023328110472903	0.10921945724144866	0.0	0.10921945723845283	0.10921945723854698	0.10921945723850968	0.10921945723850968	0.10921945724066973	0.0	0.10921945724144866	0.1092194572383578	0.10921945723852167	0.1023328110472903	0.1092194572383578	0.10921945723852167	0.1092194572383578	0.10921945723852167	0.1092194572385095	0.10663716590247327	0.10921945724144866	0.10921945723856652	0.10921945723857833	0.10921945723857833
rxn08669_c	-0.026132942434628603	-0.024765568466591503	-0.024851457468419238	-0.02485145746841926	-0.02485145746841926	-0.02485145746841926	-0.024851466774651654	-0.02485145746841926	-0.02485145746841926	-0.02485145746841926	-0.02485145746841926	-0.02485145746841926	-0.02485145746841926	-0.02485145746841926	-0.02485145746841926	-0.023257457056279313	-0.024851457468419453	-0.02485145746841926	-0.024851457468419238	-0.02485145746841926	-0.02485145746841926	-0.024851457468419238	-0.02485145746841926	-0.02485145746841926	-0.02485145746841926	-0.02485145746841926	-0.023257457056279317	-0.024851457468419453	-0.02463463866103758	-0.024851457468419238	-0.02485145746841926	-0.02485145746841926	-0.02485145746841926	-0.024851457468419404	-0.023257457056279317	-0.024851457468419453	-0.024851457468419238	-0.02485145746841926	-0.023257457056279313	-0.024851457468419238	-0.02485145746841926	-0.024851457468419238	-0.02485145746841926	-0.02485145746841926	-0.02423571952295346	-0.024851457468419453	-0.02485145746841926	-0.02485145746841926	-0.02485145746841926
rxn02961_c	0.0	0.0	0.0	0.0	0.0	0.0	0.0	0.0	0.0	0.0	0.0	0.0	0.0	0.0	0.0	0.0	0.0	0.0	0.0	0.0	0.0	0.0	0.0	0.0	0.0	0.0	0.0	0.0	0.0	0.0	0.0	0.0	0.0	0.0	0.0	0.0	0.0	0.0	0.0	0.0	0.0	0.0	0.0	0.0	0.0	0.0	0.0	0.0	0.0
rxn02400_c	0.0	0.0	0.0	0.0	0.0	0.0	0.0	0.0	0.0	0.0	0.0	0.0	0.0	0.0	0.0	0.0	0.0	0.0	0.0	0.0	0.0	0.0	0.0	0.0	0.0	0.0	0.0	0.0	0.0	0.0	0.0	0.0	0.0	0.0	0.0	0.0	0.0	0.0	0.0	0.0	0.0	0.0	0.0	0.0	0.0	0.0	0.0	0.0	0.0
rxn00641_c	0.0	0.0	0.0	0.0	0.0	0.0	0.0	0.0	0.0	0.0	0.0	0.0	0.0	0.0	0.0	0.0	0.0	0.0	0.0	0.0	0.0	0.0	0.0	0.0	0.0	0.0	0.0	0.0	0.0	0.0	0.0	0.0	0.0	0.0	0.0	0.0	0.0	0.0	0.0	0.0	0.0	0.0	0.0	0.0	0.0	0.0	0.0	0.0	0.0
rxn01974_c	0.0	0.0	0.0	0.0	0.0	0.0	0.0	0.0	0.0	0.0	0.0	0.0	0.0	0.0	0.0	0.0	0.0	0.0	0.0	0.0	0.0	0.0	0.0	0.0	0.0	0.0	0.0	0.0	0.0	0.0	0.0	0.0	0.0	0.0	0.0	0.0	0.0	0.0	0.0	0.0	0.0	0.0	0.0	0.0	0.0	0.0	0.0	0.0	0.0
rxn08971_c	0.0	0.0	0.0	0.0	0.0	0.0	0.0	0.0	0.0	0.0	0.0	0.0	0.0	0.0	0.0	0.0	0.0	0.0	0.0	0.0	0.0	0.0	0.0	0.0	0.0	0.0	0.0	0.0	0.0	0.0	0.0	0.0	0.0	0.0	0.0	0.0	0.0	0.0	0.0	0.0	0.0	0.0	0.0	0.0	0.0	0.0	0.0	0.0	0.0
rxn00225_c	-428.08401062418585	-680.8661061284347	-682.0180550487952	-682.0180550487955	-682.0180550487955	-682.0180550487942	-682.0183844534199	-682.1354602349077	-682.0180550487942	-685.5527984116671	-682.1856838833127	-682.1856838833127	-682.1856838833127	-682.1856838833123	-682.1856838833096	-592.2331057759974	-682.170795055175	-683.3099136064569	-682.0180550487952	-682.0180550487955	-682.0954243031979	-682.0180550487952	-682.0180550487955	-682.0180550487942	-682.0180550487942	-682.0180550487942	0.0	-682.170795055175	-678.3287648799221	-681.9481993349557	-682.0180550487961	-682.0180550487942	-682.0180550487942	-682.1354602349151	-448.39944304189225	-682.170795055175	-682.0180550487952	-682.0180550487969	-435.23898354726015	-682.0180550487952	-682.0180550487969	-682.0180550487952	-682.0180550487969	-682.018055048796	-642.1820414467733	-682.170795055175	-682.1707950551709	-682.1707950551689	-682.1707950551689
rxn08838_c	0.0	0.0	0.0	0.0	0.0	0.0	0.0	0.0	0.0	0.0	0.0	0.0	0.0	0.0	0.0	0.0	0.0	0.0	0.0	0.0	0.0	0.0	0.0	0.0	0.0	0.0	0.0	0.0	0.0	0.0	0.0	0.0	0.0	0.0	0.0	0.0	0.0	0.0	0.0	0.0	0.0	0.0	0.0	0.0	0.0	0.0	0.0	0.0	0.0
rxn00148_c	-1000.0	-940.5626356799614	-955.0293939817066	-955.0293939817066	-955.0293939817066	-955.0293939817066	-955.0293939817066	-955.0293939817066	-955.0293939817066	-955.0293939817066	-955.0293939817066	-955.0293939817066	-955.0293939817066	-955.0293939817066	-955.0293939817066	-1000.0	-955.0293939817066	-955.0293939817066	-955.0293939817066	-955.0293939817066	-955.0293939817066	-955.0293939817066	-955.0293939817066	-955.0293939817066	-955.0293939817066	-955.0293939817066	-989.0069303731618	-955.0293939817066	-932.5281104070224	-955.0293939817066	-955.0293939817066	-955.0293939817066	-955.0293939817066	-955.0293939817066	-1000.0	-955.0293939817066	-955.0293939817066	-955.0293939817066	-1000.0	-955.0293939817066	-955.0293939817066	-955.0293939817066	-955.0293939817066	-955.0293939817066	-927.4826953521401	-955.0293939817066	-955.0293939817066	-955.0293939817066	-955.0293939817066
rxn05569_c	-62.71906184301088	0.0	-14.672891905912728	-14.67289190591282	-14.67289190591282	-14.672891905912778	-14.67291424087054	-14.67289190591282	-14.672891905912778	-14.672891905912138	-14.67289190591282	-14.67289190591282	-14.67289190591282	-14.672891905912778	-14.67289190591282	-55.81789693507036	-14.672891905913254	-14.67289190591282	-14.672891905912728	-14.67289190591282	-14.67289190591282	-14.672891905912728	-14.67289190591282	-14.672891905912778	-14.672891905912778	-14.672891905912778	-59.4002572092902	-14.672891905913254	0.0	-14.672891905912728	-14.67289190591282	-14.672891905912778	-14.672891905912778	-14.672891905913133	-55.81789693507036	-14.672891905913254	-14.672891905912728	-14.67289190591282	-277.51623074290455	-14.672891905912728	-14.67289190591282	-14.672891905912728	-14.67289190591282	-14.672891905912778	14.351577792771536	-14.672891905913254	-14.67289190591282	-14.672891905912138	-14.672891905912138
rxn00100_c	0.11498494671218558	0.10896850125340432	0.10934641286100533	0.10934641286099848	0.10934641286098667	0.10934641286098667	0.10934645380846764	0.10934641286098667	0.1093464128609865	0.1093464128610269	0.1093464128609865	0.1093464128609865	0.1093464128609865	0.10934641286098667	0.10934641286087281	0.10233281104774505	0.10934641286104634	0.10934641286104352	0.10934641286100533	0.10934641286099848	0.10934641286098667	0.10934641286100533	0.10934641286099848	0.1093464128609865	0.1093464128609865	0.1093464128609865	0.1023328110472903	0.10934641286104634	0.10839241010856426	0.10934641286110036	0.10934641286102398	0.10934641286098667	0.10934641286098667	0.10934641286098667	0.10233281104774505	0.10934641286104634	0.10934641286100533	0.10934641286099848	0.1023328110472903	0.10934641286100533	0.10934641286099848	0.10934641286100533	0.10934641286099848	0.1093464128609865	0.10663716590247327	0.10934641286104634	0.10934641286098667	0.10934641286099848	0.10934641286099848
rxn08976_c	-1000.0	0.0	-0.9013280152978264	-0.9013280152973948	-0.901328015297618	-0.9013280152976222	-0.9013267976163941	-0.8308305150800379	-0.9013280152977359	-1.6192405061950375	-0.9327951607333489	-0.9327951607333489	-0.9327951607333489	-0.9327951607335763	-0.9327951607333039	-19.33922889990623	-0.9300002422945982	-1.1454328600161823	-0.9013280152978264	-0.9013280152973948	-0.8977366470096482	-0.9013280152978264	-0.9013280152973948	-0.9013280152977359	-0.9013280152977359	-0.9013280152977359	0.0	-0.9300002422945982	0.0	0.0	-0.9013280152975085	-0.9013280152976222	-0.9013280152976222	-0.8308305150805076	-232.0789718878738	-0.9300002422945982	-0.9013280152978264	-0.9013280152978496	-45.9604195116616	-0.9013280152978264	-0.9013280152978496	-0.9013280152978264	-0.9013280152978496	-0.9013280152975085	0.0	-0.9300002422945982	-0.930000242294933	-0.9300002422944544	-0.9300002422944544
rxn00292_c	0.0	879.1440258825884	0.0	864.0519956482012	0.0	0.0	0.0	864.0519956482012	864.0519956482012	0.0	0.0	0.0	0.0	0.0	0.0	0.0	0.0	0.0	0.0	864.0519956482012	0.0	0.0	864.0519956482012	864.0519956482012	864.0519956482012	864.0519956482012	0.0	0.0	0.0	0.0	0.0	0.0	0.0	0.0	0.0	0.0	0.0	864.0519956482012	0.0	0.0	864.0519956482012	0.0	864.0519956482012	864.0519956482012	0.0	0.0	0.0	0.0	0.0
rxn03185_c	0.0	0.0	0.0	0.0	0.0	0.0	0.0	0.0	0.0	0.0	0.0	0.0	0.0	0.0	0.0	0.0	0.0	0.0	0.0	0.0	0.0	0.0	0.0	0.0	0.0	0.0	0.0	0.0	0.0	0.0	0.0	0.0	0.0	0.0	0.0	0.0	0.0	0.0	0.0	0.0	0.0	0.0	0.0	0.0	0.0	0.0	0.0	0.0	0.0
rxn02687_c	0.0	0.0	0.0	0.0	0.0	0.0	0.0	0.0	0.0	0.0	0.0	0.0	0.0	0.0	0.0	0.0	0.0	0.0	0.0	0.0	0.0	0.0	0.0	0.0	0.0	0.0	0.0	0.0	0.0	0.0	0.0	0.0	0.0	0.0	0.0	0.0	0.0	0.0	0.0	0.0	0.0	0.0	0.0	0.0	0.0	0.0	0.0	0.0	0.0
rxn03903_c	31.35953092150545	29.718682160019284	29.821748962103083	29.821748962103108	29.821748962103108	29.821748962103108	29.82176012958199	29.821748962103108	29.821748962103108	29.821748962103108	29.821748962103108	29.821748962103108	29.821748962103108	29.821748962103108	29.821748962103108	27.908948467535176	29.821748962103346	29.821748962103108	29.821748962103083	29.821748962103108	29.821748962103108	29.821748962103083	29.821748962103108	29.821748962103108	29.821748962103108	29.821748962103108	27.908948467535183	29.821748962103346	29.561566393245094	29.821748962103083	29.821748962103108	29.821748962103108	29.821748962103108	29.821748962103285	27.90894846753518	29.821748962103346	29.821748962103083	29.821748962103108	27.908948467535183	29.821748962103083	29.821748962103108	29.821748962103083	29.821748962103108	29.821748962103108	29.082863427544154	29.821748962103346	29.821748962103108	29.821748962103108	29.821748962103108
rxn00097_c	242.28250150910145	186.7141171742412	196.10238810493365	196.10238810493388	196.10238810493388	196.10238810493388	196.10238810493365	196.10238810493388	196.10238810493388	196.10238810493388	196.10238810493388	196.10238810493388	196.10238810493388	196.10238810493388	196.10238810493388	175.24173683237942	196.10238810493405	196.10238810493388	196.10238810493365	196.10238810493388	196.10238810493388	196.10238810493365	196.10238810493388	196.10238810493388	196.10238810493388	196.10238810493388	175.34406964341957	196.10238810493405	188.67215262785203	196.10238810493365	196.10238810493388	196.10238810493388	196.10238810493388	196.10238810493365	175.24173683237686	196.10238810493405	196.10238810493365	196.10238810493388	175.34406964342418	196.10238810493365	196.10238810493388	196.10238810493365	196.10238810493388	196.10238810493388	228.7882580900593	196.10238810493405	196.10238810493388	196.10238810493388	196.10238810493388
rxn01217_c	0.0	3.1204616268020224	4.619580176106611	4.619580176107158	4.6195801761071	4.619580176107085	4.619635399871544	-0.0	4.619580176107235	4.604914940278919	4.618839347739704	4.618839347739704	4.618839347739704	4.618839347739807	4.618839347739896	0.0	4.618905148271243	4.613898975530699	4.619580176106611	4.619580176107158	4.622388610808024	4.619580176106611	4.619580176107158	4.619580176107235	4.619580176107235	4.619580176107235	7.308904784631072	4.618905148271243	0.0	4.615528581813314	4.61958017610714	4.619580176107085	4.619580176107085	0.0	2.930439589091194	4.618905148271243	4.619580176106611	4.619580176106979	18.406658655921284	4.619580176106611	4.619580176106979	4.619580176106611	4.619580176106979	4.619580176106992	5.059895547034683	4.618905148271243	4.618905148270229	4.618905148270355	4.618905148270355
rxn00692_c	-211.95136991732588	-558.2139295383774	-567.5143164170225	-567.5143164170247	-567.5143164170247	-567.5143164170236	-567.5150933047946	-569.0104848336629	-567.5143164170235	-566.9919917948115	-567.4911898795821	-567.4911898795821	-567.4911898795821	-567.4911898795834	-567.4911898795824	-561.0278688505117	-567.4932439834894	-567.3350692078795	-567.5143164170225	-567.5143164170247	-567.5146216291072	-567.5143164170225	-567.5143164170247	-567.5143164170235	-567.5143164170235	-567.5143164170235	-497.223755978036	-567.4932439834894	-559.8181217027447	-567.6031820648938	-567.5143164170248	-567.5143164170236	-567.5143164170236	-569.0104848336773	0.0	-567.4932439834894	-567.5143164170225	-567.5143164170245	-851.5410822557405	-567.5143164170225	-567.5143164170245	-567.5143164170225	-567.5143164170245	-567.5143164170235	-569.7413695439603	-567.4932439834894	-567.4932439834757	-567.4932439834745	-567.4932439834745
rxn02160_c	0.0	0.0	0.0	0.0	0.0	0.0	0.0	0.0	0.0	0.0	0.0	0.0	0.0	0.0	0.0	0.0	0.0	0.0	0.0	0.0	0.0	0.0	0.0	0.0	0.0	0.0	0.0	0.0	0.0	0.0	0.0	0.0	0.0	0.0	0.0	0.0	0.0	0.0	0.0	0.0	0.0	0.0	0.0	0.0	0.0	0.0	0.0	0.0	0.0
rxn00926_c	-888.4872730891028	11.955273065487518	11.996734922924247	11.99673492292352	11.996734922923338	11.996734922923622	11.996739415392142	11.996734922923451	11.996734922923736	11.996734922923492	11.99673492292385	11.99673492292385	11.99673492292385	11.99673492292385	11.996734922923508	11.227250862045594	11.996734922925498	11.99673492292311	11.996734922924247	11.99673492292352	11.996734922923281	11.996734922924247	11.99673492292352	11.996734922923736	11.996734922923736	11.996734922923736	11.2272508620527	11.996734922925498	11.892068314872475	11.996734922923736	11.996734922923418	11.996734922923622	11.996734922923622	11.996734922922428	11.227250862048143	11.996734922925498	11.996734922924247	11.996734922923634	11.227250862048095	11.996734922924247	11.996734922923634	11.996734922924247	11.996734922923634	11.996734922923736	11.699495015641341	11.996734922925498	11.996734922923443	11.996734922923578	11.996734922923578
rxn10284_c	0.0	0.0	0.0	0.0	0.0	0.0	0.0	0.0	0.0	0.0	0.0	0.0	0.0	0.0	0.0	0.0	0.0	0.0	0.0	0.0	0.0	0.0	0.0	0.0	0.0	0.0	0.0	0.0	0.0	0.0	0.0	0.0	0.0	0.0	0.0	0.0	0.0	0.0	0.0	0.0	0.0	0.0	0.0	0.0	0.0	0.0	0.0	0.0	0.0
rxn00913_c	0.0	0.0	0.0	0.0	0.0	0.0	0.0	0.0	0.0	0.0	0.0	0.0	0.0	0.0	0.0	0.0	0.0	0.0	0.0	0.0	0.0	0.0	0.0	0.0	0.0	0.0	0.0	0.0	0.0	0.0	0.0	0.0	0.0	0.0	0.0	0.0	0.0	0.0	0.0	0.0	0.0	0.0	0.0	0.0	0.0	0.0	0.0	0.0	0.0
rxn00171_c	1000.0	1000.0	1000.0	1000.0	1000.0	1000.0	1000.0	1000.0	1000.0	1000.0	1000.0	1000.0	1000.0	1000.0	1000.0	995.1241249582538	1000.0	1000.0	1000.0	1000.0	1000.0	1000.0	1000.0	1000.0	1000.0	1000.0	908.4135865396521	1000.0	1000.0	1000.0	1000.0	1000.0	1000.0	1000.0	1000.0	1000.0	1000.0	1000.0	0.0	1000.0	1000.0	1000.0	1000.0	1000.0	994.9382901285323	1000.0	1000.0	1000.0	1000.0
rxn03958_c	-356.45333480777856	-337.8023538855523	-338.9738798692384	-338.97387986923854	-338.97387986923854	-338.97387986923854	-338.97400680624855	-338.97387986923854	-338.97387986923854	-338.97387986923854	-338.97387986923854	-338.97387986923854	-338.97387986923854	-338.97387986923854	-338.97387986923854	-317.23171424764985	-338.9738798692414	-338.9738798692386	-338.9738798692384	-338.97387986923854	-338.97387986923854	-338.9738798692384	-338.97387986923854	-338.97387986923854	-338.97387986923854	-338.97387986923854	-317.23171424764985	-338.9738798692414	-336.0164713365526	-338.9738798692384	-338.97387986923854	-338.97387986923854	-338.97387986923854	-338.9738798692407	-317.23171424764985	-338.9738798692414	-338.9738798692384	-338.97387986923854	-317.23171424764996	-338.9738798692384	-338.97387986923854	-338.9738798692384	-338.97387986923854	-338.97387986923854	-330.5752142930852	-338.9738798692414	-338.9738798692386	-338.9738798692386	-338.9738798692386
rxn04779_c	0.0	0.0	0.0	0.0	0.0	0.0	0.0	0.0	0.0	0.0	0.0	0.0	0.0	0.0	0.0	0.0	0.0	0.0	0.0	0.0	0.0	0.0	0.0	0.0	0.0	0.0	0.0	0.0	0.0	0.0	0.0	0.0	0.0	0.0	0.0	0.0	0.0	0.0	0.0	0.0	0.0	0.0	0.0	0.0	0.0	0.0	0.0	0.0	0.0
rxn07875_c	0.0	0.0	0.0	0.0	0.0	0.0	0.0	0.0	0.0	0.0	0.0	0.0	0.0	0.0	0.0	0.0	0.0	0.0	0.0	0.0	0.0	0.0	0.0	0.0	0.0	0.0	0.0	0.0	0.0	0.0	0.0	0.0	0.0	0.0	0.0	0.0	0.0	0.0	0.0	0.0	0.0	0.0	0.0	0.0	0.0	0.0	0.0	0.0	0.0
rxn10060_c	-2.3728711730605787	-2.2487136167747908	-2.2565123381324668	-2.2565123381324685	-2.2565123381324685	-2.2565123381324685	-2.2565131831383702	-2.2565123381324685	-2.2565123381324685	-2.2565123381324685	-2.2565123381324685	-2.2565123381324685	-2.2565123381324685	-2.2565123381324685	-2.2565123381324685	-2.1117771007101616	-2.2565123381324863	-2.2565123381324685	-2.2565123381324668	-2.2565123381324685	-2.2565123381324685	-2.2565123381324668	-2.2565123381324685	-2.2565123381324685	-2.2565123381324685	-2.2565123381324685	-2.111777100710162	-2.2565123381324863	-2.2368251904222123	-2.2565123381324668	-2.2565123381324685	-2.2565123381324685	-2.2565123381324685	-2.256512338132482	-2.111777100710162	-2.2565123381324863	-2.2565123381324668	-2.2565123381324685	-2.1117771007101616	-2.2565123381324668	-2.2565123381324685	-2.2565123381324668	-2.2565123381324685	-2.2565123381324685	-2.200603332684174	-2.2565123381324863	-2.2565123381324685	-2.2565123381324685	-2.2565123381324685
rxn05127_c	0.0	0.0	0.0	0.0	0.0	0.0	0.0	0.0	0.0	0.0	0.0	0.0	0.0	0.0	0.0	0.0	0.0	0.0	0.0	0.0	0.0	0.0	0.0	0.0	0.0	0.0	0.0	0.0	0.0	0.0	0.0	0.0	0.0	0.0	0.0	0.0	0.0	0.0	0.0	0.0	0.0	0.0	0.0	0.0	0.0	0.0	0.0	0.0	0.0
rxn00305_c	0.0	0.0	0.0	0.0	0.0	0.0	0.0	0.0	0.0	0.0	0.0	0.0	0.0	0.0	0.0	0.0	0.0	0.0	0.0	0.0	0.0	0.0	0.0	0.0	0.0	0.0	0.0	0.0	0.0	0.0	0.0	0.0	0.0	0.0	0.0	0.0	0.0	0.0	0.0	0.0	0.0	0.0	0.0	0.0	0.0	0.0	0.0	0.0	0.0
rxn01445_c	0.0	0.0	0.0	0.0	0.0	0.0	0.0	0.0	0.0	0.0	0.0	0.0	0.0	0.0	0.0	0.0	0.0	0.0	0.0	0.0	0.0	0.0	0.0	0.0	0.0	0.0	0.0	0.0	0.0	0.0	0.0	0.0	0.0	0.0	0.0	0.0	0.0	0.0	0.0	0.0	0.0	0.0	0.0	0.0	0.0	0.0	0.0	0.0	0.0
rxn00612_c	0.0	603.1662662096811	600.2762567997818	600.276256799782	600.2762567997821	600.2762567997823	600.2762926455634	600.6267608818812	600.2762567997825	594.991332004366	600.0366426895022	600.0366426895022	600.0366426895022	600.0366426895023	600.0366426895024	604.3496922082094	600.0579252648938	598.4228055487467	600.2762567997818	600.276256799782	600.2698257167982	600.2762567997818	600.276256799782	600.2762567997825	600.2762567997825	600.2762567997825	536.0149382893024	600.0579252648938	603.0186257000379	600.2445125274398	600.276256799782	600.2762567997823	600.2762567997823	600.6267608818818	663.2734313288144	600.0579252648938	600.2762567997818	600.276256799782	634.9668577723628	600.2762567997818	600.276256799782	600.2762567997818	600.276256799782	600.276256799782	0.0	600.0579252648938	600.0579252648931	600.0579252648928	600.0579252648928
rxn08841_c	0.0	0.0	0.0	0.0	0.0	0.0	0.0	0.0	0.0	0.0	0.0	0.0	0.0	0.0	0.0	0.0	0.0	0.0	0.0	0.0	0.0	0.0	0.0	0.0	0.0	0.0	0.0	0.0	0.0	0.0	0.0	0.0	0.0	0.0	0.0	0.0	0.0	0.0	0.0	0.0	0.0	0.0	0.0	0.0	0.0	0.0	0.0	0.0	0.0
rxn10222_c	0.0	0.0	0.0	0.0	0.0	0.0	0.0	0.0	0.0	0.0	0.0	0.0	0.0	0.0	0.0	0.0	0.0	0.0	0.0	0.0	0.0	0.0	0.0	0.0	0.0	0.0	0.0	0.0	0.0	0.0	0.0	0.0	0.0	0.0	0.0	0.0	0.0	0.0	0.0	0.0	0.0	0.0	0.0	0.0	0.0	0.0	0.0	0.0	0.0
rxn10263_c	0.0	0.0	0.0	0.0	0.0	0.0	0.0	0.0	0.0	0.0	0.0	0.0	0.0	0.0	0.0	0.0	0.0	0.0	0.0	0.0	0.0	0.0	0.0	0.0	0.0	0.0	0.0	0.0	0.0	0.0	0.0	0.0	0.0	0.0	0.0	0.0	0.0	0.0	0.0	0.0	0.0	0.0	0.0	0.0	0.0	0.0	0.0	0.0	0.0
rxn08845_c	0.0	0.0	0.0	0.0	0.0	0.0	0.0	0.0	0.0	0.0	0.0	0.0	0.0	0.0	0.0	0.0	0.0	0.0	0.0	0.0	0.0	0.0	0.0	0.0	0.0	0.0	0.0	0.0	0.0	0.0	0.0	0.0	0.0	0.0	0.0	0.0	0.0	0.0	0.0	0.0	0.0	0.0	0.0	0.0	0.0	0.0	0.0	0.0	0.0
rxn02380_c		0.0	0.0	0.0	0.0	0.0	0.0	0.0	0.0	0.0	0.0	0.0	0.0	0.0	0.0	0.0	0.0	0.0	0.0	0.0	0.0	0.0	0.0	0.0	0.0	0.0	0.0	0.0	0.0	0.0	0.0	0.0	0.0	0.0	0.0	0.0	0.0	0.0	0.0	0.0	0.0	0.0	0.0	0.0	0.0	0.0	0.0	0.0	0.0
rxn08792_c	0.0	617.2980508277668	618.5269556914656	618.526955691467	618.5269556914664	618.5269556914658	618.5271063595383	618.8773949998607	618.5269556914658	617.4178674631976	618.4788073300415	618.4788073300415	618.4788073300415	618.4788073300408	618.4788073300409	527.377590703537	618.4830838775757	618.1531355755997	618.5269556914656	618.526955691467	618.537119372165	618.5269556914656	618.526955691467	618.5269556914658	618.5269556914658	618.5269556914658	513.2650878420817	618.4830838775757	612.0454725479912	618.2510941896744	618.5269556914664	618.5269556914658	618.5269556914658	618.8773949998629	208.8538326401267	618.4830838775757	618.5269556914656	618.5269556914657	428.9158561554133	618.5269556914656	618.5269556914657	618.5269556914656	618.5269556914657	618.5269556914661	630.4697554544241	618.4830838775757	618.4830838775722	618.4830838775734	618.4830838775734
rxn05234_c	350.0373188677743	1.5255590175476554	0.0	0.0	0.0	0.0	0.0	0.0	0.0	0.0	-2.5202062658991053e-12	-2.5202062658991053e-12	-2.5202062658991053e-12	0.0	0.0	2.355302656565711	0.0	0.0	0.0	0.0	0.0	0.0	0.0	0.0	0.0	0.0	71.31596298540217	0.0	3.9025926631138694	0.0	0.0	0.0	0.0	0.0	294.6705116884752	0.0	0.0	0.0	0.0	0.0	0.0	0.0	0.0	0.0	0.0	0.0	0.0	-2.5202062658991053e-12	-2.5202062658991053e-12
rxn05938_c	463.6917666559548	0.0	8.538010051106914	8.538010051108536	8.538010051108552	8.538010051108875	8.538242464776141	9.408954083511823	8.53801005110917	7.467264407584764	8.48360506597092	8.48360506597092	8.48360506597092	8.483605065971355	8.483605065971737	0.0	8.488437328134498	8.120977234377335	8.538010051106914	8.538010051108536	8.557915977534567	8.538010051106914	8.538010051108536	8.53801005110917	8.53801005110917	8.53801005110917	204.2769646187183	8.488437328134498	0.0	8.49582559283254	8.538010051108458	8.538010051108875	8.538010051108875	9.408954083514718	0.0	8.488437328134498	8.538010051106914	8.538010051107964	0.0	8.538010051106914	8.538010051107964	8.538010051106914	8.538010051107964	8.538010051107806	30.442817714837965	8.488437328134498	8.488437328129567	8.48843732812998	8.48843732812998
rxn04781_c	0.0	0.0	0.0	0.0	0.0	0.0	0.0	0.0	0.0	0.0	0.0	0.0	0.0	0.0	0.0	0.0	0.0	0.0	0.0	0.0	0.0	0.0	0.0	0.0	0.0	0.0	0.0	0.0	0.0	0.0	0.0	0.0	0.0	0.0	0.0	0.0	0.0	0.0	0.0	0.0	0.0	0.0	0.0	0.0	0.0	0.0	0.0	0.0	0.0
rxn00758_c	0.0	0.0	0.0	0.0	0.0	0.0	0.0	0.0	0.0	0.0	0.0	0.0	0.0	0.0	0.0	0.0	0.0	0.0	0.0	0.0	0.0	0.0	0.0	0.0	0.0	0.0	0.0	0.0	0.0	0.0	0.0	0.0	0.0	0.0	0.0	0.0	0.0	0.0	0.0	0.0	0.0	0.0	0.0	0.0	0.0	0.0	0.0	0.0	0.0
rxn02975_c	0.0	0.0	0.0	0.0	0.0	0.0	0.0	0.0	0.0	0.0	0.0	0.0	0.0	0.0	0.0	0.0	0.0	0.0	0.0	0.0	0.0	0.0	0.0	0.0	0.0	0.0	0.0	0.0	0.0	0.0	0.0	0.0	0.0	0.0	0.0	0.0	0.0	0.0	0.0	0.0	0.0	0.0	0.0	0.0	0.0	0.0	0.0	0.0	0.0
rxn00272_c	0.0	-1000.0	-996.0671110904079	-996.0671110904079	-996.0671110904078	-996.0671110904084	-996.0669640753796	-995.9281642826663	-996.067111090408	-995.0224618459841	-996.0208580155255	-996.0208580155255	-996.0208580155255	-996.0208580155249	-996.0208580155261	-980.6607711000938	-996.0249662233075	-995.7086166721188	-996.0671110904079	-996.0671110904079	-996.067721514573	-996.0671110904079	-996.0671110904079	-996.067111090408	-996.067111090408	-996.067111090408	-1000.0	-996.0249662233075	-998.368622756704	-996.2448423861497	-996.067111090408	-996.0671110904084	-996.0671110904084	-995.9281642826627	-250.95741597685495	-996.0249662233075	-996.0671110904079	-996.0671110904076	-954.0395804883384	-996.0671110904079	-996.0671110904076	-996.0671110904079	-996.0671110904076	-996.0671110904082	-1000.0	-996.0249662233075	-996.0249662233098	-996.02496622331	-996.02496622331
rxn09111_c	0.026132942434587872	0.02476556846668272	0.024851457468419238	0.02485145746841926	0.02485145746841926	0.02485145746841926	0.024851466774651654	0.02485145746841926	0.02485145746841926	0.02485145746841926	0.02485145746841926	0.02485145746841926	0.02485145746841926	0.02485145746841926	0.02485145746841926	0.023257457056279313	0.024851457468419453	0.02485145746841926	0.024851457468419238	0.02485145746841926	0.02485145746841926	0.024851457468419238	0.02485145746841926	0.02485145746841926	0.02485145746841926	0.02485145746841926	0.023257457056279317	0.024851457468419453	0.02463463866103758	0.024851457468419238	0.02485145746841926	0.02485145746841926	0.02485145746841926	0.024851457468419404	0.023257457056279317	0.024851457468419453	0.024851457468419238	0.02485145746841926	0.023257457056279313	0.024851457468419238	0.02485145746841926	0.024851457468419238	0.02485145746841926	0.02485145746841926	0.02423571952295346	0.024851457468419453	0.02485145746841926	0.02485145746841926	0.02485145746841926
rxn09320_c	0.0	0.0	0.0	0.0	0.0	0.0	0.0	0.0	0.0	0.0	0.0	0.0	0.0	0.0	0.0	0.0	0.0	0.0	0.0	0.0	0.0	0.0	0.0	0.0	0.0	0.0	0.0	0.0	0.0	0.0	0.0	0.0	0.0	0.0	0.0	0.0	0.0	0.0	0.0	0.0	0.0	0.0	0.0	0.0	0.0	0.0	0.0	0.0	0.0
rxn09114_c	0.0	0.0	0.0	0.0	0.0	0.0	0.0	0.0	0.0	0.0	0.0	0.0	0.0	0.0	0.0	0.0	0.0	0.0	0.0	0.0	0.0	0.0	0.0	0.0	0.0	0.0	0.0	0.0	0.0	0.0	0.0	0.0	0.0	0.0	0.0	0.0	0.0	0.0	0.0	0.0	0.0	0.0	0.0	0.0	0.0	0.0	0.0	0.0	0.0
rxn08822_c	0.0	0.0	0.0	0.0	0.0	0.0	0.0	0.0	0.0	0.0	0.0	0.0	0.0	0.0	0.0	0.0	0.0	0.0	0.0	0.0	0.0	0.0	0.0	0.0	0.0	0.0	0.0	0.0	0.0	0.0	0.0	0.0	0.0	0.0	0.0	0.0	0.0	0.0	0.0	0.0	0.0	0.0	0.0	0.0	0.0	0.0	0.0	0.0	0.0
rxn01643_c	31.35953092150545	29.718682160019284	29.821748962103083	29.821748962103108	29.821748962103108	29.821748962103108	29.82176012958199	29.821748962103108	29.821748962103108	29.821748962103108	29.821748962103108	29.821748962103108	29.821748962103108	29.821748962103108	29.821748962103108	27.908948467535183	29.821748962103346	29.821748962103108	29.821748962103083	29.821748962103108	29.821748962103108	29.821748962103083	29.821748962103108	29.821748962103108	29.821748962103108	29.821748962103108	27.90894846753518	29.821748962103346	29.561566393245094	29.821748962103083	29.821748962103108	29.821748962103108	29.821748962103108	29.821748962103285	27.908948467535183	29.821748962103346	29.821748962103083	29.821748962103108	27.908948467535176	29.821748962103083	29.821748962103108	29.821748962103083	29.821748962103108	29.821748962103108	29.082863427544154	29.821748962103346	29.821748962103108	29.821748962103108	29.821748962103108
rxn00499_c	0.0	382.7019491722332	381.47304430853444	381.473044308533	381.4730443085337	381.4730443085342	381.47289364046173	381.1226050001393	381.4730443085342	382.58213253680236	381.5211926699585	381.5211926699585	381.5211926699585	381.5211926699592	381.5211926699591	425.22424171347495	381.5169161224243	381.84686442440034	381.47304430853444	381.473044308533	381.46288062783503	381.47304430853444	381.473044308533	381.4730443085342	381.4730443085342	381.4730443085342	247.90349936566824	381.5169161224243	380.8614734883444	381.74890581032565	381.47304430853364	381.4730443085342	381.4730443085342	381.1226050001372	329.89628081270973	381.5169161224243	381.47304430853444	381.47304430853427	513.1261469968804	381.47304430853444	381.47304430853427	381.47304430853444	381.47304430853427	381.4730443085339	364.4108435468821	381.5169161224243	381.5169161224278	381.51691612242655	381.51691612242655
rxn08844_c	0.0	0.0	0.0	0.0	0.0	0.0	0.0	0.0	0.0	0.0	0.0	0.0	0.0	0.0	0.0	0.0	0.0	0.0	0.0	0.0	0.0	0.0	0.0	0.0	0.0	0.0	0.0	0.0	0.0	0.0	0.0	0.0	0.0	0.0	0.0	0.0	0.0	0.0	0.0	0.0	0.0	0.0	0.0	0.0	0.0	0.0	0.0	0.0	0.0
rxn06937_c	0.0	0.0	0.0	0.0	0.0	0.0	0.0	0.0	0.0	0.0	0.0	0.0	0.0	0.0	0.0	0.0	0.0	0.0	0.0	0.0	0.0	0.0	0.0	0.0	0.0	0.0	0.0	0.0	0.0	0.0	0.0	0.0	0.0	0.0	0.0	0.0	0.0	0.0	0.0	0.0	0.0	0.0	0.0	0.0	0.0	0.0	0.0	0.0	0.0
rxn00566_c	0.0	0.0	0.0	0.0	0.0	0.0	0.0	0.0	0.0	0.0	0.0	0.0	0.0	0.0	0.0	0.0	0.0	0.0	0.0	0.0	0.0	0.0	0.0	0.0	0.0	0.0	0.0	0.0	0.0	0.0	0.0	0.0	0.0	0.0	0.0	0.0	0.0	0.0	0.0	0.0	0.0	0.0	0.0	0.0	0.0	0.0	0.0	0.0	0.0
rxn00708_c	0.0	0.0	8.649215788513647	8.649215788513244	8.649215788513061	8.649215788513345	8.649213416252703	5.517932147492388	8.649215788513459	8.649215788513215	8.649215788513573	8.649215788513573	8.649215788513573	8.649215788513573	8.649215788513231	22.65559546620265	8.649215788515185	8.649215788512834	8.649215788513647	8.649215788513244	8.539996331274551	8.649215788513647	8.649215788513244	8.649215788513459	8.649215788513459	8.649215788513459	0.0	8.649215788515185	0.2108117950595897	8.649215788513104	8.64921578851314	8.649215788513345	8.649215788513345	5.517932147490937	0.0	8.649215788515185	8.649215788513647	8.649215788513358	0.0	8.649215788513647	8.649215788513358	8.649215788513647	8.649215788513358	8.649215788513459	0.0	8.649215788515185	8.649215788513166	8.6492157885133	8.6492157885133
rxn03762_c	0.0	0.0	0.0	0.0	0.0	0.0	0.0	0.0	0.0	0.0	0.0	0.0	0.0	0.0	0.0	0.0	0.0	0.0	0.0	0.0	0.0	0.0	0.0	0.0	0.0	0.0	0.0	0.0	0.0	0.0	0.0	0.0	0.0	0.0	0.0	0.0	0.0	0.0	0.0	0.0	0.0	0.0	0.0	0.0	0.0	0.0	0.0	0.0	0.0
rxn00392_c	0.01045317697383515	0.009906227386673088	0.009940582987383095	0.009940582987367703	0.009940582987367703	0.009940582987367703	0.009940586709860663	0.009940582987367703	0.009940582987367703	0.009940582987367703	0.009940582987367703	0.009940582987367703	0.009940582987367703	0.009940582987367703	0.009940582987367703	0.009302982822306778	0.00994058298736778	0.009940582987367703	0.009940582987383095	0.009940582987367703	0.009940582987367703	0.009940582987383095	0.009940582987367703	0.009940582987367703	0.009940582987367703	0.009940582987367703	0.009302982822511727	0.00994058298736778	0.009853855464415032	0.009940582987383095	0.009940582987367703	0.009940582987367703	0.009940582987367703	0.009940582987383095	0.009302982822511727	0.00994058298736778	0.009940582987383095	0.009940582987367703	0.009302982822511725	0.009940582987383095	0.009940582987367703	0.009940582987383095	0.009940582987367703	0.009940582987367703	0.009694287809181384	0.00994058298736778	0.009940582987367703	0.009940582987367703	0.009940582987367703
rxn00747_c	349.84361505197967	559.9594481944824	556.1953209917003	556.1953209916995	556.1953209916999	556.1953209916998	556.1952636901154	556.1039311536007	556.1953209916999	555.6732726442704	556.1707110203986	556.1707110203986	556.1707110203986	556.1707110203981	556.1707110203974	481.280455245667	556.1728968831935	556.0055690361985	556.1953209917003	556.1953209916995	556.1996306167279	556.1953209917003	556.1953209916995	556.1953209916999	556.1953209916999	556.1953209916999	560.7811588280962	556.1728968831935	560.0855675798392	556.2205001154563	556.1953209917001	556.1953209916998	556.1953209916998	556.1039311535999	512.8094062992848	556.1728968831935	556.1953209917003	556.1953209917	61.25274082452131	556.1953209917003	556.1953209917	556.1953209917003	556.1953209917	556.1953209917	555.8614956275923	556.1728968831935	556.1728968831966	556.1728968831957	556.1728968831957
rxn01334_c	-348.5892338151193	-558.7707009080817	-555.0024510332164	-555.0024510332154	-555.002451033216	-555.0024510332158	-555.0023932849323	-554.9110611951165	-555.0024510332157	-554.4804026857864	-554.9778410619144	-554.9778410619144	-554.9778410619144	-554.9778410619142	-554.9778410619133	-480.16409730696546	-554.9800269247094	-554.8126990777143	-555.0024510332164	-555.0024510332154	-555.0067606582439	-555.0024510332164	-555.0024510332154	-555.0024510332157	-555.0024510332157	-555.0024510332157	-559.6648008893947	-554.9800269247094	-558.9031049241096	-555.0276301569721	-555.002451033216	-555.0024510332158	-555.0024510332158	-554.9110611951157	-511.6930483605835	-554.9800269247094	-555.0024510332164	-555.0024510332161	-60.1363828858199	-555.0024510332164	-555.0024510332161	-555.0024510332164	-555.0024510332161	-555.0024510332161	-554.6981810904905	-554.9800269247094	-554.9800269247127	-554.9800269247118	-554.9800269247118
rxn02175_c	0.11498494671218558	0.10896850125340432	0.10934641286100533	0.10934641286099848	0.10934641286098667	0.10934641286098667	0.10934645380846764	0.10934641286098667	0.1093464128609865	0.1093464128610269	0.1093464128609865	0.1093464128609865	0.1093464128609865	0.10934641286098667	0.10934641286087281	0.10233281104774505	0.10934641286104634	0.10934641286104352	0.10934641286100533	0.10934641286099848	0.10934641286098667	0.10934641286100533	0.10934641286099848	0.1093464128609865	0.1093464128609865	0.1093464128609865	0.1023328110472903	0.10934641286104634	0.10839241010856426	0.10934641286110036	0.10934641286102398	0.10934641286098667	0.10934641286098667	0.10934641286098667	0.10233281104774505	0.10934641286104634	0.10934641286100533	0.10934641286099848	0.1023328110472903	0.10934641286100533	0.10934641286099848	0.10934641286100533	0.10934641286099848	0.1093464128609865	0.10663716590247327	0.10934641286104634	0.10934641286098667	0.10934641286099848	0.10934641286099848
rxn03884_c		456.53250298811645	450.1716518941551	450.17165189415346	450.1716518941544	450.17165189415425	450.17166378129633	449.9888722179557	450.17165189415414	449.12755519929533	450.12243195155145	450.12243195155145	450.12243195155145	450.1224319515509	450.1224319515493	330.95030942501654	450.12680367714415	449.79214798315127	450.1716518941551	450.17165189415346	450.18027114421045	450.1716518941551	450.17165189415346	450.17165189415414	450.17165189415414	450.17165189415414	529.2640874254886	450.12680367714415	455.00514384050143	450.2220101416668	450.1716518941545	450.17165189415425	450.17165189415425	449.9888722179562	341.73416890751815	450.12680367714415	450.1716518941551	450.1716518941547	438.62083795799117	450.1716518941551	450.1716518941547	450.1716518941551	450.1716518941547	450.1716518941547	446.19660088263566	450.12680367714415	450.12680367714785	450.12680367714603	450.12680367714603
rxn00146_c	0.0	1000.0	1000.0	1000.0	1000.0	1000.0	1000.0	1000.0	1000.0	1000.0	1000.0	1000.0	1000.0	1000.0	1000.0	1000.0	1000.0	1000.0	1000.0	1000.0	1000.0	1000.0	1000.0	1000.0	1000.0	1000.0	761.16858720775	1000.0	992.9069460363356	1000.0	1000.0	1000.0	1000.0	1000.0	538.7501134528364	1000.0	1000.0	1000.0	942.0420031522937	1000.0	1000.0	1000.0	1000.0	1000.0	994.8805990013062	1000.0	1000.0	1000.0	1000.0
rxn08839_c	0.0	0.0	0.0	0.0	0.0	0.0	0.0	0.0	0.0	0.0	0.0	0.0	0.0	0.0	0.0	0.0	0.0	0.0	0.0	0.0	0.0	0.0	0.0	0.0	0.0	0.0	0.0	0.0	0.0	0.0	0.0	0.0	0.0	0.0	0.0	0.0	0.0	0.0	0.0	0.0	0.0	0.0	0.0	0.0	0.0	0.0	0.0	0.0	0.0
rxn02009_c	31.35953092150545	29.718682160019263	29.821748962103083	29.821748962103108	29.821748962103108	29.821748962103108	29.82176012958199	29.821748962103108	29.821748962103108	29.821748962103108	29.821748962103108	29.821748962103108	29.821748962103108	29.821748962103108	29.821748962103108	27.908948467535176	29.821748962103346	29.821748962103108	29.821748962103083	29.821748962103108	29.821748962103108	29.821748962103083	29.821748962103108	29.821748962103108	29.821748962103108	29.821748962103108	27.908948467535183	29.821748962103346	29.561566393245094	29.821748962103083	29.821748962103108	29.821748962103108	29.821748962103108	29.821748962103285	27.90894846753518	29.821748962103346	29.821748962103083	29.821748962103108	27.908948467535183	29.821748962103083	29.821748962103108	29.821748962103083	29.821748962103108	29.821748962103108	29.082863427544154	29.821748962103346	29.821748962103108	29.821748962103108	29.821748962103108
rxn10277_c	0.0	0.0	0.0	0.0	0.0	0.0	0.0	0.0	0.0	0.0	0.0	0.0	0.0	0.0	0.0	0.0	0.0	0.0	0.0	0.0	0.0	0.0	0.0	0.0	0.0	0.0	0.0	0.0	0.0	0.0	0.0	0.0	0.0	0.0	0.0	0.0	0.0	0.0	0.0	0.0	0.0	0.0	0.0	0.0	0.0	0.0	0.0	0.0	0.0
rxn00555_c	436.60098626479623	1000.0	1000.0	1000.0	1000.0	1000.0	1000.0	1000.0	1000.0	1000.0	1000.0	1000.0	1000.0	1000.0	1000.0	627.2310728332124	1000.0	1000.0	1000.0	1000.0	1000.0	1000.0	1000.0	1000.0	1000.0	1000.0	983.2732438008493	1000.0	982.5115478355641	1000.0	1000.0	1000.0	1000.0	1000.0	818.6041289730014	1000.0	1000.0	1000.0	674.6412721304555	1000.0	1000.0	1000.0	1000.0	1000.0	985.6484222072285	1000.0	1000.0	1000.0	1000.0
rxn03282_c	0.0	0.0	0.0	0.0	0.0	0.0	0.0	0.0	0.0	0.0	0.0	0.0	0.0	0.0	0.0	0.0	0.0	0.0	0.0	0.0	0.0	0.0	0.0	0.0	0.0	0.0	0.0	0.0	0.0	0.0	0.0	0.0	0.0	0.0	0.0	0.0	0.0	0.0	0.0	0.0	0.0	0.0	0.0	0.0	0.0	0.0	0.0	0.0	0.0
rxn01044_c		0.0	0.0	0.0	0.0	0.0	0.0	0.0	0.0	0.0	0.0	0.0	0.0	0.0	0.0	0.0	0.0	0.0	0.0	0.0	0.0	0.0	0.0	0.0	0.0	0.0	0.0	0.0	0.0	0.0	0.0	0.0	0.0	0.0	0.0	0.0	0.0	0.0	0.0	0.0	0.0	0.0	0.0	0.0	0.0	0.0	0.0	0.0	0.0
rxn01505_c	63.76437954039443	0.0	-14.672891905912707	-14.67289190591282	-14.67289190591282	-14.672891905912778	-14.672914240870568	-14.67289190591282	-14.672891905912778	-14.67289190591282	-14.67289190591282	-14.67289190591282	-14.67289190591282	-14.67289190591282	-14.67289190591282	-428.58682410185804	-14.672891905913247	-14.67289190591282	-14.672891905912707	-14.67289190591282	-14.67289190591282	-14.672891905912707	-14.67289190591282	-14.672891905912778	-14.672891905912778	-14.672891905912778	-61.55158350738293	-14.672891905913247	-9.139695357948426	-14.672891905912707	-14.67289190591282	-14.672891905912778	-14.672891905912778	-14.672891905913161	-237.21376796206903	-14.672891905913247	-14.672891905912707	-14.67289190591282	-381.1766248046151	-14.672891905912707	-14.67289190591282	-14.672891905912707	-14.67289190591282	-14.672891905912778	0.0	-14.672891905913247	-14.67289190591282	-14.67289190591282	-14.67289190591282
rxn08843_c	0.0	0.0	0.0	0.0	0.0	0.0	0.0	0.0	0.0	0.0	0.0	0.0	0.0	0.0	0.0	0.0	0.0	0.0	0.0	0.0	0.0	0.0	0.0	0.0	0.0	0.0	0.0	0.0	0.0	0.0	0.0	0.0	0.0	0.0	0.0	0.0	0.0	0.0	0.0	0.0	0.0	0.0	0.0	0.0	0.0	0.0	0.0	0.0	0.0
rxn04723_c	0.0	0.0	0.0	0.0	0.0	0.0	0.0	0.0	0.0	0.0	0.0	0.0	0.0	0.0	0.0	0.0	0.0	0.0	0.0	0.0	0.0	0.0	0.0	0.0	0.0	0.0	0.0	0.0	0.0	0.0	0.0	0.0	0.0	0.0	0.0	0.0	0.0	0.0	0.0	0.0	0.0	0.0	0.0	0.0	0.0	0.0	0.0	0.0	0.0
rxn00213_c	0.0	0.13621062656675492	0.1366830160763058	0.13668301607630592	0.13668301607630592	0.13668301607630592	0.13668306726058407	0.13668301607630592	0.13668301607630592	0.13668301607630592	0.13668301607630592	0.13668301607630592	0.13668301607630592	0.13668301607630592	0.13668301607630592	0.1279160138095362	0.13668301607630698	0.13668301607630592	0.1366830160763058	0.13668301607630592	0.13668301607630592	0.1366830160763058	0.13668301607630592	0.13668301607630592	0.13668301607630592	0.13668301607630592	0.12791601380953627	0.13668301607630698	0.1354905126357067	0.1366830160763058	0.13668301607630592	0.13668301607630592	0.13668301607630592	0.13668301607630673	0.12791601380953624	0.13668301607630698	0.1366830160763058	0.13668301607630592	0.12791601380953624	0.1366830160763058	0.13668301607630592	0.1366830160763058	0.13668301607630592	0.13668301607630592	0.13329645737624402	0.13668301607630698	0.13668301607630592	0.13668301607630592	0.13668301607630592
rxn05655_c	0.0	0.0	0.0	0.0	0.0	0.0	0.0	0.0	0.0	0.0	0.0	0.0	0.0	0.0	0.0	0.0	0.0	0.0	0.0	0.0	0.0	0.0	0.0	0.0	0.0	0.0	0.0	0.0	0.0	0.0	0.0	0.0	0.0	0.0	0.0	0.0	0.0	0.0	0.0	0.0	0.0	0.0	0.0	0.0	0.0	0.0	0.0	0.0	0.0
rxn00139_c	-552.6750994777462	-356.1201709395156	-366.00456734379225	-366.00456734379185	-366.0045673437917	-366.00456734379196	-366.00457183626014	-366.0045673437918	-366.0045673437921	-366.00456734379185	-366.0045673437922	-366.0045673437922	-366.0045673437922	-366.0045673437922	-366.00456734379185	-404.68569364850094	-366.00456734379384	-366.00456734379145	-366.00456734379225	-366.00456734379185	-366.0045673437916	-366.00456734379225	-366.00456734379185	-366.0045673437921	-366.0045673437921	-366.0045673437921	-334.43405886858864	-366.00456734379384	-358.89752763140257	-366.00456734379173	-366.00456734379173	-366.00456734379196	-366.00456734379196	-366.0045673437904	-334.53639167963644	-366.00456734379384	-366.00456734379225	-366.00456734379196	-334.43405886858875	-366.00456734379225	-366.00456734379196	-366.00456734379225	-366.00456734379196	-366.0045673437921	-348.50112933880166	-366.00456734379384	-366.0045673437918	-366.0045673437919	-366.0045673437919
rxn07261_c	0.0	0.0	0.0	0.0	0.0	0.0	0.0	0.0	0.0	0.0	0.0	0.0	0.0	0.0	0.0	0.0	0.0	0.0	0.0	0.0	0.0	0.0	0.0	0.0	0.0	0.0	0.0	0.0	0.0	0.0	0.0	0.0	0.0	0.0	0.0	0.0	0.0	0.0	0.0	0.0	0.0	0.0	0.0	0.0	0.0	0.0	0.0	0.0	0.0
rxn10285_c	0.0	0.0	0.0	0.0	0.0	0.0	0.0	0.0	0.0	0.0	0.0	0.0	0.0	0.0	0.0	0.0	0.0	0.0	0.0	0.0	0.0	0.0	0.0	0.0	0.0	0.0	0.0	0.0	0.0	0.0	0.0	0.0	0.0	0.0	0.0	0.0	0.0	0.0	0.0	0.0	0.0	0.0	0.0	0.0	0.0	0.0	0.0	0.0	0.0
rxn03910_c	356.45333480777856	337.8023538855523	338.9738798692384	338.97387986923854	338.97387986923854	338.97387986923854	338.97400680624855	338.97387986923854	338.97387986923854	338.97387986923854	338.97387986923854	338.97387986923854	338.97387986923854	338.97387986923854	338.97387986923854	317.23171424764985	338.9738798692414	338.9738798692386	338.9738798692384	338.97387986923854	338.97387986923854	338.9738798692384	338.97387986923854	338.97387986923854	338.97387986923854	338.97387986923854	317.23171424764985	338.9738798692414	336.0164713365526	338.9738798692384	338.97387986923854	338.97387986923854	338.97387986923854	338.9738798692407	317.23171424764985	338.9738798692414	338.9738798692384	338.97387986923854	317.23171424764996	338.9738798692384	338.97387986923854	338.9738798692384	338.97387986923854	338.97387986923854	330.5752142930852	338.9738798692414	338.9738798692386	338.9738798692386	338.9738798692386
rxn00422_c	0.0	0.0	0.0	0.0	0.0	0.0	0.0	0.0	0.0	0.0	0.0	0.0	0.0	0.0	0.0	0.0	0.0	0.0	0.0	0.0	0.0	0.0	0.0	0.0	0.0	0.0	0.0	0.0	0.0	0.0	0.0	0.0	0.0	0.0	0.0	0.0	0.0	0.0	0.0	0.0	0.0	0.0	0.0	0.0	0.0	0.0	0.0	0.0	0.0
rxn07100_c	0.0	0.0	0.0	0.0	0.0	0.0	0.0	0.0	0.0	0.0	0.0	0.0	0.0	0.0	0.0	0.0	0.0	0.0	0.0	0.0	0.0	0.0	0.0	0.0	0.0	0.0	0.0	0.0	0.0	0.0	0.0	0.0	0.0	0.0	0.0	0.0	0.0	0.0	0.0	0.0	0.0	0.0	0.0	0.0	0.0	0.0	0.0	0.0	0.0
rxn08311_c	0.0	0.0	0.0	0.0	0.0	0.0	0.0	0.0	0.0	0.0	0.0	0.0	0.0	0.0	0.0	0.0	0.0	0.0	0.0	0.0	0.0	0.0	0.0	0.0	0.0	0.0	0.0	0.0	0.0	0.0	0.0	0.0	0.0	0.0	0.0	0.0	0.0	0.0	0.0	0.0	0.0	0.0	0.0	0.0	0.0	0.0	0.0	0.0	0.0
rxn10264_c	0.0	0.0	0.0	0.0	0.0	0.0	0.0	0.0	0.0	0.0	0.0	0.0	0.0	0.0	0.0	0.0	0.0	0.0	0.0	0.0	0.0	0.0	0.0	0.0	0.0	0.0	0.0	0.0	0.0	0.0	0.0	0.0	0.0	0.0	0.0	0.0	0.0	0.0	0.0	0.0	0.0	0.0	0.0	0.0	0.0	0.0	0.0	0.0	0.0
rxn04794_c	1000.0	1000.0	1000.0	1000.0	1000.0	1000.0	1000.0	1000.0	1000.0	999.6658847013251	1000.0	1000.0	1000.0	1000.0	1000.0	990.9215980814158	1000.0	999.9901791468338	1000.0	1000.0	1000.0	1000.0	1000.0	1000.0	1000.0	1000.0	945.4419196565755	1000.0	998.4459329175788	1000.0	1000.0	1000.0	1000.0	1000.0	955.611178984288	1000.0	1000.0	1000.0	992.8799330417125	1000.0	1000.0	1000.0	1000.0	1000.0	997.7310032031504	1000.0	1000.0	1000.0	1000.0
rxn00532_c	0.0	0.0	0.0	0.0	0.0	0.0	0.0	0.0	0.0	0.0	0.0	0.0	0.0	0.0	0.0	0.0	0.0	0.0	0.0	0.0	0.0	0.0	0.0	0.0	0.0	0.0	0.0	0.0	0.0	0.0	0.0	0.0	0.0	0.0	0.0	0.0	0.0	0.0	0.0	0.0	0.0	0.0	0.0	0.0	0.0	0.0	0.0	0.0	0.0
rxn00132_c	0.0	0.0	2.07229348167823	2.07229348167823	2.07229348167823	2.07229348167823	2.07229348167823	2.07229348167823	2.07229348167823	2.07229348167823	2.07229348167823	2.07229348167823	2.07229348167823	2.07229348167823	2.07229348167823	45.31119093240524	2.07229348167823	2.07229348167823	2.07229348167823	2.07229348167823	2.07229348167823	2.07229348167823	2.07229348167823	2.07229348167823	2.07229348167823	2.07229348167823	0.0	2.07229348167823	0.4216235901191794	2.07229348167823	2.07229348167823	2.07229348167823	2.07229348167823	2.07229348167823	0.0	2.07229348167823	2.07229348167823	2.07229348167823	0.0	2.07229348167823	2.07229348167823	2.07229348167823	2.07229348167823	2.07229348167823	7.384746410904947	2.07229348167823	2.07229348167823	2.07229348167823	2.07229348167823
rxn01479_c	0.0	0.0	0.0	0.0	0.0	0.0	0.0	0.0	0.0	0.0	0.0	0.0	0.0	0.0	0.0	0.0	0.0	0.0	0.0	0.0	0.0	0.0	0.0	0.0	0.0	0.0	0.0	0.0	0.0	0.0	0.0	0.0	0.0	0.0	0.0	0.0	0.0	0.0	0.0	0.0	0.0	0.0	0.0	0.0	0.0	0.0	0.0	0.0	0.0
rxn08306_c	0.0	0.0	0.0	0.0	0.0	0.0	0.0	0.0	0.0	0.0	0.0	0.0	0.0	0.0	0.0	0.0	0.0	0.0	0.0	0.0	0.0	0.0	0.0	0.0	0.0	0.0	0.0	0.0	0.0	0.0	0.0	0.0	0.0	0.0	0.0	0.0	0.0	0.0	0.0	0.0	0.0	0.0	0.0	0.0	0.0	0.0	0.0	0.0	0.0
rxn08821_c	0.0	0.0	0.0	0.0	0.0	0.0	0.0	0.0	0.0	0.0	0.0	0.0	0.0	0.0	0.0	0.0	0.0	0.0	0.0	0.0	0.0	0.0	0.0	0.0	0.0	0.0	0.0	0.0	0.0	0.0	0.0	0.0	0.0	0.0	0.0	0.0	0.0	0.0	0.0	0.0	0.0	0.0	0.0	0.0	0.0	0.0	0.0	0.0	0.0
rxn14301_c	0.0	0.0	0.0	0.0	0.0	0.0	0.0	0.0	0.0	0.0	0.0	0.0	0.0	0.0	0.0	0.0	0.0	0.0	0.0	0.0	0.0	0.0	0.0	0.0	0.0	0.0	0.0	0.0	0.0	0.0	0.0	0.0	0.0	0.0	0.0	0.0	0.0	0.0	0.0	0.0	0.0	0.0	0.0	0.0	0.0	0.0	0.0	0.0	0.0
rxn04737_c	0.0	0.0	0.0	0.0	0.0	0.0	0.0	0.0	0.0	0.0	0.0	0.0	0.0	0.0	0.0	0.0	0.0	0.0	0.0	0.0	0.0	0.0	0.0	0.0	0.0	0.0	0.0	0.0	0.0	0.0	0.0	0.0	0.0	0.0	0.0	0.0	0.0	0.0	0.0	0.0	0.0	0.0	0.0	0.0	0.0	0.0	0.0	0.0	0.0
rxn03921_c	0.0	0.0	0.0	0.0	0.0	0.0	0.0	0.0	0.0	0.0	0.0	0.0	0.0	0.0	0.0	0.0	0.0	0.0	0.0	0.0	0.0	0.0	0.0	0.0	0.0	0.0	0.0	0.0	0.0	0.0	0.0	0.0	0.0	0.0	0.0	0.0	0.0	0.0	0.0	0.0	0.0	0.0	0.0	0.0	0.0	0.0	0.0	0.0	0.0
rxn03618_c	0.0	0.0	0.0	0.0	0.0	0.0	0.0	0.0	0.0	0.0	0.0	0.0	0.0	0.0	0.0	0.0	0.0	0.0	0.0	0.0	0.0	0.0	0.0	0.0	0.0	0.0	0.0	0.0	0.0	0.0	0.0	0.0	0.0	0.0	0.0	0.0	0.0	0.0	0.0	0.0	0.0	0.0	0.0	0.0	0.0	0.0	0.0	0.0	0.0
rxn00363_c	356.62058563936	337.8518850224857	339.0237097397978	339.0237097397978	339.0237097397978	339.0237097397978	339.0237097397978	339.0237097397978	339.0237097397978	339.0237097397978	339.0237097397978	339.0237097397978	339.0237097397978	339.0237097397978	339.0237097397978	317.38056197281014	339.0237097397978	339.0237097397978	339.0237097397978	339.0237097397978	339.1329291970364	339.0237097397978	339.0237097397978	339.0237097397978	339.0237097397978	339.0237097397978	317.2782291617624	339.0237097397978	336.17413302398325	339.0237097397978	339.0237097397978	339.0237097397978	339.0237097397978	339.0237097397978	317.38056197281014	339.0237097397978	339.0237097397978	339.0237097397978	317.2782291617625	339.0237097397978	339.0237097397978	339.0237097397978	339.0237097397978	339.0237097397978	330.6236857321311	339.0237097397978	339.0237097397978	339.0237097397978	339.0237097397978
rxn01670_c	0.0	0.0	0.0	0.0	0.0	0.0	0.0	0.0	0.0	0.0	0.0	0.0	0.0	0.0	-1.8013368574543165e-13	22.667660357486337	0.0	0.0	0.0	0.0	0.0	0.0	0.0	0.0	0.0	0.0	0.0	0.0	0.21185923350461938	0.0	0.0	0.0	0.0	0.0	0.0	0.0	0.0	0.0	0.0	0.0	0.0	0.0	0.0	0.0	3.6966119970023126	0.0	0.0	0.0	0.0
rxn00786_c	0.0	0.0	0.0	0.0	0.0	0.0	0.0	0.0	0.0	0.0	0.0	0.0	0.0	0.0	0.0	0.0	0.0	0.0	0.0	0.0	0.0	0.0	0.0	0.0	0.0	0.0	0.0	0.0	0.0	0.0	0.0	0.0	0.0	0.0	0.0	0.0	0.0	0.0	0.0	0.0	0.0	0.0	0.0	0.0	0.0	0.0	0.0	0.0	0.0
rxn14054_c	0.0	0.0	0.0	0.0	0.0	0.0	0.0	0.0	0.0	0.0	0.0	0.0	0.0	0.0	0.0	0.0	0.0	0.0	0.0	0.0	0.0	0.0	0.0	0.0	0.0	0.0	0.0	0.0	0.0	0.0	0.0	0.0	0.0	0.0	0.0	0.0	0.0	0.0	0.0	0.0	0.0	0.0	0.0	0.0	0.0	0.0	0.0	0.0	0.0
rxn03908_c	356.45333480777856	337.8023538855523	338.9738798692384	338.97387986923854	338.97387986923854	338.97387986923854	338.97400680624855	338.97387986923854	338.97387986923854	338.97387986923854	338.97387986923854	338.97387986923854	338.97387986923854	338.97387986923854	338.97387986923854	317.23171424764985	338.9738798692414	338.9738798692386	338.9738798692384	338.97387986923854	338.97387986923854	338.9738798692384	338.97387986923854	338.97387986923854	338.97387986923854	338.97387986923854	317.23171424764985	338.9738798692414	336.0164713365526	338.9738798692384	338.97387986923854	338.97387986923854	338.97387986923854	338.9738798692407	317.23171424764985	338.9738798692414	338.9738798692384	338.97387986923854	317.23171424764996	338.9738798692384	338.97387986923854	338.9738798692384	338.97387986923854	338.97387986923854	330.5752142930852	338.9738798692414	338.9738798692386	338.9738798692386	338.9738798692386
rxn00831_c	0.0	0.0	0.0	0.0	0.0	0.0	0.0	0.0	0.0	0.0	0.0	0.0	0.0	0.0	0.0	0.0	0.0	0.0	0.0	0.0	0.0	0.0	0.0	0.0	0.0	0.0	0.0	0.0	0.0	0.0	0.0	0.0	0.0	0.0	0.0	0.0	0.0	0.0	0.0	0.0	0.0	0.0	0.0	0.0	0.0	0.0	0.0	0.0	0.0
rxn05872_c	0.0	0.0	0.0	0.0	0.0	0.0	0.0	0.0	0.0	0.0	0.0	0.0	0.0	0.0	0.0	0.0	0.0	0.0	0.0	0.0	0.0	0.0	0.0	0.0	0.0	0.0	0.0	0.0	0.0	0.0	0.0	0.0	0.0	0.0	0.0	0.0	0.0	0.0	0.0	0.0	0.0	0.0	0.0	0.0	0.0	0.0	0.0	0.0	0.0
rxn04727_c	0.0	0.0	0.0	0.0	0.0	0.0	0.0	0.0	0.0	0.0	0.0	0.0	0.0	0.0	0.0	0.0	0.0	0.0	0.0	0.0	0.0	0.0	0.0	0.0	0.0	0.0	0.0	0.0	0.0	0.0	0.0	0.0	0.0	0.0	0.0	0.0	0.0	0.0	0.0	0.0	0.0	0.0	0.0	0.0	0.0	0.0	0.0	0.0	0.0
rxn05485_c	-1000.0	-1000.0	-1000.0	-1000.0	-1000.0	-1000.0	-1000.0	-1000.0	-1000.0	-1000.0000000000007	-1000.0	-1000.0	-1000.0	-1000.0	-1000.0	-1000.0	-1000.0	-1000.0	-1000.0	-1000.0	-1000.0	-1000.0	-1000.0	-1000.0	-1000.0	-1000.0	-985.424570098942	-1000.0	-991.6512431935125	-1000.0	-1000.0	-1000.0	-1000.0	-1000.0	-1000.0	-1000.0	-1000.0	-1000.0	-778.301666192166	-1000.0	-1000.0	-1000.0	-1000.0	-1000.0	-1000.0	-1000.0	-1000.0	-1000.0000000000007	-1000.0000000000007
rxn14089_c	0.0	0.0	0.0	0.0	0.0	0.0	0.0	0.0	0.0	0.0	0.0	0.0	0.0	0.0	0.0	0.0	0.0	0.0	0.0	0.0	0.0	0.0	0.0	0.0	0.0	0.0	0.0	0.0	0.0	0.0	0.0	0.0	0.0	0.0	0.0	0.0	0.0	0.0	0.0	0.0	0.0	0.0	0.0	0.0	0.0	0.0	0.0	0.0	0.0
rxn10114_c	0.0	382.7019491722332	373.79806441642575	373.7980644164251	373.7980644164253	373.7980644164256	373.7978676318339	373.17544644267014	373.79806441642506	374.54308823192935	373.836061875714	373.836061875714	373.836061875714	373.83606187571297	373.8360618757125	464.08793177425235	373.83268693342706	374.08924548820454	373.79806441642575	373.7980644164251	373.78963917194767	373.79806441642575	373.7980644164251	373.79806441642506	373.79806441642506	373.79806441642506	351.93646235135327	373.83268693342706	384.4826745248241	373.72070373976845	373.7980644164254	373.7980644164256	373.7980644164256	373.1754464426667	221.37688686507866	373.83268693342706	373.79806441642575	373.79806441642586	571.0841438445867	373.79806441642575	373.79806441642586	373.79806441642575	373.79806441642586	373.79806441642575	351.2391389202248	373.83268693342706	373.83268693343206	373.83268693343166	373.83268693343166
rxn05496_c	0.0	-319.66686892733856	-334.6750213577901	-334.6750213577956	-334.67502135779694	-334.675021357795	-334.67462493235826	-335.059954477381	-334.6750213577968	-334.5488446098426	-334.668574000425	-334.668574000425	-334.668574000425	-334.668574000425	-334.66857400042727	-191.82788608865923	-334.66914665604713	-334.62562114059324	-334.6750213577901	-334.6750213577956	-334.6720419759695	-334.6750213577901	-334.6750213577956	-334.6750213577968	-334.6750213577968	-334.6750213577968	-307.0928042561959	-334.66914665604713	-307.7678426315806	-334.84739124684836	-334.6750213577958	-334.675021357795	-334.675021357795	-335.05995447736973	164.2476840856551	-334.66914665604713	-334.6750213577901	-334.67502135779523	-243.09853824640197	-334.6750213577901	-334.67502135779523	-334.6750213577901	-334.67502135779523	-334.6750213577958	-374.54233490684953	-334.66914665604713	-334.66914665605384	-334.66914665605566	-334.66914665605566
rxn00109_c		-1000.0	-991.6516749746439	-991.6516749746402	-991.6516749746418	-991.6516749746406	-991.6508344509301	-989.5477241777113	-991.6516749746394	-990.8375728181516	-991.6151452146546	-991.6151452146546	-991.6151452146546	-991.6151452146571	-991.6151452146557	-960.5954177103675	-991.6183897955631	-991.3688648000597	-991.6516749746439	-991.6516749746402	-991.6532431258238	-991.6516749746439	-991.6516749746402	-991.6516749746394	-991.6516749746394	-991.6516749746394	-982.1148088493077	-991.6183897955631	-1000.0	-991.698408234633	-991.6516749746407	-991.6516749746406	-991.6516749746406	-989.5477241776982	-853.6970552173951	-991.6183897955631	-991.6516749746439	-991.6516749746422	-311.87368635604446	-991.6516749746439	-991.6516749746422	-991.6516749746439	-991.6516749746422	-991.6516749746418	-1000.0	-991.6183897955631	-991.6183897955794	-991.6183897955783	-991.6183897955783
rxn10279_c	0.0	0.0	0.0	0.0	0.0	0.0	0.0	0.0	0.0	0.0	0.0	0.0	0.0	0.0	0.0	0.0	0.0	0.0	0.0	0.0	0.0	0.0	0.0	0.0	0.0	0.0	0.0	0.0	0.0	0.0	0.0	0.0	0.0	0.0	0.0	0.0	0.0	0.0	0.0	0.0	0.0	0.0	0.0	0.0	0.0	0.0	0.0	0.0	0.0
rxn04270_c	0.0	0.0	0.0	0.0	0.0	0.0	0.0	0.0	0.0	0.0	0.0	0.0	0.0	0.0	0.0	0.0	0.0	0.0	0.0	0.0	0.0	0.0	0.0	0.0	0.0	0.0	0.0	0.0	0.0	0.0	0.0	0.0	0.0	0.0	0.0	0.0	0.0	0.0	0.0	0.0	0.0	0.0	0.0	0.0	0.0	0.0	0.0	0.0	0.0
rxn10276_c	0.0	0.0	0.0	0.0	0.0	0.0	0.0	0.0	0.0	0.0	0.0	0.0	0.0	0.0	0.0	0.0	0.0	0.0	0.0	0.0	0.0	0.0	0.0	0.0	0.0	0.0	0.0	0.0	0.0	0.0	0.0	0.0	0.0	0.0	0.0	0.0	0.0	0.0	0.0	0.0	0.0	0.0	0.0	0.0	0.0	0.0	0.0	0.0	0.0
rxn11838_c	0.0	0.0	0.0	0.0	0.0	0.0	0.0	0.0	0.0	0.0	0.0	0.0	0.0	0.0	0.0	0.0	0.0	0.0	0.0	0.0	0.0	0.0	0.0	0.0	0.0	0.0	0.0	0.0	0.0	0.0	0.0	0.0	0.0	0.0	0.0	0.0	0.0	0.0	0.0	0.0	0.0	0.0	0.0	0.0	0.0	0.0	0.0	0.0	0.0
rxn10271_c	0.026132942434587872	0.02476556846670519	0.024851457468419238	0.02485145746841926	0.02485145746841926	0.02485145746841926	0.024851466774651654	0.02485145746841926	0.02485145746841926	0.02485145746841926	0.02485145746841926	0.02485145746841926	0.02485145746841926	0.02485145746841926	0.02485145746841926	0.023257457056279313	0.024851457468419453	0.02485145746841926	0.024851457468419238	0.02485145746841926	0.02485145746841926	0.024851457468419238	0.02485145746841926	0.02485145746841926	0.02485145746841926	0.02485145746841926	0.023257457056279317	0.024851457468419453	0.02463463866103758	0.024851457468419238	0.02485145746841926	0.02485145746841926	0.02485145746841926	0.024851457468419404	0.023257457056279317	0.024851457468419453	0.024851457468419238	0.02485145746841926	0.023257457056279313	0.024851457468419238	0.02485145746841926	0.024851457468419238	0.02485145746841926	0.02485145746841926	0.02423571952295346	0.024851457468419453	0.02485145746841926	0.02485145746841926	0.02485145746841926
rxn10282_c	0.0	0.0	0.0	0.0	0.0	0.0	0.0	0.0	0.0	0.0	0.0	0.0	0.0	0.0	0.0	0.0	0.0	0.0	0.0	0.0	0.0	0.0	0.0	0.0	0.0	0.0	0.0	0.0	0.0	0.0	0.0	0.0	0.0	0.0	0.0	0.0	0.0	0.0	0.0	0.0	0.0	0.0	0.0	0.0	0.0	0.0	0.0	0.0	0.0
rxn01548_c	-1000.0	6.709261947009168	8.222012846190733	8.22201284619075	6.732530212052133	8.22201284619075	8.222011458407385	8.22201284619075	8.22201284619075	8.22201284619073	8.222012846193252	8.222012846193252	8.222012846193252	8.22201284619075	8.22201284619075	6.104414034605009	8.222012846190701	8.22201284619075	8.222012846190733	8.22201284619075	8.22201284619075	8.222012846190733	8.22201284619075	8.22201284619075	8.22201284619075	8.22201284619075	-62.85624629423144	8.222012846190701	4.35175308825435	8.222012846190733	8.22201284619073	8.22201284619075	8.22201284619075	8.222012846190708	-286.21079499730445	8.222012846190701	8.222012846190733	8.22201284619075	8.45971669117072	8.222012846190733	8.22201284619075	8.222012846190733	8.22201284619075	8.22201284619075	8.313834200829406	8.222012846190701	8.22201284619075	8.222012846193252	8.222012846193252
rxn01145_c	0.0	0.0	0.0	0.0	0.0	0.0	0.0	0.0	0.0	0.0	0.0	0.0	0.0	0.0	0.0	0.0	0.0	0.0	0.0	0.0	0.0	0.0	0.0	0.0	0.0	0.0	0.0	0.0	0.0	0.0	0.0	0.0	0.0	0.0	0.0	0.0	0.0	0.0	0.0	0.0	0.0	0.0	0.0	0.0	0.0	0.0	0.0	0.0	0.0
rxn08352_c	32.40484861888896	0.0	0.0	0.0	0.0	0.0	0.0	0.0	0.0	30.815807260839875	1.3888259233563893	1.3888259233563893	1.3888259233563893	1.3888259233563893	1.3888259233563893	28.83924674978635	1.2654701143684843	1.2654701143684761	0.0	0.0	0.0	0.0	0.0	0.0	0.0	0.0	0.0	1.2654701143684843	1.2654701143684843	0.0	0.0	0.0	0.0	0.0	28.83924674978635	1.2654701143684843	0.0	0.0	28.83924674978636	0.0	0.0	0.0	0.0	0.0	30.05229220846229	1.2654701143684843	1.2654701143684761	1.2654701143684761	1.2654701143684761
rxn08850_c	-0.026132942434628603	-0.024765568466591503	-0.024851457468419238	-0.02485145746841926	-0.02485145746841926	-0.02485145746841926	-0.024851466774651654	-0.02485145746841926	-0.02485145746841926	-0.02485145746841926	-0.02485145746841926	-0.02485145746841926	-0.02485145746841926	-0.02485145746841926	-0.02485145746841926	-0.023257457056279313	-0.024851457468419453	-0.02485145746841926	-0.024851457468419238	-0.02485145746841926	-0.02485145746841926	-0.024851457468419238	-0.02485145746841926	-0.02485145746841926	-0.02485145746841926	-0.02485145746841926	-0.023257457056279317	-0.024851457468419453	-0.02463463866103758	-0.024851457468419238	-0.02485145746841926	-0.02485145746841926	-0.02485145746841926	-0.024851457468419404	-0.023257457056279317	-0.024851457468419453	-0.024851457468419238	-0.02485145746841926	-0.023257457056279313	-0.024851457468419238	-0.02485145746841926	-0.024851457468419238	-0.02485145746841926	-0.02485145746841926	-0.02423571952295346	-0.024851457468419453	-0.02485145746841926	-0.02485145746841926	-0.02485145746841926
rxn00500_c	-1000.0	-271.76012983972544	-269.57452056930754	-269.5745205693104	-269.5745205693095	-269.57452056930794	-269.5749240216461	-270.2126648286946	-269.5745205693088	-267.319016453534	-269.48285887376863	-269.48285887376863	-269.48285887376863	-269.4828588737688	-269.4828588737677	-220.70335977627283	-269.49100028474413	-268.85863086705524	-269.57452056930754	-269.5745205693104	-269.5995673110527	-269.57452056930754	-269.5745205693104	-269.5745205693088	-269.5745205693088	-269.5745205693088	-406.55857964629024	-269.49100028474413	-273.60060552361415	-269.39317210683396	-269.5745205693104	-269.57452056930794	-269.57452056930794	-270.21266482870294	-324.56579819924815	-269.49100028474413	-269.57452056930754	-269.57452056931004	-141.33593201507816	-269.57452056930754	-269.57452056931004	-269.57452056930754	-269.57452056931004	-269.57452056930975	-290.0512354650765	-269.49100028474413	-269.49100028473816	-269.49100028473765	-269.49100028473765
rxn01345_c	348.5892338151193	619.0624773402208	630.1762161459957	630.1762161459949	630.1762161459955	630.1762161459953	630.1762033886923	630.084826307896	630.1762161459951	629.6541677985658	630.1516061746939	630.1516061746939	630.1516061746939	630.1516061746937	630.1516061746928	965.3712006123355	630.1537920374898	629.9864641904938	630.1762161459957	630.1762161459949	630.1805257710234	630.1762161459957	630.1762161459949	630.1762161459951	630.1762161459951	630.1762161459951	677.8366636002896	630.1537920374898	623.3945429342416	630.2013952697515	630.1762161459955	630.1762161459953	630.1762161459953	630.0848263078959	805.5270955261645	630.1537920374898	630.1762161459957	630.1762161459956	497.93328689394696	630.1762161459957	630.1762161459956	630.1762161459957	630.1762161459956	630.1762161459956	610.6526256904226	630.1537920374898	630.1537920374922	630.1537920374913	630.1537920374913
rxn05645_c	0.11498494671218663	0.10896850125334367	0.10934641286106005	0.10934641286104473	0.10934641286104473	0.10934641286104473	0.10934645380846729	0.10934641286104473	0.10934641286104473	0.10934641286104473	0.10934641286104473	0.10934641286104473	0.10934641286104473	0.10934641286104473	0.10934641286104473	0.10233281104742403	0.10934641286104557	0.10934641286104473	0.10934641286106005	0.10934641286104473	0.10934641286104473	0.10934641286106005	0.10934641286104473	0.10934641286104473	0.10934641286104473	0.10934641286104473	0.10233281104762898	0.10934641286104557	0.10839241010856535	0.10934641286106005	0.10934641286104473	0.10934641286104473	0.10934641286104473	0.10934641286106071	0.10233281104762898	0.10934641286104557	0.10934641286106005	0.10934641286104473	0.10233281104762898	0.10934641286106005	0.10934641286104473	0.10934641286106005	0.10934641286104473	0.10934641286104473	0.10663716590099521	0.10934641286104557	0.10934641286104473	0.10934641286104473	0.10934641286104473
rxn08310_c	0.0	0.0	0.0	0.0	0.0	0.0	0.0	0.0	0.0	0.0	0.0	0.0	0.0	0.0	0.0	0.0	0.0	0.0	0.0	0.0	0.0	0.0	0.0	0.0	0.0	0.0	0.0	0.0	0.0	0.0	0.0	0.0	0.0	0.0	0.0	0.0	0.0	0.0	0.0	0.0	0.0	0.0	0.0	0.0	0.0	0.0	0.0	0.0	0.0
rxn10224_c	0.0	0.0	0.0	0.0	0.0	0.0	0.0	0.0	0.0	0.0	0.0	0.0	0.0	0.0	0.0	0.0	0.0	0.0	0.0	0.0	0.0	0.0	0.0	0.0	0.0	0.0	0.0	0.0	0.0	0.0	0.0	0.0	0.0	0.0	0.0	0.0	0.0	0.0	0.0	0.0	0.0	0.0	0.0	0.0	0.0	0.0	0.0	0.0	0.0
rxn01653_c	0.0	0.0	0.0	0.0	0.0	0.0	0.0	0.0	0.0	0.0	0.0	0.0	0.0	0.0	0.0	22.65559546620265	0.0	0.0	0.0	0.0	0.0	0.0	0.0	0.0	0.0	0.0	0.0	0.0	0.2108117950595897	0.0	0.0	0.0	0.0	0.0	0.0	0.0	0.0	0.0	0.0	0.0	0.0	0.0	0.0	0.0	3.6923732054524736	0.0	0.0	0.0	0.0
rxn03843_c	0.0	0.0	0.0	0.0	0.0	0.0	0.0	0.0	0.0	0.0	0.0	0.0	0.0	0.0	0.0	0.0	0.0	0.0	0.0	0.0	0.0	0.0	0.0	0.0	0.0	0.0	0.0	0.0	0.0	0.0	0.0	0.0	0.0	0.0	0.0	0.0	0.0	0.0	0.0	0.0	0.0	0.0	0.0	0.0	0.0	0.0	0.0	0.0	0.0
rxn11809_c	0.0	0.0	0.0	0.0	0.0	0.0	0.0	0.0	0.0	0.0	0.0	0.0	0.0	0.0	0.0	0.0	0.0	0.0	0.0	0.0	0.0	0.0	0.0	0.0	0.0	0.0	0.0	0.0	0.0	0.0	0.0	0.0	0.0	0.0	0.0	0.0	0.0	0.0	0.0	0.0	0.0	0.0	0.0	0.0	0.0	0.0	0.0	0.0	0.0
rxn08847_c	0.0	0.0	0.0	0.0	0.0	0.0	0.0	0.0	0.0	0.0	0.0	0.0	0.0	0.0	0.0	0.0	0.0	0.0	0.0	0.0	0.0	0.0	0.0	0.0	0.0	0.0	0.0	0.0	0.0	0.0	0.0	0.0	0.0	0.0	0.0	0.0	0.0	0.0	0.0	0.0	0.0	0.0	0.0	0.0	0.0	0.0	0.0	0.0	0.0
rxn09113_c	0.0	0.0	0.0	0.0	0.0	0.0	0.0	0.0	0.0	0.0	0.0	0.0	0.0	0.0	0.0	0.0	0.0	0.0	0.0	0.0	0.0	0.0	0.0	0.0	0.0	0.0	0.0	0.0	0.0	0.0	0.0	0.0	0.0	0.0	0.0	0.0	0.0	0.0	0.0	0.0	0.0	0.0	0.0	0.0	0.0	0.0	0.0	0.0	0.0
rxn00711_c	552.6750994777462	356.1201709395156	366.00456734379225	366.00456734379185	366.0045673437917	366.00456734379196	366.00457183626014	366.0045673437918	366.0045673437921	366.00456734379185	366.0045673437922	366.0045673437922	366.0045673437922	366.0045673437922	366.00456734379185	404.68569364850094	366.00456734379384	366.00456734379145	366.00456734379225	366.00456734379185	366.0045673437916	366.00456734379225	366.00456734379185	366.0045673437921	366.0045673437921	366.0045673437921	334.43405886858864	366.00456734379384	358.89752763140257	366.00456734379173	366.00456734379173	366.00456734379196	366.00456734379196	366.0045673437904	334.53639167963644	366.00456734379384	366.00456734379225	366.00456734379196	334.43405886858875	366.00456734379225	366.00456734379196	366.00456734379225	366.00456734379196	366.0045673437921	348.50112933880166	366.00456734379384	366.0045673437918	366.0045673437919	366.0045673437919
rxn00908_c	-203.93378317839432	-555.9652159216026	-565.2578040788901	-565.2578040788923	-565.2578040788923	-565.2578040788911	-565.2585801216562	-566.7539724955304	-565.257804078891	-564.7354794566791	-565.2346775414496	-565.2346775414496	-565.2346775414496	-565.234677541451	-565.23467754145	-558.9160917498016	-565.2367316453569	-565.0785568697471	-565.2578040788901	-565.2578040788923	-565.2581092909747	-565.2578040788901	-565.2578040788923	-565.257804078891	-565.257804078891	-565.257804078891	-490.08836815316954	-565.2367316453569	-557.5812965123225	-565.3466697267613	-565.2578040788924	-565.2578040788911	-565.2578040788911	-566.7539724955449	2.111777100710162	-565.2367316453569	-565.2578040788901	-565.257804078892	-849.4293051550304	-565.2578040788901	-565.257804078892	-565.2578040788901	-565.257804078892	-565.257804078891	-562.9340696756983	-565.2367316453569	-565.2367316453433	-565.236731645342	-565.236731645342
rxn01138_c	-540.0597434752991	-344.16489787402804	-354.007832420868	-354.00783242086834	-354.00783242086834	-354.00783242086834	-354.007832420868	-354.00783242086834	-354.00783242086834	-354.00783242086834	-354.00783242086834	-354.00783242086834	-354.00783242086834	-354.00783242086834	-354.00783242086834	-393.4584427864554	-354.00783242086834	-354.00783242086834	-354.007832420868	-354.00783242086834	-354.00783242086834	-354.007832420868	-354.00783242086834	-354.00783242086834	-354.00783242086834	-354.00783242086834	-323.20680800653594	-354.00783242086834	-347.0054593165301	-354.007832420868	-354.00783242086834	-354.00783242086834	-354.00783242086834	-354.007832420868	-323.3091408175883	-354.00783242086834	-354.007832420868	-354.00783242086834	-323.20680800654065	-354.007832420868	-354.00783242086834	-354.007832420868	-354.00783242086834	-354.00783242086834	-336.80163432316033	-354.00783242086834	-354.00783242086834	-354.00783242086834	-354.00783242086834
rxn08820_c	-0.07839882730377212	-0.07429670540000188	-0.07455437240525771	-0.07455437240525778	-0.07455437240525778	-0.07455437240525778	-0.07455440032395497	-0.07455437240525778	-0.07455437240525778	-0.07455437240525778	-0.07455437240525778	-0.07455437240525778	-0.07455437240525778	-0.07455437240525778	-0.07455437240525778	-0.06977237116883793	-0.07455437240525835	-0.07455437240525778	-0.07455437240525771	-0.07455437240525778	-0.07455437240525778	-0.07455437240525771	-0.07455437240525778	-0.07455437240525778	-0.07455437240525778	-0.07455437240525778	-0.06977237116883794	-0.07455437240525835	-0.07390391598311273	-0.07455437240525771	-0.07455437240525778	-0.07455437240525778	-0.07455437240525778	-0.07455437240525821	-0.06977237116883794	-0.07455437240525835	-0.07455437240525771	-0.07455437240525778	-0.06977237116883793	-0.07455437240525771	-0.07455437240525778	-0.07455437240525771	-0.07455437240525778	-0.07455437240525778	-0.07270715856886037	-0.07455437240525835	-0.07455437240525778	-0.07455437240525778	-0.07455437240525778
rxn05494_c	109.75835822526903	104.01538756006744	104.3761213673608	104.37612136736088	104.37612136736088	104.37612136736088	104.37616045353695	104.37612136736088	104.37612136736088	104.37612136736088	104.37612136736088	104.37612136736088	104.37612136736088	104.37612136736088	104.37612136736088	97.68131963637313	104.3761213673617	104.37612136736088	104.3761213673608	104.37612136736088	104.37612136736088	104.3761213673608	104.37612136736088	104.37612136736088	104.37612136736088	104.37612136736088	97.68131963637313	104.3761213673617	103.46548237635784	104.3761213673608	104.37612136736088	104.37612136736088	104.37612136736088	104.37612136736149	97.68131963637313	104.3761213673617	104.3761213673608	104.37612136736088	97.68131963637313	104.3761213673608	104.37612136736088	104.3761213673608	104.37612136736088	104.37612136736088	101.79002199640453	104.3761213673617	104.37612136736088	104.37612136736088	104.37612136736088
rxn00404_c	0.0	0.0	0.0	0.0	0.0	0.0	0.0	0.0	0.0	0.0	0.0	0.0	0.0	0.0	0.0	0.0	0.0	0.0	0.0	0.0	0.0	0.0	0.0	0.0	0.0	0.0	0.0	0.0	0.0	0.0	0.0	0.0	0.0	0.0	0.0	0.0	0.0	0.0	0.0	0.0	0.0	0.0	0.0	0.0	0.0	0.0	0.0	0.0	0.0
rxn00145_c	0.0	-1000.0	-1000.0	-1000.0	-1000.0	-1000.0	-1000.0	-1000.0	-1000.0	-1000.0	-1000.0	-1000.0	-1000.0	-1000.0	-1000.0	-1000.0	-1000.0	-1000.0	-1000.0	-1000.0	-1000.0	-1000.0	-1000.0	-1000.0	-1000.0	-1000.0	-761.16858720775	-1000.0	-992.9069460363356	-1000.0	-1000.0	-1000.0	-1000.0	-1000.0	-538.7501134528364	-1000.0	-1000.0	-1000.0	-942.0420031522937	-1000.0	-1000.0	-1000.0	-1000.0	-1000.0	-994.8805990013062	-1000.0	-1000.0	-1000.0	-1000.0
rxn14287_c	0.0	0.0	0.0	0.0	0.0	0.0	0.0	0.0	0.0	0.0	0.0	0.0	0.0	0.0	0.0	0.0	0.0	0.0	0.0	0.0	0.0	0.0	0.0	0.0	0.0	0.0	0.0	0.0	0.0	0.0	0.0	0.0	0.0	0.0	0.0	0.0	0.0	0.0	0.0	0.0	0.0	0.0	0.0	0.0	0.0	0.0	0.0	0.0	0.0
rxn01870_c	0.026132942434628603	0.024765568466591503	0.024851457468419238	0.02485145746841926	0.02485145746841926	0.02485145746841926	0.024851466774651654	0.02485145746841926	0.02485145746841926	0.02485145746841926	0.02485145746841926	0.02485145746841926	0.02485145746841926	0.02485145746841926	0.02485145746841926	0.023257457056279313	0.024851457468419453	0.02485145746841926	0.024851457468419238	0.02485145746841926	0.02485145746841926	0.024851457468419238	0.02485145746841926	0.02485145746841926	0.02485145746841926	0.02485145746841926	0.023257457056279317	0.024851457468419453	0.02463463866103758	0.024851457468419238	0.02485145746841926	0.02485145746841926	0.02485145746841926	0.024851457468419404	0.023257457056279317	0.024851457468419453	0.024851457468419238	0.02485145746841926	0.023257457056279313	0.024851457468419238	0.02485145746841926	0.024851457468419238	0.02485145746841926	0.02485145746841926	0.02423571952295346	0.024851457468419453	0.02485145746841926	0.02485145746841926	0.02485145746841926
rxn04736_c	0.0	0.0	0.0	0.0	0.0	0.0	0.0	0.0	0.0	0.0	0.0	0.0	0.0	0.0	0.0	0.0	0.0	0.0	0.0	0.0	0.0	0.0	0.0	0.0	0.0	0.0	0.0	0.0	0.0	0.0	0.0	0.0	0.0	0.0	0.0	0.0	0.0	0.0	0.0	0.0	0.0	0.0	0.0	0.0	0.0	0.0	0.0	0.0	0.0
rxn00297_c	-62.71906184301088	-999.0093772613327	-134.95394605306183	-999.0059417012633	-134.953946053062	-134.95394605306197	-134.95401343018455	-999.0059417012633	-999.0059417012633	-134.953946053062	-134.953946053062	-134.953946053062	-134.953946053062	-134.953946053062	-134.953946053062	-541.1529162542498	-134.95394605306342	-134.953946053062	-134.95394605306183	-999.0059417012633	-134.953946053062	-134.95394605306183	-999.0059417012633	-999.0059417012633	-999.0059417012633	-999.0059417012633	-174.1176756597748	-134.95394605306342	-128.37134647737034	-134.95394605306183	-134.953946053062	-134.95394605306197	-134.95394605306197	-134.95394605306308	-349.779860114461	-134.95394605306342	-134.95394605306183	-999.0059417012633	-493.74271695700696	-134.95394605306183	-999.0059417012633	-134.95394605306183	-999.0059417012633	-999.0059417012633	-117.30088249109475	-134.95394605306342	-134.953946053062	-134.95394605306203	-134.95394605306203
rxn00611_c	-1.2805141792948689	-604.3797790645485	-601.4939782157343	-601.4939782157345	-601.4939782157346	-601.4939782157348	-601.4940145175214	-601.8444822978337	-601.493978215735	-596.2090534203185	-601.2543641054547	-601.2543641054547	-601.2543641054547	-601.2543641054548	-601.2543641054549	-605.4893076039671	-601.2756466808464	-599.6405269646992	-601.4939782157343	-601.4939782157345	-601.4875471327507	-601.4939782157343	-601.4939782157345	-601.493978215735	-601.493978215735	-601.493978215735	-537.1545536850601	-601.2756466808464	-604.2257229944287	-601.4622339433923	-601.4939782157345	-601.4939782157348	-601.4939782157348	-601.8444822978342	-664.413046724572	-601.2756466808464	-601.4939782157343	-601.4939782157345	-636.1064731681205	-601.4939782157343	-601.4939782157345	-601.4939782157343	-601.4939782157345	-601.4939782157345	-1.1875502566247196	-601.2756466808464	-601.2756466808456	-601.2756466808453	-601.2756466808453
rxn05871_c	0.0	0.0	0.0	0.0	0.0	0.0	0.0	0.0	0.0	0.0	0.0	0.0	0.0	0.0	0.0	0.0	0.0	0.0	0.0	0.0	0.0	0.0	0.0	0.0	0.0	0.0	0.0	0.0	0.0	0.0	0.0	0.0	0.0	0.0	0.0	0.0	0.0	0.0	0.0	0.0	0.0	0.0	0.0	0.0	0.0	0.0	0.0	0.0	0.0
rxn08756_c	0.0	0.0	0.0	0.0	0.0	0.0	0.0	0.0	0.0	0.0	0.0	0.0	0.0	0.0	0.0	2.292954537947079	0.0	0.0	0.0	0.0	0.0	0.0	0.0	0.0	0.0	0.0	0.0	0.0	0.0	0.0	0.0	0.0	0.0	0.0	120.14043277915654	0.0	0.0	0.0	63.5272856662542	0.0	0.0	0.0	0.0	0.0	135.69206892853194	0.0	0.0	0.0	0.0
rxn05527_c	-1000.0	-337.8518850224857	-335.1193986342076	-335.1193986342044	-335.11939863420463	-335.11939863420486	-335.11909547624794	-332.5531228202514	-335.11939863420406	-335.20005743125967	-335.1234731902255	-335.1234731902255	-335.1234731902255	-335.12347319022496	-335.12347319022433	-317.38056197281014	-335.12311128730295	-335.1506452373747	-335.1193986342076	-335.1193986342044	-335.1585619719688	-335.1193986342076	-335.1193986342044	-335.11939863420406	-335.11939863420406	-335.11939863420406	-293.9567587371364	-335.12311128730295	-336.17413302398325	-335.14168240282044	-335.11939863420446	-335.11939863420486	-335.11939863420486	-332.55312282024653	-317.38056197281014	-335.12311128730295	-335.1193986342076	-335.1193986342054	-232.9191124450403	-335.1193986342076	-335.1193986342054	-335.1193986342076	-335.1193986342054	-335.1193986342054	-319.8566577204866	-335.12311128730295	-335.12311128730744	-335.1231112873068	-335.1231112873068
rxn00412_c	539.5971297657811	0.0	12.82263854628016	12.822638546283628	12.822638546283514	12.822638546283347	12.822965318113916	14.292052520332618	12.822638546284793	11.869403070214602	12.782335954507516	12.782335954507516	12.782335954507516	12.78233595450834	12.782335954509335	42.742820669940016	12.785915639145003	12.509001264614044	12.82263854628016	12.822638546283628	12.84775589733755	12.82263854628016	12.822638546283628	12.822638546284793	12.822638546284793	12.822638546284793	53.96047861608341	12.785915639145003	0.0	12.912000917077648	12.822638546283429	12.822638546283347	12.822638546283347	14.292052520336824	0.0	12.785915639145003	12.82263854628016	12.822638546282064	316.9076048284081	12.82263854628016	12.822638546282064	12.82263854628016	12.822638546282064	12.822638546282462	47.25408836951024	12.785915639145003	12.785915639138352	12.785915639139034	12.785915639139034
rxn10275_c	0.0	0.0	0.0	0.0	0.0	0.0	0.0	0.0	0.0	0.0	0.0	0.0	0.0	0.0	0.0	0.0	0.0	0.0	0.0	0.0	0.0	0.0	0.0	0.0	0.0	0.0	0.0	0.0	0.0	0.0	0.0	0.0	0.0	0.0	0.0	0.0	0.0	0.0	0.0	0.0	0.0	0.0	0.0	0.0	0.0	0.0	0.0	0.0	0.0
rxn02339_c	0.0	0.0	0.0	0.0	0.0	0.0	0.0	0.0	0.0	0.0	0.0	0.0	0.0	0.0	0.0	0.0	0.0	0.0	0.0	0.0	0.0	0.0	0.0	0.0	0.0	0.0	0.0	0.0	0.0	0.0	0.0	0.0	0.0	0.0	0.0	0.0	0.0	0.0	0.0	0.0	0.0	0.0	0.0	0.0	0.0	0.0	0.0	0.0	0.0
rxn08846_c	0.0	0.0	0.0	0.0	0.0	0.0	0.0	0.0	0.0	0.0	0.0	0.0	0.0	0.0	0.0	0.0	0.0	0.0	0.0	0.0	0.0	0.0	0.0	0.0	0.0	0.0	0.0	0.0	0.0	0.0	0.0	0.0	0.0	0.0	0.0	0.0	0.0	0.0	0.0	0.0	0.0	0.0	0.0	0.0	0.0	0.0	0.0	0.0	0.0
rxn03005_c	0.0	0.0	0.0	0.0	0.0	0.0	0.0	0.0	0.0	0.0	0.0	0.0	0.0	0.0	0.0	0.0	0.0	0.0	0.0	0.0	0.0	0.0	0.0	0.0	0.0	0.0	0.0	0.0	0.0	0.0	0.0	0.0	0.0	0.0	0.0	0.0	0.0	0.0	0.0	0.0	0.0	0.0	0.0	0.0	0.0	0.0	0.0	0.0	0.0
rxn10168_c	0.10453176973835149	0.09906227386673087	0.09940582987367695	0.09940582987367703	0.09940582987367703	0.09940582987367703	0.09940586709860663	0.09940582987367703	0.09940582987367703	0.09940582987367703	0.09940582987367703	0.09940582987367703	0.09940582987367703	0.09940582987367703	0.09940582987367703	0.09302982822511725	0.0994058298736778	0.09940582987367703	0.09940582987367695	0.09940582987367703	0.09940582987367703	0.09940582987367695	0.09940582987367703	0.09940582987367703	0.09940582987367703	0.09940582987367703	0.09302982822511727	0.0994058298736778	0.09853855464415032	0.09940582987367695	0.09940582987367703	0.09940582987367703	0.09940582987367703	0.09940582987367762	0.09302982822511727	0.0994058298736778	0.09940582987367695	0.09940582987367703	0.09302982822511725	0.09940582987367695	0.09940582987367703	0.09940582987367695	0.09940582987367703	0.09940582987367703	0.09694287809181384	0.0994058298736778	0.09940582987367703	0.09940582987367703	0.09940582987367703
rxn03366_c	0.0	0.0	-2.887905129356723	-2.887905129356528	-2.8879051293564357	-2.887905129356193	-2.8878690555723554	-2.537401047257343	-2.8879051293561377	-8.172829924772547	-3.1275192396364533	-3.1275192396364533	-3.1275192396364533	-3.12751923963632	-3.1275192396362312	1.1464772689735394	-3.1062366642448636	-4.741356380391877	-2.887905129356723	-2.887905129356528	-2.894336212340268	-2.887905129356723	-2.887905129356528	-2.8879051293561377	-2.8879051293561377	-2.8879051293561377	-67.18827664993361	-3.1062366642448636	-0.1508482898816489	-2.919649401698793	-2.887905129356519	-2.887905129356193	-2.887905129356193	-2.5374010472567616	60.07021638957827	-3.1062366642448636	-2.887905129356723	-2.887905129356608	31.7636428331271	-2.887905129356723	-2.887905129356608	-2.887905129356723	-2.887905129356608	-2.8879051293566107	67.84603446426597	-3.1062366642448636	-3.106236664245394	-3.106236664245809	-3.106236664245809
rxn02421_c	0.0	0.0	0.0	0.0	0.0	0.0	0.0	0.0	0.0	0.0	0.0	0.0	0.0	0.0	0.0	0.0	0.0	0.0	0.0	0.0	0.0	0.0	0.0	0.0	0.0	0.0	0.0	0.0	0.0	0.0	0.0	0.0	0.0	0.0	0.0	0.0	0.0	0.0	0.0	0.0	0.0	0.0	0.0	0.0	0.0	0.0	0.0	0.0	0.0
rxn10283_c	0.0	0.0	0.0	0.0	0.0	0.0	0.0	0.0	0.0	0.0	0.0	0.0	0.0	0.0	0.0	0.0	0.0	0.0	0.0	0.0	0.0	0.0	0.0	0.0	0.0	0.0	0.0	0.0	0.0	0.0	0.0	0.0	0.0	0.0	0.0	0.0	0.0	0.0	0.0	0.0	0.0	0.0	0.0	0.0	0.0	0.0	0.0	0.0	0.0
rxn06205_c	0.0	0.0	0.0	0.0	0.0	0.0	0.0	0.0	0.0	0.0	0.0	0.0	0.0	0.0	0.0	0.0	0.0	0.0	0.0	0.0	0.0	0.0	0.0	0.0	0.0	0.0	0.0	0.0	0.0	0.0	0.0	0.0	0.0	0.0	0.0	0.0	0.0	0.0	0.0	0.0	0.0	0.0	0.0	0.0	0.0	0.0	0.0	0.0	0.0
rxn09657_c	0.10453176973835149	0.09906227386670707	0.09940582987367695	0.09940582987367703	0.09940582987367703	0.09940582987367703	0.09940586709860663	0.09940582987367703	0.09940582987367703	0.09940582987367703	0.09940582987367703	0.09940582987367703	0.09940582987367703	0.09940582987367703	0.09940582987367703	0.09302982822511725	0.0994058298736778	0.09940582987367703	0.09940582987367695	0.09940582987367703	0.09940582987367703	0.09940582987367695	0.09940582987367703	0.09940582987367703	0.09940582987367703	0.09940582987367703	0.09302982822511727	0.0994058298736778	0.09853855464415032	0.09940582987367695	0.09940582987367703	0.09940582987367703	0.09940582987367703	0.09940582987367762	0.09302982822511727	0.0994058298736778	0.09940582987367695	0.09940582987367703	0.09302982822511725	0.09940582987367695	0.09940582987367703	0.09940582987367695	0.09940582987367703	0.09940582987367703	0.09694287809181384	0.0994058298736778	0.09940582987367703	0.09940582987367703	0.09940582987367703
rxn10221_c	0.0	0.0	0.0	0.0	0.0	0.0	0.0	0.0	0.0	0.0	0.0	0.0	0.0	0.0	0.0	0.0	0.0	0.0	0.0	0.0	0.0	0.0	0.0	0.0	0.0	0.0	0.0	0.0	0.0	0.0	0.0	0.0	0.0	0.0	0.0	0.0	0.0	0.0	0.0	0.0	0.0	0.0	0.0	0.0	0.0	0.0	0.0	0.0	0.0
rxn07876_c	0.0	0.0	0.0	0.0	0.0	0.0	0.0	0.0	0.0	0.0	0.0	0.0	0.0	0.0	0.0	0.0	0.0	0.0	0.0	0.0	0.0	0.0	0.0	0.0	0.0	0.0	0.0	0.0	0.0	0.0	0.0	0.0	0.0	0.0	0.0	0.0	0.0	0.0	0.0	0.0	0.0	0.0	0.0	0.0	0.0	0.0	0.0	0.0	0.0
rxn12191_c	0.0	0.0	-2.887905129356723	-2.887905129356528	-2.8879051293564357	-2.887905129356193	-2.8878690555723554	-2.537401047257343	-2.8879051293561377	-8.172829924772547	-3.1275192396364533	-3.1275192396364533	-3.1275192396364533	-3.12751923963632	-3.1275192396362312	1.1464772689735394	-3.1062366642448636	-4.741356380391877	-2.887905129356723	-2.887905129356528	-2.894336212340268	-2.887905129356723	-2.887905129356528	-2.8879051293561377	-2.8879051293561377	-2.8879051293561377	-67.18827664993361	-3.1062366642448636	-0.1508482898816489	-2.919649401698793	-2.887905129356519	-2.887905129356193	-2.887905129356193	-2.5374010472567616	60.07021638957827	-3.1062366642448636	-2.887905129356723	-2.887905129356608	31.763642833127165	-2.887905129356723	-2.887905129356608	-2.887905129356723	-2.887905129356608	-2.8879051293566107	67.84603446426597	-3.1062366642448636	-3.106236664245394	-3.106236664245809	-3.106236664245809
rxn08851_c	0.0	0.0	0.0	0.0	0.0	0.0	0.0	0.0	0.0	0.0	0.0	0.0	0.0	0.0	0.0	0.0	0.0	0.0	0.0	0.0	0.0	0.0	0.0	0.0	0.0	0.0	0.0	0.0	0.0	0.0	0.0	0.0	0.0	0.0	0.0	0.0	0.0	0.0	0.0	0.0	0.0	0.0	0.0	0.0	0.0	0.0	0.0	0.0	0.0
rxn02155_c	0.0	0.0	0.0	0.0	0.0	0.0	0.0	0.0	0.0	0.0	0.0	0.0	0.0	0.0	0.0	0.0	0.0	0.0	0.0	0.0	0.0	0.0	0.0	0.0	0.0	0.0	0.0	0.0	0.0	0.0	0.0	0.0	0.0	0.0	0.0	0.0	0.0	0.0	0.0	0.0	0.0	0.0	0.0	0.0	0.0	0.0	0.0	0.0	0.0
rxn02228_c	0.0	0.0	0.0	0.0	0.0	0.0	0.0	0.0	0.0	0.0	0.0	0.0	0.0	0.0	0.0	0.0	0.0	0.0	0.0	0.0	0.0	0.0	0.0	0.0	0.0	0.0	0.0	0.0	0.0	0.0	0.0	0.0	0.0	0.0	0.0	0.0	0.0	0.0	0.0	0.0	0.0	0.0	0.0	0.0	0.0	0.0	0.0	0.0	0.0
rxn01018_c	0.0	0.0	0.0	0.0	0.0	0.0	0.0	0.0	0.0	0.0	0.0	0.0	0.0	0.0	0.0	0.0	0.0	0.0	0.0	0.0	0.0	0.0	0.0	0.0	0.0	0.0	0.0	0.0	0.0	0.0	0.0	0.0	0.0	0.0	0.0	0.0	0.0	0.0	0.0	0.0	0.0	0.0	0.0	0.0	0.0	0.0	0.0	0.0	0.0
rxn05236_c	0.0	0.0	0.0	0.0	0.0	0.0	0.0	0.0	0.0	0.0	0.0	0.0	0.0	0.0	0.0	0.0	0.0	0.0	0.0	0.0	0.0	0.0	0.0	0.0	0.0	0.0	0.0	0.0	0.0	0.0	0.0	0.0	0.0	0.0	0.0	0.0	0.0	0.0	0.0	0.0	0.0	0.0	0.0	0.0	0.0	0.0	0.0	0.0	0.0
rxn08793_c	0.0	0.0	0.0	0.0	0.0	0.0	0.0	0.0	0.0	0.0	0.0	0.0	0.0	0.0	0.0	0.0	0.0	0.0	0.0	0.0	0.0	0.0	0.0	0.0	0.0	0.0	0.0	0.0	0.0	0.0	0.0	0.0	0.0	0.0	0.0	0.0	0.0	0.0	0.0	0.0	0.0	0.0	0.0	0.0	0.0	0.0	0.0	0.0	0.0
rxn01600_c	0.0	0.0	0.0	0.0	0.0	0.0	0.0	0.0	0.0	0.0	0.0	0.0	0.0	0.0	0.0	0.0	0.0	0.0	0.0	0.0	0.0	0.0	0.0	0.0	0.0	0.0	0.0	0.0	0.0	0.0	0.0	0.0	0.0	0.0	0.0	0.0	0.0	0.0	0.0	0.0	0.0	0.0	0.0	0.0	0.0	0.0	0.0	0.0	0.0
rxn00410_c	0.0	343.72648985604894	332.09604963350273	332.0960496334992	332.0960496334993	332.0960496334995	332.09572506918687	333.7579193004711	332.09604963349807	333.04928510956825	332.13635222527535	332.13635222527535	332.13635222527535	332.13635222527455	332.1363522252735	327.6483157031139	332.13277254063786	332.40968691516883	332.09604963350273	332.0960496334992	332.1801517396838	332.09604963350273	332.0960496334992	332.09604963349807	332.09604963349807	332.09604963349807	268.83461844326087	332.13277254063786	346.3585572648133	332.0066872627052	332.09604963349943	332.0960496334995	332.0960496334995	333.75791930046694	322.897429870392	332.13277254063786	332.09604963350273	332.0960496335008	5.887492230936232	332.09604963350273	332.0960496335008	332.09604963350273	332.0960496335008	332.0960496335004	289.11851749122457	332.13277254063786	332.1327725406445	332.1327725406438	332.1327725406438
rxn01333_c	403.47541748999686	558.7707009080817	555.0024510332164	555.0024510332154	555.002451033216	555.0024510332158	555.0023932849323	554.9110611951165	555.0024510332157	554.4804026857864	554.9778410619144	554.9778410619144	554.9778410619144	554.9778410619142	554.9778410619133	480.16409730696546	554.9800269247094	554.8126990777143	555.0024510332164	555.0024510332154	555.0067606582439	555.0024510332164	555.0024510332154	555.0024510332157	555.0024510332157	555.0024510332157	559.6648008893947	554.9800269247094	558.9031049241096	555.0276301569721	555.002451033216	555.0024510332158	555.0024510332158	554.9110611951157	511.6930483605835	554.9800269247094	555.0024510332164	555.0024510332161	60.1363828858199	555.0024510332164	555.0024510332161	555.0024510332164	555.0024510332161	555.0024510332161	554.6981810904905	554.9800269247094	554.9800269247127	554.9800269247118	554.9800269247118
rxn12510_c	0.11498494671218558	0.10896850125340432	0.10934641286100534	0.10934641286099848	0.10934641286098667	0.10934641286098667	0.10934645380846764	0.10934641286098667	0.1093464128609865	0.1093464128610269	0.1093464128609865	0.1093464128609865	0.1093464128609865	0.10934641286098667	0.10934641286087281	0.10233281104774505	0.10934641286104635	0.10934641286104352	0.10934641286100534	0.10934641286099848	0.10934641286098667	0.10934641286100534	0.10934641286099848	0.1093464128609865	0.1093464128609865	0.1093464128609865	0.1023328110472903	0.10934641286104635	0.10839241010856426	0.10934641286110038	0.10934641286102398	0.10934641286098667	0.10934641286098667	0.10934641286098667	0.10233281104774505	0.10934641286104635	0.10934641286100534	0.10934641286099848	0.1023328110472903	0.10934641286100534	0.10934641286099848	0.10934641286100534	0.10934641286099848	0.1093464128609865	0.10663716590247327	0.10934641286104635	0.10934641286098667	0.10934641286099848	0.10934641286099848
rxn03933_c	31.35953092150544	29.718682160019284	29.821748962103083	29.821748962103108	29.821748962103108	29.821748962103108	29.82176012958199	29.821748962103108	29.821748962103108	29.821748962103108	29.821748962103108	29.821748962103108	29.821748962103108	29.821748962103108	29.821748962103108	27.908948467535176	29.821748962103346	29.821748962103108	29.821748962103083	29.821748962103108	29.821748962103108	29.821748962103083	29.821748962103108	29.821748962103108	29.821748962103108	29.821748962103108	27.908948467535183	29.821748962103346	29.561566393245094	29.821748962103083	29.821748962103108	29.821748962103108	29.821748962103108	29.821748962103285	27.90894846753518	29.821748962103346	29.821748962103083	29.821748962103108	27.908948467535183	29.821748962103083	29.821748962103108	29.821748962103083	29.821748962103108	29.821748962103108	29.082863427544154	29.821748962103346	29.821748962103108	29.821748962103108	29.821748962103108
rxn04780_c	0.0	0.0	0.0	0.0	0.0	0.0	0.0	0.0	0.0	0.0	0.0	0.0	0.0	0.0	0.0	0.0	0.0	0.0	0.0	0.0	0.0	0.0	0.0	0.0	0.0	0.0	0.0	0.0	0.0	0.0	0.0	0.0	0.0	0.0	0.0	0.0	0.0	0.0	0.0	0.0	0.0	0.0	0.0	0.0	0.0	0.0	0.0	0.0	0.0
rxn09110_c	0.0	0.0	0.0	0.0	0.0	0.0	0.0	0.0	0.0	0.0	0.0	0.0	0.0	0.0	0.0	0.0	0.0	0.0	0.0	0.0	0.0	0.0	0.0	0.0	0.0	0.0	0.0	0.0	0.0	0.0	0.0	0.0	0.0	0.0	0.0	0.0	0.0	0.0	0.0	0.0	0.0	0.0	0.0	0.0	0.0	0.0	0.0	0.0	0.0
rxn01977_c		0.0	0.0	0.0	0.0	0.0	0.0	0.0	0.0	0.0	0.0	0.0	0.0	0.0	0.0	0.0	0.0	0.0	0.0	0.0	0.0	0.0	0.0	0.0	0.0	0.0	0.0	0.0	0.0	0.0	0.0	0.0	0.0	0.0	0.0	0.0	0.0	0.0	0.0	0.0	0.0	0.0	0.0	0.0	0.0	0.0	0.0	0.0	0.0
rxn01073_c	0.0	0.0	0.0	0.0	0.0	0.0	0.0	0.0	0.0	0.0	0.0	0.0	0.0	0.0	0.0	0.0	0.0	0.0	0.0	0.0	0.0	0.0	0.0	0.0	0.0	0.0	0.0	0.0	0.0	0.0	0.0	0.0	0.0	0.0	0.0	0.0	0.0	0.0	0.0	0.0	0.0	0.0	0.0	0.0	0.0	0.0	0.0	0.0	0.0
rxn02405_c	0.0	0.0	0.0	0.0	0.0	0.0	0.0	0.0	0.0	0.0	0.0	0.0	0.0	0.0	0.0	0.0	0.0	0.0	0.0	0.0	0.0	0.0	0.0	0.0	0.0	0.0	0.0	0.0	0.0	0.0	0.0	0.0	0.0	0.0	0.0	0.0	0.0	0.0	0.0	0.0	0.0	0.0	0.0	0.0	0.0	0.0	0.0	0.0	0.0
rxn01986_c	1000.0	1000.0	1000.0	1000.0	1000.0	1000.0	1000.0	1000.0	1000.0	1000.0	1000.0	1000.0	1000.0	1000.0	1000.0	947.7259573752657	1000.0	1000.0	1000.0	1000.0	1000.0	1000.0	1000.0	1000.0	1000.0	1000.0	908.4135865396521	1000.0	1000.0	1000.0	1000.0	1000.0	1000.0	1000.0	1000.0	1000.0	1000.0	1000.0	0.0	1000.0	1000.0	1000.0	1000.0	1000.0	994.9382901285323	1000.0	1000.0	1000.0	1000.0
rxn08783_c	619.0586565883882	0.0	3.414514134116592	3.414514134115286	3.414514134115317	3.4145141341164407	3.4142613498508267	3.1268091831248284	3.414514134115683	4.5609300216222435	3.4580274682314176	3.4580274682314176	3.4580274682314176	3.4580274682306236	3.458027468231726	8.534477522210599	3.454162604790448	3.756583720503006	3.414514134116592	3.414514134115286	3.3996310730708594	3.414514134116592	3.414514134115286	3.414514134115683	3.414514134115683	3.414514134115683	0.0	3.454162604790448	0.0	3.3200010947989598	3.414514134114679	3.4145141341164407	3.4145141341164407	3.126809183118475	0.0	3.454162604790448	3.414514134116592	3.41451413411434	0.0	3.414514134116592	3.41451413411434	3.414514134116592	3.41451413411434	3.41451413411492	0.0	3.454162604790448	3.454162604792731	3.4541626047943716	3.4541626047943716
rxn08975_c	380.9413434116118	0.0	1.2289048636986981	1.2289048637001714	1.2289048636993667	1.2289048636989122	1.2290555317714142	1.5793441720939483	1.2289048636989959	0.11981663543076947	1.1807565022746047	1.1807565022746047	1.1807565022746047	1.1807565022739568	1.1807565022740143	0.0	1.1850330498089412	0.8550847478327598	1.2289048636986981	1.2289048637001714	1.2390685443980847	1.2289048636986981	1.2289048637001714	1.2289048636989959	1.2289048636989959	1.2289048636989959	134.79844980656506	1.1850330498089412	1.840475683888719	0.9530433619074475	1.2289048636995974	1.2289048636989122	1.2289048636989122	1.5793441720959494	52.805668359523594	1.1850330498089412	1.2289048636986981	1.2289048636988549	0.0	1.2289048636986981	1.2289048636988549	1.2289048636986981	1.2289048636988549	1.2289048636992048	18.291105625351047	1.1850330498089412	1.1850330498054251	1.1850330498066424	1.1850330498066424
rxn01646_c	-0.41812707895337553	-0.3962490954668283	-0.39762331949450036	-0.39762331949470814	-0.39762331949470814	-0.39762331949470814	-0.39762346839461316	-0.39762331949470814	-0.39762331949470814	-0.39762331949470814	-0.39762331949470814	-0.39762331949470814	-0.39762331949470814	-0.39762331949470814	-0.39762331949470814	-0.37211931289870465	-0.39762331949273655	-0.39762331949470814	-0.39762331949450036	-0.39762331949470814	-0.39762331949470814	-0.39762331949450036	-0.39762331949470814	-0.39762331949470814	-0.39762331949470814	-0.39762331949470814	-0.3721193128949737	-0.39762331949273655	-0.3941542185766743	-0.3976233194942496	-0.39762331949470814	-0.39762331949470814	-0.39762331949470814	-0.3976233194953891	-0.372119312900395	-0.39762331949273655	-0.39762331949450036	-0.39762331949470814	-0.37211931290049444	-0.39762331949450036	-0.39762331949470814	-0.39762331949450036	-0.39762331949470814	-0.39762331949470814	-0.387771512367161	-0.39762331949273655	-0.39762331949470814	-0.39762331949470814	-0.39762331949470814
rxn00105_c	0.4181270789533599	0.39624909546683584	0.39762331949450036	0.39762331949470814	0.39762331949470814	0.39762331949470814	0.39762346839461316	0.39762331949470814	0.39762331949470814	0.39762331949470814	0.39762331949470814	0.39762331949470814	0.39762331949470814	0.39762331949470814	0.39762331949470814	0.3721193128987039	0.39762331949273655	0.39762331949470814	0.39762331949450036	0.39762331949470814	0.39762331949470814	0.39762331949450036	0.39762331949470814	0.39762331949470814	0.39762331949470814	0.39762331949470814	0.3721193128949737	0.39762331949273655	0.39415421857667426	0.3976233194942496	0.39762331949470814	0.39762331949470814	0.39762331949470814	0.3976233194953891	0.372119312900395	0.39762331949273655	0.39762331949450036	0.39762331949470814	0.37211931290049444	0.39762331949450036	0.39762331949470814	0.39762331949450036	0.39762331949470814	0.39762331949470814	0.387771512367161	0.39762331949273655	0.39762331949470814	0.39762331949470814	0.39762331949470814
rxn00223_c		0.012382784233295752	0.012425728734209619	0.01242572873420963	0.01242572873420963	0.01242572873420963	0.012425733387325827	0.01242572873420963	0.01242572873420963	0.01242572873420963	0.01242572873420963	0.01242572873420963	0.01242572873420963	0.01242572873420963	0.01242572873420963	0.011628728528139657	0.012425728734209726	0.01242572873420963	0.012425728734209619	0.01242572873420963	0.01242572873420963	0.012425728734209619	0.01242572873420963	0.01242572873420963	0.01242572873420963	0.01242572873420963	0.011628728528139658	0.012425728734209726	0.01231731933051879	0.012425728734209619	0.01242572873420963	0.01242572873420963	0.01242572873420963	0.012425728734209702	0.011628728528139658	0.012425728734209726	0.012425728734209619	0.01242572873420963	0.011628728528139657	0.012425728734209619	0.01242572873420963	0.012425728734209619	0.01242572873420963	0.01242572873420963	0.01211785976147673	0.012425728734209726	0.01242572873420963	0.01242572873420963	0.01242572873420963
rxn00784_c	1000.0	1000.0	1000.0	1000.0	1000.0	1000.0	1000.0	1000.0	1000.0	1000.0	1000.0	1000.0	1000.0	1000.0	1000.0	947.7259573752657	1000.0	1000.0	1000.0	1000.0	1000.0	1000.0	1000.0	1000.0	1000.0	1000.0	908.4135865396521	1000.0	1000.0	1000.0	1000.0	1000.0	1000.0	1000.0	1000.0	1000.0	1000.0	1000.0	0.0	1000.0	1000.0	1000.0	1000.0	1000.0	994.9382901285323	1000.0	1000.0	1000.0	1000.0
rxn02285_c	-62.7190618430109	-59.437364320038526	-59.643497924206166	-59.643497924206216	-59.643497924206216	-59.643497924206216	-59.64352025916398	-59.643497924206216	-59.643497924206216	-59.643497924206216	-59.643497924206216	-59.643497924206216	-59.643497924206216	-59.643497924206216	-59.643497924206216	-55.81789693507036	-59.64349792420669	-59.643497924206216	-59.643497924206166	-59.643497924206216	-59.643497924206216	-59.643497924206166	-59.643497924206216	-59.643497924206216	-59.643497924206216	-59.643497924206216	-55.81789693507036	-59.64349792420669	-59.12313278649019	-59.643497924206166	-59.643497924206216	-59.643497924206216	-59.643497924206216	-59.64349792420657	-55.81789693507036	-59.64349792420669	-59.643497924206166	-59.643497924206216	-55.81789693507036	-59.643497924206166	-59.643497924206216	-59.643497924206166	-59.643497924206216	-59.643497924206216	-58.16572685508831	-59.64349792420669	-59.643497924206216	-59.643497924206216	-59.643497924206216
rxn05663_c	1.3380066526508991	1.2679971054941461	1.2723946223830649	1.272394622383066	1.272394622383066	1.272394622383066	1.2723950988621648	1.272394622383066	1.272394622383066	1.272394622383066	1.272394622383066	1.272394622383066	1.272394622383066	1.272394622383066	1.272394622383066	1.1907818012815008	1.2723946223830758	1.272394622383066	1.2723946223830649	1.272394622383066	1.272394622383066	1.2723946223830649	1.272394622383066	1.272394622383066	1.272394622383066	1.272394622383066	1.190781801281501	1.2723946223830758	1.2612934994451241	1.2723946223830649	1.272394622383066	1.272394622383066	1.272394622383066	1.2723946223830735	1.190781801281501	1.2723946223830758	1.2723946223830649	1.272394622383066	1.1907818012815008	1.2723946223830649	1.272394622383066	1.2723946223830649	1.272394622383066	1.272394622383066	1.2408688395752172	1.2723946223830758	1.272394622383066	1.272394622383066	1.272394622383066
rxn08848_c	0.0	0.0	0.0	0.0	0.0	0.0	0.0	0.0	0.0	0.0	0.0	0.0	0.0	0.0	0.0	0.0	0.0	0.0	0.0	0.0	0.0	0.0	0.0	0.0	0.0	0.0	0.0	0.0	0.0	0.0	0.0	0.0	0.0	0.0	0.0	0.0	0.0	0.0	0.0	0.0	0.0	0.0	0.0	0.0	0.0	0.0	0.0	0.0	0.0
rxn08840_c	0.0	0.0	0.0	0.0	0.0	0.0	0.0	0.0	0.0	0.0	0.0	0.0	0.0	0.0	0.0	0.0	0.0	0.0	0.0	0.0	0.0	0.0	0.0	0.0	0.0	0.0	0.0	0.0	0.0	0.0	0.0	0.0	0.0	0.0	0.0	0.0	0.0	0.0	0.0	0.0	0.0	0.0	0.0	0.0	0.0	0.0	0.0	0.0	0.0
rxn03907_c	356.45333480777856	337.8023538855523	338.9738798692384	338.97387986923854	338.97387986923854	338.97387986923854	338.97400680624855	338.97387986923854	338.97387986923854	338.97387986923854	338.97387986923854	338.97387986923854	338.97387986923854	338.97387986923854	338.97387986923854	317.23171424764985	338.9738798692414	338.9738798692386	338.9738798692384	338.97387986923854	338.97387986923854	338.9738798692384	338.97387986923854	338.97387986923854	338.97387986923854	338.97387986923854	317.23171424764985	338.9738798692414	336.0164713365526	338.9738798692384	338.97387986923854	338.97387986923854	338.97387986923854	338.9738798692407	317.23171424764985	338.9738798692414	338.9738798692384	338.97387986923854	317.23171424764996	338.9738798692384	338.97387986923854	338.9738798692384	338.97387986923854	338.97387986923854	330.5752142930852	338.9738798692414	338.9738798692386	338.9738798692386	338.9738798692386
rxn01213_c	32.40484861888896	30.709304898686582	30.81580726083985	30.815807260839875	30.815807260839875	30.815807260839875	30.815818800568053	30.815807260839875	30.815807260839875	30.815807260839875	30.815807260839875	30.815807260839875	30.815807260839875	30.815807260839875	30.815807260839875	28.83924674978635	30.81580726084012	30.815807260839875	30.81580726083985	30.815807260839875	30.815807260839875	30.81580726083985	30.815807260839875	30.815807260839875	30.815807260839875	30.815807260839875	28.839246749786348	30.81580726084012	30.546951939686597	30.81580726083985	30.815807260839875	30.815807260839875	30.815807260839875	30.81580726084006	28.83924674978635	30.81580726084012	30.81580726083985	30.815807260839875	28.83924674978636	30.81580726083985	30.815807260839875	30.81580726083985	30.815807260839875	30.815807260839875	30.05229220846229	30.81580726084012	30.815807260839875	30.815807260839875	30.815807260839875
rxn10274_c	0.0	0.0	0.0	0.0	0.0	0.0	0.0	0.0	0.0	0.0	0.0	0.0	0.0	0.0	0.0	0.0	0.0	0.0	0.0	0.0	0.0	0.0	0.0	0.0	0.0	0.0	0.0	0.0	0.0	0.0	0.0	0.0	0.0	0.0	0.0	0.0	0.0	0.0	0.0	0.0	0.0	0.0	0.0	0.0	0.0	0.0	0.0	0.0	0.0
rxn05209_c	-850.3380359385263	-581.0624012414366	-646.3142196902497	-646.314219690255	-646.3142196902542	-646.3142196902505	-646.3144374686019	-647.1367282331462	-646.3142196902511	-650.678539518443	-646.5357094319626	-646.5357094319626	-646.5357094319626	-646.5357094319673	-646.5357094319709	-9.07810620720079	-646.5160366667799	-648.012166436602	-646.3142196902497	-646.314219690255	-646.275433064999	-646.3142196902497	-646.314219690255	-646.3142196902511	-646.3142196902511	-646.3142196902511	-212.1291680959017	-646.5160366667799	-520.0188362292363	-646.0876075764327	-646.3142196902529	-646.3142196902505	-646.3142196902505	-647.1367282331494	-438.9952249866307	-646.5160366667799	-646.3142196902497	-646.3142196902497	-768.1706732379824	-646.3142196902497	-646.3142196902497	-646.3142196902497	-646.3142196902497	-646.3142196902493	-751.8585997723624	-646.5160366667799	-646.5160366667785	-646.5160366667885	-646.5160366667885
rxn05059_c	175.85770690925256	-0.8717480100272041	-0.874771302888357	-0.8747713028883578	-0.8747713028883578	-0.8747713028883578	-0.8747716304677382	2.2565123381324685	-0.8747713028883578	-0.8747713028883578	-0.8747713028883578	-0.8747713028883578	-0.8747713028883578	-0.8747713028883578	-0.8747713028883578	46.67504401428089	-0.8747713028883647	-0.8747713028883578	-0.874771302888357	-0.8747713028883578	-0.8747713028883578	-0.874771302888357	-0.8747713028883578	-0.8747713028883578	-0.8747713028883578	-0.8747713028883578	-0.8186624883810318	-0.8747713028883647	3.473737797056553	-0.874771302888357	-0.8747713028883578	-0.8747713028883578	-0.8747713028883578	2.256512338132482	-0.8186624883810318	-0.8747713028883647	-0.874771302888357	-0.8747713028883578	-0.8186624883810317	-0.874771302888357	-0.8747713028883578	-0.874771302888357	-0.8747713028883578	-0.8747713028883578	-0.8530973272079617	-0.8747713028883647	-0.8747713028883578	-0.8747713028883578	-0.8747713028883578
rxn01366_c	0.0	0.0	12.553526894103875	12.553526894106678	12.553526894106266	12.553526894106332	12.553827679802607	11.988519067038801	12.55352689410721	12.472868097051345	12.549452338085844	12.549452338085844	12.549452338085844	12.549452338086414	12.549452338086729	22.65559546620265	12.549814241010079	12.522280290935946	12.553526894103875	12.553526894106678	12.514363556342094	12.553526894103875	12.553526894106678	12.55352689410721	12.55352689410721	12.55352689410721	23.321470424626035	12.549814241010079	0.2108117950595897	12.531243125490468	12.553526894106529	12.553526894106332	12.553526894106332	11.988519067042223	0.0	12.549814241010079	12.553526894103875	12.55352689410575	84.3591167167222	12.553526894103875	12.55352689410575	12.553526894103875	12.55352689410575	12.553526894105874	10.767028011644477	12.549814241010079	12.549814241003526	12.549814241004288	12.549814241004288
rxn01647_c	0.0	0.0	0.0	0.0	0.0	0.0	0.0	0.0	0.0	0.0	0.0	0.0	0.0	0.0	0.0	0.0	0.0	0.0	0.0	0.0	0.0	0.0	0.0	0.0	0.0	0.0	0.0	0.0	0.0	0.0	0.0	0.0	0.0	0.0	0.0	0.0	0.0	0.0	0.0	0.0	0.0	0.0	0.0	0.0	0.0	0.0	0.0	0.0	0.0
rxn10474_c	-0.10453176973835149	-0.09906227386670707	-0.09940582987367695	-0.09940582987367703	-0.09940582987367703	-0.09940582987367703	-0.09940586709860663	-0.09940582987367703	-0.09940582987367703	-0.09940582987367703	-0.09940582987367703	-0.09940582987367703	-0.09940582987367703	-0.09940582987367703	-0.09940582987367703	-0.09302982822511725	-0.0994058298736778	-0.09940582987367703	-0.09940582987367695	-0.09940582987367703	-0.09940582987367703	-0.09940582987367695	-0.09940582987367703	-0.09940582987367703	-0.09940582987367703	-0.09940582987367703	-0.09302982822511727	-0.0994058298736778	-0.0985385546441503	-0.09940582987367695	-0.09940582987367703	-0.09940582987367703	-0.09940582987367703	-0.09940582987367762	-0.09302982822511727	-0.0994058298736778	-0.09940582987367695	-0.09940582987367703	-0.09302982822511725	-0.09940582987367695	-0.09940582987367703	-0.09940582987367695	-0.09940582987367703	-0.09940582987367703	-0.09694287809181384	-0.0994058298736778	-0.09940582987367703	-0.09940582987367703	-0.09940582987367703
rxn00260_c	2.038369509897848	1.9317143404012995	1.9384136825349287	1.9384136825356109	1.9384136825356109	1.9384136825356109	1.9384144084228287	1.9384136825356109	1.9384136825356109	1.604298383860737	1.9384136825356109	1.9384136825356109	1.9384136825356109	1.9384136825356109	1.9384136825365488	-7.2643202681946235	1.9384136825349287	1.9285928293705412	1.9384136825349287	1.9384136825356109	1.9384136825356109	1.9384136825349287	1.9384136825356109	1.9384136825356109	1.9384136825356109	1.9384136825356109	-52.74399869303505	1.9384136825349287	1.029474960645031	1.9384136825349287	1.9384136825356109	1.9384136825356109	1.9384136825356109	1.9384136825349287	0.44097579227402384	1.9384136825349287	1.9384136825349287	1.9384136825356109	36.81727611231259	1.9384136825349287	1.9384136825356109	1.9384136825349287	1.9384136825356109	1.9384136825356109	15.948111521138745	1.9384136825349287	1.9384136825356109	1.9384136825356109	1.9384136825356109
rxn00461_c	62.71906184301088	59.43736432003857	59.643497924206166	59.643497924206216	59.643497924206216	59.643497924206216	59.64352025916398	59.643497924206216	59.643497924206216	59.643497924206216	59.643497924206216	59.643497924206216	59.643497924206216	59.643497924206216	59.643497924206216	55.81789693507036	59.64349792420669	59.643497924206216	59.643497924206166	59.643497924206216	59.643497924206216	59.643497924206166	59.643497924206216	59.643497924206216	59.643497924206216	59.643497924206216	55.81789693507036	59.64349792420669	59.12313278649019	59.643497924206166	59.643497924206216	59.643497924206216	59.643497924206216	59.64349792420657	55.81789693507036	59.64349792420669	59.643497924206166	59.643497924206216	55.81789693507036	59.643497924206166	59.643497924206216	59.643497924206166	59.643497924206216	59.643497924206216	58.16572685508831	59.64349792420669	59.643497924206216	59.643497924206216	59.643497924206216
rxn10473_c	-0.10453176973835149	-0.09906227386670707	-0.09940582987367695	-0.09940582987367703	-0.09940582987367703	-0.09940582987367703	-0.09940586709860663	-0.09940582987367703	-0.09940582987367703	-0.09940582987367703	-0.09940582987367703	-0.09940582987367703	-0.09940582987367703	-0.09940582987367703	-0.09940582987367703	-0.09302982822511725	-0.0994058298736778	-0.09940582987367703	-0.09940582987367695	-0.09940582987367703	-0.09940582987367703	-0.09940582987367695	-0.09940582987367703	-0.09940582987367703	-0.09940582987367703	-0.09940582987367703	-0.09302982822511727	-0.0994058298736778	-0.0985385546441503	-0.09940582987367695	-0.09940582987367703	-0.09940582987367703	-0.09940582987367703	-0.09940582987367762	-0.09302982822511727	-0.0994058298736778	-0.09940582987367695	-0.09940582987367703	-0.09302982822511725	-0.09940582987367695	-0.09940582987367703	-0.09940582987367695	-0.09940582987367703	-0.09940582987367703	-0.09694287809181384	-0.0994058298736778	-0.09940582987367703	-0.09940582987367703	-0.09940582987367703
rxn01652_c	0.0	0.0	0.0	0.0	0.0	0.0	0.0	0.0	0.0	0.0	0.0	0.0	0.0	0.0	0.0	22.65559546620265	0.0	0.0	0.0	0.0	0.0	0.0	0.0	0.0	0.0	0.0	0.0	0.0	0.2108117950595897	0.0	0.0	0.0	0.0	0.0	0.0	0.0	0.0	0.0	0.0	0.0	0.0	0.0	0.0	0.0	3.6923732054524736	0.0	0.0	0.0	0.0
rxn08818_c	0.0	0.0	0.0	0.0	0.0	0.0	0.0	0.0	0.0	0.0	0.0	0.0	0.0	0.0	0.0	0.0	0.0	0.0	0.0	0.0	0.0	0.0	0.0	0.0	0.0	0.0	0.0	0.0	0.0	0.0	0.0	0.0	0.0	0.0	0.0	0.0	0.0	0.0	0.0	0.0	0.0	0.0	0.0	0.0	0.0	0.0	0.0	0.0	0.0
rxn08312_c	0.0	0.0	0.0	0.0	0.0	0.0	0.0	0.0	0.0	0.0	0.0	0.0	0.0	0.0	0.0	0.0	0.0	0.0	0.0	0.0	0.0	0.0	0.0	0.0	0.0	0.0	0.0	0.0	0.0	0.0	0.0	0.0	0.0	0.0	0.0	0.0	0.0	0.0	0.0	0.0	0.0	0.0	0.0	0.0	0.0	0.0	0.0	0.0	0.0
rxn01961_c	0.0	0.0	0.0	0.0	0.0	0.0	0.0	0.0	0.0	0.0	0.0	0.0	0.0	0.0	0.0	0.0	0.0	0.0	0.0	0.0	0.0	0.0	0.0	0.0	0.0	0.0	0.0	0.0	0.0	0.0	0.0	0.0	0.0	0.0	0.0	0.0	0.0	0.0	0.0	0.0	0.0	0.0	0.0	0.0	0.0	0.0	0.0	0.0	0.0
rxn06750_c	0.0	0.0	0.0	0.0	0.0	0.0	0.0	0.0	0.0	0.0	0.0	0.0	0.0	0.0	0.0	0.0	0.0	0.0	0.0	0.0	0.0	0.0	0.0	0.0	0.0	0.0	0.0	0.0	0.0	0.0	0.0	0.0	0.0	0.0	0.0	0.0	0.0	0.0	0.0	0.0	0.0	0.0	0.0	0.0	0.0	0.0	0.0	0.0	0.0
rxn01800_c	0.0	0.0	4.486533633694968	4.486533633696607	4.486533633696432	4.48653363369639	4.486698132404483	8.23334308006308	4.486533633696838	4.442537926211886	4.4843111485942435	4.4843111485942435	4.4843111485942435	4.484311148594555	4.484311148594819	0.0	4.4845085501888375	4.469490031967228	4.486533633694968	4.486533633696607	4.494958937799203	4.486533633694968	4.486533633696607	4.486533633696838	4.486533633696838	4.486533633696838	12.755351511197984	4.4845085501888375	0.0	4.474378850815077	4.486533633696554	4.48653363369639	4.48653363369639	8.233343080065845	0.0	4.4845085501888375	4.486533633694968	4.486533633696069	46.04861312506861	4.486533633694968	4.486533633696069	4.486533633694968	4.486533633696069	4.486533633696109	5.885062727607871	4.4845085501888375	4.484508550185818	4.484508550186196	4.484508550186196
rxn02107_c	0.0	0.0	0.0	0.0	0.0	0.0	0.0	0.0	0.0	0.0	0.0	0.0	0.0	0.0	0.0	0.0	0.0	0.0	0.0	0.0	0.0	0.0	0.0	0.0	0.0	0.0	0.0	0.0	0.0	0.0	0.0	0.0	0.0	0.0	0.0	0.0	0.0	0.0	0.0	0.0	0.0	0.0	0.0	0.0	0.0	0.0	0.0	0.0	0.0
rxn08309_c	0.026132942434628603	0.02476556846670519	0.024851457468419238	0.02485145746841926	0.02485145746841926	0.02485145746841926	0.024851466774651654	0.02485145746841926	0.02485145746841926	0.02485145746841926	0.02485145746841926	0.02485145746841926	0.02485145746841926	0.02485145746841926	0.02485145746841926	0.023257457056279313	0.024851457468419453	0.02485145746841926	0.024851457468419238	0.02485145746841926	0.02485145746841926	0.024851457468419238	0.02485145746841926	0.02485145746841926	0.02485145746841926	0.02485145746841926	0.023257457056279317	0.024851457468419453	0.02463463866103758	0.024851457468419238	0.02485145746841926	0.02485145746841926	0.02485145746841926	0.024851457468419404	0.023257457056279317	0.024851457468419453	0.024851457468419238	0.02485145746841926	0.023257457056279313	0.024851457468419238	0.02485145746841926	0.024851457468419238	0.02485145746841926	0.02485145746841926	0.02423571952295346	0.024851457468419453	0.02485145746841926	0.02485145746841926	0.02485145746841926
rxn08655_c	-1000.0	-1000.0	-996.9684391057058	-996.9684391057053	-996.9684391057054	-996.968439105706	-996.968290872996	-996.7589947977464	-996.9684391057058	-996.6417023521792	-996.9536531762589	-996.9536531762589	-996.9536531762589	-996.9536531762585	-996.9536531762594	-1000.0	-996.954966465602	-996.8540495321349	-996.9684391057058	-996.9684391057053	-996.9654581615827	-996.9684391057058	-996.9684391057053	-996.9684391057058	-996.9684391057058	-996.9684391057058	-1000.0	-996.954966465602	-998.368622756704	-996.2448423861497	-996.9684391057056	-996.968439105706	-996.968439105706	-996.7589947977432	-483.03638786472874	-996.954966465602	-996.9684391057058	-996.9684391057054	-1000.0	-996.9684391057058	-996.9684391057054	-996.9684391057058	-996.9684391057054	-996.9684391057057	-1000.0	-996.954966465602	-996.9549664656047	-996.9549664656045	-996.9549664656045
rxn04954_c	-1000.0	0.0	5.775810258713446	5.7758102587130224	5.7758102587128715	5.77581025871234	5.775738111144711	5.074802094514666	5.775810258712227	16.345659849545086	6.255038479272912	6.255038479272912	6.255038479272912	6.2550384792726845	6.255038479272457	-2.292954537947079	6.212473328489727	0.0	5.775810258713446	5.7758102587130224	5.788672424680499	5.775810258713446	5.7758102587130224	5.775810258712227	5.775810258712227	5.775810258712227	129.35294257571087	6.212473328489727	0.3016965797632978	5.839298803397586	5.7758102587130224	5.77581025871234	5.77581025871234	5.074802094513523	-120.14043277915654	6.212473328489727	5.775810258713446	5.77581025871325	-63.5272856662542	5.775810258713446	5.77581025871325	5.775810258713446	5.77581025871325	5.77581025871325	-140.29876546410975	6.212473328489727	6.212473328490773	6.212473328491569	6.212473328491569
rxn04113_c	324.0484861888896	307.0930489868657	308.1580726083985	308.1580726083987	308.1580726083987	308.1580726083987	308.15818800568053	308.1580726083987	308.1580726083987	308.1580726083987	308.1580726083987	308.1580726083987	308.1580726083987	308.1580726083987	308.1580726083987	286.0995129599164	308.15807260840126	308.1580726083987	308.1580726083985	308.1580726083987	308.1580726083987	308.1580726083985	308.1580726083987	308.1580726083987	308.1580726083987	308.1580726083987	288.3924674978635	308.15807260840126	305.469519396866	308.1580726083985	308.1580726083987	308.1580726083987	308.1580726083987	308.15807260840063	168.25203471870697	308.15807260840126	308.1580726083985	308.1580726083987	224.8651818316094	308.1580726083985	308.1580726083987	308.1580726083985	308.1580726083987	308.1580726083987	164.83085315609097	308.15807260840126	308.1580726083987	308.1580726083987	308.1580726083987
rxn01648_c	1000.0	337.8518850224857	335.1193986342076	335.1193986342044	335.11939863420463	335.11939863420486	335.11909547624794	332.5531228202514	335.11939863420406	335.20005743125967	335.1234731902255	335.1234731902255	335.1234731902255	335.12347319022496	335.12347319022433	317.38056197281014	335.12311128730295	335.1506452373747	335.1193986342076	335.1193986342044	335.1585619719688	335.1193986342076	335.1193986342044	335.11939863420406	335.11939863420406	335.11939863420406	293.9567587371364	335.12311128730295	336.17413302398325	335.14168240282044	335.11939863420446	335.11939863420486	335.11939863420486	332.55312282024653	317.38056197281014	335.12311128730295	335.1193986342076	335.1193986342054	232.9191124450403	335.1193986342076	335.1193986342054	335.1193986342076	335.1193986342054	335.1193986342054	319.8566577204866	335.12311128730295	335.12311128730744	335.1231112873068	335.1231112873068
rxn03365_c	0.0	0.0	2.887905129356723	2.887905129356528	2.8879051293564357	2.887905129356193	2.8878690555723554	2.537401047257343	2.8879051293561377	8.172829924772547	3.1275192396364533	3.1275192396364533	3.1275192396364533	3.12751923963632	3.1275192396362312	-1.1464772689735394	3.1062366642448636	4.741356380391877	2.887905129356723	2.887905129356528	2.894336212340268	2.887905129356723	2.887905129356528	2.8879051293561377	2.8879051293561377	2.8879051293561377	67.18827664993361	3.1062366642448636	0.1508482898816489	2.919649401698793	2.887905129356519	2.887905129356193	2.887905129356193	2.5374010472567616	-60.07021638957827	3.1062366642448636	2.887905129356723	2.887905129356608	-31.7636428331271	2.887905129356723	2.887905129356608	2.887905129356723	2.887905129356608	2.8879051293566107	-67.84603446426597	3.1062366642448636	3.106236664245394	3.106236664245809	3.106236664245809
rxn01127_c	0.0	0.0	0.0	0.0	0.0	0.0	0.0	0.0	0.0	0.0	0.0	0.0	0.0	0.0	0.0	0.0	0.0	0.0	0.0	0.0	0.0	0.0	0.0	0.0	0.0	0.0	0.0	0.0	0.0	0.0	0.0	0.0	0.0	0.0	0.0	0.0	0.0	0.0	0.0	0.0	0.0	0.0	0.0	0.0	0.0	0.0	0.0	0.0	0.0
rxn01461_c	0.0	0.0	0.0	0.0	0.0	0.0	0.0	0.0	0.0	0.0	0.0	0.0	0.0	0.0	0.0	0.0	0.0	0.0	0.0	0.0	0.0	0.0	0.0	0.0	0.0	0.0	0.0	0.0	0.0	0.0	0.0	0.0	0.0	0.0	0.0	0.0	0.0	0.0	0.0	0.0	0.0	0.0	0.0	0.0	0.0	0.0	0.0	0.0	0.0
rxn04908_c	0.0	0.0	0.0	0.0	0.0	0.0	0.0	0.0	0.0	0.0	0.0	0.0	0.0	0.0	0.0	0.0	0.0	0.0	0.0	0.0	0.0	0.0	0.0	0.0	0.0	0.0	0.0	0.0	0.0	0.0	0.0	0.0	0.0	0.0	0.0	0.0	0.0	0.0	0.0	0.0	0.0	0.0	0.0	0.0	0.0	0.0	0.0	0.0	0.0
rxn06735_c	0.0	0.0	0.0	0.0	0.0	0.0	0.0	0.0	0.0	0.0	0.0	0.0	0.0	0.0	0.0	0.0	0.0	0.0	0.0	0.0	0.0	0.0	0.0	0.0	0.0	0.0	0.0	0.0	0.0	0.0	0.0	0.0	0.0	0.0	0.0	0.0	0.0	0.0	0.0	0.0	0.0	0.0	0.0	0.0	0.0	0.0	0.0	0.0	0.0
rxn03641_c	1000.0	1000.0	1000.0	1000.0	1000.0	1000.0	1000.0	1000.0	1000.0	1000.0	1000.0	1000.0	1000.0	1000.0	1000.0	977.8417499118905	1000.0	1000.0	1000.0	1000.0	1000.0	1000.0	1000.0	1000.0	1000.0	1000.0	1000.0	1000.0	999.3656646878717	1000.0	1000.0	1000.0	1000.0	1000.0	941.8833342283643	1000.0	1000.0	1000.0	938.5932193547062	1000.0	1000.0	1000.0	1000.0	1000.0	990.3289838295846	1000.0	1000.0	1000.0	1000.0
rxn01671_c	0.4181270789533599	0.39624909546683584	0.39762331949450036	0.39762331949470814	0.39762331949470814	0.39762331949470814	0.39762346839461316	0.39762331949470814	0.39762331949470814	0.39762331949470814	0.39762331949470814	0.39762331949470814	0.39762331949470814	0.39762331949470814	0.397623319494528	23.03977967038504	0.39762331949273655	0.39762331949470814	0.39762331949450036	0.39762331949470814	0.39762331949470814	0.39762331949450036	0.39762331949470814	0.39762331949470814	0.39762331949470814	0.39762331949470814	0.3721193128949737	0.39762331949273655	0.6060134520812936	0.3976233194942496	0.39762331949470814	0.39762331949470814	0.39762331949470814	0.3976233194953891	0.372119312900395	0.39762331949273655	0.39762331949450036	0.39762331949470814	0.37211931290049444	0.39762331949450036	0.39762331949470814	0.39762331949450036	0.39762331949470814	0.39762331949470814	4.084383509369474	0.39762331949273655	0.39762331949470814	0.39762331949470814	0.39762331949470814
rxn02362_c	0.0	0.0	0.0	0.0	0.0	0.0	0.0	0.0	0.0	0.0	0.0	0.0	0.0	0.0	0.0	0.0	0.0	0.0	0.0	0.0	0.0	0.0	0.0	0.0	0.0	0.0	0.0	0.0	0.0	0.0	0.0	0.0	0.0	0.0	0.0	0.0	0.0	0.0	0.0	0.0	0.0	0.0	0.0	0.0	0.0	0.0	0.0	0.0	0.0
rxn05313_c	37.94649152667978	41.539840327242814	51.86607758755611	51.86607758755747	51.86607758755725	51.866077587556006	51.86614480878221	52.140247101854555	51.866077587556205	53.43222262984513	51.939907501460034	51.939907501460034	51.939907501460034	51.939907501461626	51.939907501462514	-130.50177466852747	51.93334991306594	52.43533345406151	51.86607758755611	51.86607758755747	51.85314871247216	51.86607758755611	51.86607758755747	51.866077587556205	51.866077587556205	51.866077587556205	-52.274085283802826	51.93334991306594	25.145827328339838	51.790540216283766	51.866077587556816	51.866077587556006	51.866077587556006	52.14024710185577	18.55847093514508	51.93334991306594	51.86607758755611	51.866077587555765	229.26561051688998	51.86607758755611	51.866077587555765	51.86607758755611	51.866077587555765	51.86607758755558	40.380551382276124	51.93334991306594	51.933349913065356	51.933349913068675	51.933349913068675
rxn10273_c	0.0	0.0	0.0	0.0	0.0	0.0	0.0	0.0	0.0	0.0	0.0	0.0	0.0	0.0	0.0	0.0	0.0	0.0	0.0	0.0	0.0	0.0	0.0	0.0	0.0	0.0	0.0	0.0	0.0	0.0	0.0	0.0	0.0	0.0	0.0	0.0	0.0	0.0	0.0	0.0	0.0	0.0	0.0	0.0	0.0	0.0	0.0	0.0	0.0
rxn01530_c	0.0	0.0	0.0	0.0	0.0	0.0	0.0	0.0	0.0	0.0	0.0	0.0	0.0	0.0	0.0	0.0	0.0	0.0	0.0	0.0	0.0	0.0	0.0	0.0	0.0	0.0	0.0	0.0	0.0	0.0	0.0	0.0	0.0	0.0	0.0	0.0	0.0	0.0	0.0	0.0	0.0	0.0	0.0	0.0	0.0	0.0	0.0	0.0	0.0
rxn00693_c	5.644715565871024	0.0	0.0	0.0	0.0	0.0	0.0	0.0	0.0	0.0	0.0	0.0	0.0	0.0	0.0	0.0	0.0	0.0	0.0	0.0	0.0	0.0	0.0	0.0	0.0	0.0	5.023610724156333	0.0	0.0	0.0	0.0	0.0	0.0	0.0	0.0	0.0	0.0	0.0	0.0	0.0	0.0	0.0	0.0	0.0	4.606696535577804	0.0	0.0	0.0	0.0
rxn03909_c	356.45333480777856	337.8023538855523	338.9738798692384	338.97387986923854	338.97387986923854	338.97387986923854	338.97400680624855	338.97387986923854	338.97387986923854	338.97387986923854	338.97387986923854	338.97387986923854	338.97387986923854	338.97387986923854	338.97387986923854	317.23171424764985	338.9738798692414	338.9738798692386	338.9738798692384	338.97387986923854	338.97387986923854	338.9738798692384	338.97387986923854	338.97387986923854	338.97387986923854	338.97387986923854	317.23171424764985	338.9738798692414	336.0164713365526	338.9738798692384	338.97387986923854	338.97387986923854	338.97387986923854	338.9738798692407	317.23171424764985	338.9738798692414	338.9738798692384	338.97387986923854	317.23171424764996	338.9738798692384	338.97387986923854	338.9738798692384	338.97387986923854	338.97387986923854	330.5752142930852	338.9738798692414	338.9738798692386	338.9738798692386	338.9738798692386
rxn06728_c	0.0	0.0	0.0	0.0	0.0	0.0	0.0	0.0	0.0	0.0	0.0	0.0	0.0	0.0	0.0	0.0	0.0	0.0	0.0	0.0	0.0	0.0	0.0	0.0	0.0	0.0	0.0	0.0	0.0	0.0	0.0	0.0	0.0	0.0	0.0	0.0	0.0	0.0	0.0	0.0	0.0	0.0	0.0	0.0	0.0	0.0	0.0	0.0	0.0
rxn02005_c	0.0	0.0	0.0	0.0	0.0	0.0	0.0	0.0	0.0	0.0	0.0	0.0	0.0	0.0	0.0	0.0	0.0	0.0	0.0	0.0	0.0	0.0	0.0	0.0	0.0	0.0	0.0	0.0	0.0	0.0	0.0	0.0	0.0	0.0	0.0	0.0	0.0	0.0	0.0	0.0	0.0	0.0	0.0	0.0	0.0	0.0	0.0	0.0	0.0
rxn00558_c		0.0	0.0	0.0	0.0	0.0	0.0	0.0	0.0	0.0	0.0	0.0	0.0	0.0	0.0	0.0	0.0	0.0	0.0	0.0	0.0	0.0	0.0	0.0	0.0	0.0	0.0	0.0	0.0	0.0	0.0	0.0	0.0	0.0	0.0	0.0	0.0	0.0	0.0	0.0	0.0	0.0	0.0	0.0	0.0	0.0	0.0	0.0	0.0
rxn04726_c	0.0	0.0	0.0	0.0	0.0	0.0	0.0	0.0	0.0	0.0	0.0	0.0	0.0	0.0	0.0	0.0	0.0	0.0	0.0	0.0	0.0	0.0	0.0	0.0	0.0	0.0	0.0	0.0	0.0	0.0	0.0	0.0	0.0	0.0	0.0	0.0	0.0	0.0	0.0	0.0	0.0	0.0	0.0	0.0	0.0	0.0	0.0	0.0	0.0
rxn00550_c	0.0	0.0	0.0	0.0	0.0	0.0	0.0	0.0	0.0	0.0	0.0	0.0	0.0	0.0	0.0	0.0	0.0	0.0	0.0	0.0	0.0	0.0	0.0	0.0	0.0	0.0	0.0	0.0	0.0	0.0	0.0	0.0	0.0	0.0	0.0	0.0	0.0	0.0	0.0	0.0	0.0	0.0	0.0	0.0	0.0	0.0	0.0	0.0	0.0
rxn01859_c	-901.1026290915499	0.0	0.0	0.0	0.0	0.0	0.0	0.0	0.0	0.0	0.0	0.0	0.0	0.0	0.0	0.0	0.0	0.0	0.0	0.0	0.0	0.0	0.0	0.0	0.0	0.0	0.0	0.0	0.0	0.0	0.0	0.0	0.0	0.0	0.0	0.0	0.0	0.0	0.0	0.0	0.0	0.0	0.0	0.0	0.0	0.0	0.0	0.0	0.0
rxn10288_c	0.0	0.0	0.0	0.0	0.0	0.0	0.0	0.0	0.0	0.0	0.0	0.0	0.0	0.0	0.0	0.0	0.0	0.0	0.0	0.0	0.0	0.0	0.0	0.0	0.0	0.0	0.0	0.0	0.0	0.0	0.0	0.0	0.0	0.0	0.0	0.0	0.0	0.0	0.0	0.0	0.0	0.0	0.0	0.0	0.0	0.0	0.0	0.0	0.0
rxn01851_c	0.0	0.0	0.0	0.0	0.0	0.0	0.0	0.0	0.0	0.0	0.0	0.0	0.0	0.0	0.0	0.0	0.0	0.0	0.0	0.0	0.0	0.0	0.0	0.0	0.0	0.0	0.0	0.0	0.0	0.0	0.0	0.0	0.0	0.0	0.0	0.0	0.0	0.0	0.0	0.0	0.0	0.0	0.0	0.0	0.0	0.0	0.0	0.0	0.0
rxn11834_c	0.0	0.0	0.0	0.0	0.0	0.0	0.0	0.0	0.0	0.0	0.0	0.0	0.0	0.0	0.0	0.0	0.0	0.0	0.0	0.0	0.0	0.0	0.0	0.0	0.0	0.0	0.0	0.0	0.0	0.0	0.0	0.0	0.0	0.0	0.0	0.0	0.0	0.0	0.0	0.0	0.0	0.0	0.0	0.0	0.0	0.0	0.0	0.0	0.0
rxn05201_c	-816.6491484897822	-655.8351021259718	-658.5870616191509	-658.5870616191543	-660.0765442532926	-658.5870616191538	-658.5873668870579	-661.1533374331073	-658.5870616191544	-658.506402822099	-658.5829870631331	-658.5829870631331	-658.5829870631331	-658.5829870631336	-658.5829870631342	-623.6904573788504	-658.5833489660537	-658.555815015984	-658.5870616191509	-658.5870616191543	-658.5478982813896	-658.5870616191509	-658.5870616191543	-658.5870616191544	-658.5870616191544	-658.5870616191544	-607.8018897789067	-658.5833489660537	-657.4831691847451	-658.5647778505377	-658.5870616191543	-658.5870616191538	-658.5870616191538	-661.1533374331128	-675.9645000035863	-658.5833489660537	-658.5870616191509	-658.5870616191531	239.57405046864372	-658.5870616191509	-658.5870616191531	-658.5870616191509	-658.5870616191531	-658.587061619153	-668.6484900421974	-658.5833489660537	-658.5833489660512	-658.5833489660517	-658.5833489660517
rxn10280_c	0.052265884869175744	0.04953113693341038	0.049702914936838476	0.04970291493683852	0.04970291493683852	0.04970291493683852	0.04970293354930331	0.04970291493683852	0.04970291493683852	0.04970291493683852	0.04970291493683852	0.04970291493683852	0.04970291493683852	0.04970291493683852	0.04970291493683852	0.04651491411255863	0.049702914936838906	0.04970291493683852	0.049702914936838476	0.04970291493683852	0.04970291493683852	0.049702914936838476	0.04970291493683852	0.04970291493683852	0.04970291493683852	0.04970291493683852	0.046514914112558634	0.049702914936838906	0.04926927732207516	0.049702914936838476	0.04970291493683852	0.04970291493683852	0.04970291493683852	0.04970291493683881	0.046514914112558634	0.049702914936838906	0.049702914936838476	0.04970291493683852	0.04651491411255863	0.049702914936838476	0.04970291493683852	0.049702914936838476	0.04970291493683852	0.04970291493683852	0.04847143904590692	0.049702914936838906	0.04970291493683852	0.04970291493683852	0.04970291493683852
rxn05616_c	-0.10453176973840073	-0.09906227386670707	-0.09940582987367695	-0.09940582987367703	-0.09940582987367703	-0.09940582987367703	-0.09940586709860663	-0.09940582987367703	-0.09940582987367703	-0.09940582987367703	-0.09940582987367703	-0.09940582987367703	-0.09940582987367703	-0.09940582987367703	-0.09940582987367703	-0.09302982822511725	-0.0994058298736778	-0.09940582987367703	-0.09940582987367695	-0.09940582987367703	-0.09940582987367703	-0.09940582987367695	-0.09940582987367703	-0.09940582987367703	-0.09940582987367703	-0.09940582987367703	-0.09302982822511727	-0.0994058298736778	-0.0985385546441503	-0.09940582987367695	-0.09940582987367703	-0.09940582987367703	-0.09940582987367703	-0.09940582987367762	-0.09302982822511727	-0.0994058298736778	-0.09940582987367695	-0.09940582987367703	-0.09302982822511725	-0.09940582987367695	-0.09940582987367703	-0.09940582987367695	-0.09940582987367703	-0.09940582987367703	-0.09694287809181384	-0.0994058298736778	-0.09940582987367703	-0.09940582987367703	-0.09940582987367703
rxn01507_c	0.0	0.0	0.0	0.0	0.0	0.0	0.0	0.0	0.0	0.0	0.0	0.0	0.0	0.0	0.0	0.0	0.0	0.0	0.0	0.0	0.0	0.0	0.0	0.0	0.0	0.0	0.0	0.0	0.0	0.0	0.0	0.0	0.0	0.0	0.0	0.0	0.0	0.0	0.0	0.0	0.0	0.0	0.0	0.0	0.0	0.0	0.0	0.0	0.0
rxn00077_c	2.581934712537206	2.446838164508181	2.4553239978799595	2.4553239978798227	2.4553239978798227	2.4553239978798227	2.4553249173356555	2.4553239978798227	2.4553239978798227	2.4553239978798227	2.4553239978798227	2.4553239978798227	2.4553239978798227	2.4553239978798227	2.4553239978798227	2.2978367571587484	2.455323997879782	2.4553239978798227	2.4553239978799595	2.4553239978798227	2.4553239978798227	2.4553239978799595	2.4553239978798227	2.4553239978798227	2.4553239978798227	2.4553239978798227	2.2978367571549043	2.455323997879782	2.4339022997105935	2.4553239978797508	2.4553239978798227	2.4553239978798227	2.4553239978798227	2.4553239978800643	2.2978367571604394	2.455323997879782	2.4553239978799595	2.4553239978798227	2.297836757160814	2.4553239978799595	2.4553239978798227	2.4553239978799595	2.4553239978798227	2.4553239978798227	2.394489088867732	2.455323997879782	2.4553239978798227	2.4553239978798227	2.4553239978798227
rxn05126_c	0.0	0.0	0.0	0.0	0.0	0.0	0.0	0.0	0.0	0.0	0.0	0.0	0.0	0.0	0.0	0.0	0.0	0.0	0.0	0.0	0.0	0.0	0.0	0.0	0.0	0.0	0.0	0.0	0.0	0.0	0.0	0.0	0.0	0.0	0.0	0.0	0.0	0.0	0.0	0.0	0.0	0.0	0.0	0.0	0.0	0.0	0.0	0.0	0.0
rxn01446_c	348.4275296138037	0.0	-1.5308497800546248	-1.5308497800546264	-1.5308497800546264	-1.5308497800546264	-1.530850353318542	-1.5308497800546264	-1.5308497800546264	-1.5308497800546264	-1.5308497800571466	-1.5308497800571466	-1.5308497800571466	-1.5308497800546264	-1.5308497800546264	0.9226433018989055	-1.5308497800546383	-1.5308497800546264	-1.5308497800546248	-1.5308497800546264	-1.5308497800546264	-1.5308497800546248	-1.5308497800546264	-1.5308497800546264	-1.5308497800546264	-1.5308497800546264	69.88330363073536	-1.5308497800546383	2.385098921593955	-1.5308497800546248	-1.5308497800546264	-1.5308497800546264	-1.5308497800546264	-1.5308497800546352	293.23785233380835	-1.5308497800546383	-1.5308497800546248	-1.5308497800546264	-1.4326593546668056	-1.5308497800546248	-1.5308497800546264	-1.5308497800546248	-1.5308497800546264	-1.5308497800546264	-1.4929203226139331	-1.5308497800546383	-1.5308497800546264	-1.5308497800571466	-1.5308497800571466
rxn10223_c	0.0	0.0	0.0	0.0	0.0	0.0	0.0	0.0	0.0	0.0	0.0	0.0	0.0	0.0	0.0	0.0	0.0	0.0	0.0	0.0	0.0	0.0	0.0	0.0	0.0	0.0	0.0	0.0	0.0	0.0	0.0	0.0	0.0	0.0	0.0	0.0	0.0	0.0	0.0	0.0	0.0	0.0	0.0	0.0	0.0	0.0	0.0	0.0	0.0
rxn04658_c	0.0	0.0	0.0	0.0	0.0	0.0	0.0	0.0	0.0	0.0	0.0	0.0	0.0	0.0	0.0	0.0	0.0	0.0	0.0	0.0	0.0	0.0	0.0	0.0	0.0	0.0	0.0	0.0	0.0	0.0	0.0	0.0	0.0	0.0	0.0	0.0	0.0	0.0	0.0	0.0	0.0	0.0	0.0	0.0	0.0	0.0	0.0	0.0	0.0
rxn10260_c	0.0	0.0	0.0	0.0	0.0	0.0	0.0	0.0	0.0	0.0	0.0	0.0	0.0	0.0	0.0	0.0	0.0	0.0	0.0	0.0	0.0	0.0	0.0	0.0	0.0	0.0	0.0	0.0	0.0	0.0	0.0	0.0	0.0	0.0	0.0	0.0	0.0	0.0	0.0	0.0	0.0	0.0	0.0	0.0	0.0	0.0	0.0	0.0	0.0
rxn03915_c	0.0	0.0	0.0	0.0	0.0	0.0	0.0	0.0	0.0	0.0	0.0	0.0	0.0	0.0	0.0	0.0	0.0	0.0	0.0	0.0	0.0	0.0	0.0	0.0	0.0	0.0	0.0	0.0	0.0	0.0	0.0	0.0	0.0	0.0	0.0	0.0	0.0	0.0	0.0	0.0	0.0	0.0	0.0	0.0	0.0	0.0	0.0	0.0	0.0
rxn01368_c	0.0	0.0	3.904311105590227	3.9043111055934343	3.904311105593206	3.9043111055929867	3.904614263549904	6.470586919546413	3.9043111055937505	3.8236523085381298	3.9002365495722717	3.9002365495722717	3.9002365495722717	3.900236549572842	3.9002365495734974	0.0	3.9005984524948945	3.8730645024231123	3.904311105590227	3.9043111055934343	3.9743672250675424	3.904311105590227	3.9043111055934343	3.9043111055937505	3.9043111055937505	3.9043111055937505	23.321470424626035	3.9005984524948945	0.0	3.882027336977364	3.9043111055933877	3.9043111055929867	3.9043111055929867	6.470586919551287	0.0	3.9005984524948945	3.904311105590227	3.9043111055923916	84.3591167167222	3.904311105590227	3.9043111055923916	3.904311105590227	3.9043111055923916	3.9043111055924147	10.767028011644477	3.9005984524948945	3.9005984524903607	3.9005984524909865	3.9005984524909865
rxn00134_c	540.0597434752991	344.16489787402804	356.08012590254623	356.08012590254657	356.08012590254657	356.08012590254657	356.08012590254623	356.08012590254657	356.08012590254657	356.08012590254657	356.08012590254657	356.08012590254657	356.08012590254657	356.08012590254657	356.08012590254657	438.76963371886063	356.08012590254657	356.08012590254657	356.08012590254623	356.08012590254657	356.08012590254657	356.08012590254623	356.08012590254657	356.08012590254657	356.08012590254657	356.08012590254657	323.20680800653594	356.08012590254657	347.4270829066493	356.08012590254623	356.08012590254657	356.08012590254657	356.08012590254657	356.08012590254623	323.3091408175883	356.08012590254657	356.08012590254623	356.08012590254657	323.20680800654065	356.08012590254623	356.08012590254657	356.08012590254623	356.08012590254657	356.08012590254657	344.18638073406527	356.08012590254657	356.08012590254657	356.08012590254657	356.08012590254657
rxn09109_c	0.026132942434587872	0.02476556846670519	0.024851457468419238	0.02485145746841926	0.02485145746841926	0.02485145746841926	0.024851466774651654	0.02485145746841926	0.02485145746841926	0.02485145746841926	0.02485145746841926	0.02485145746841926	0.02485145746841926	0.02485145746841926	0.02485145746841926	0.023257457056279313	0.024851457468419453	0.02485145746841926	0.024851457468419238	0.02485145746841926	0.02485145746841926	0.024851457468419238	0.02485145746841926	0.02485145746841926	0.02485145746841926	0.02485145746841926	0.023257457056279317	0.024851457468419453	0.02463463866103758	0.024851457468419238	0.02485145746841926	0.02485145746841926	0.02485145746841926	0.024851457468419404	0.023257457056279317	0.024851457468419453	0.024851457468419238	0.02485145746841926	0.023257457056279313	0.024851457468419238	0.02485145746841926	0.024851457468419238	0.02485145746841926	0.02485145746841926	0.02423571952295346	0.024851457468419453	0.02485145746841926	0.02485145746841926	0.02485145746841926
rxn04744_c	0.0	0.0	0.0	0.0	0.0	0.0	0.0	0.0	0.0	0.0	0.0	0.0	0.0	0.0	0.0	0.0	0.0	0.0	0.0	0.0	0.0	0.0	0.0	0.0	0.0	0.0	0.0	0.0	0.0	0.0	0.0	0.0	0.0	0.0	0.0	0.0	0.0	0.0	0.0	0.0	0.0	0.0	0.0	0.0	0.0	0.0	0.0	0.0	0.0
rxn00763_c	-0.026132942434628603	-0.024765568466591503	-0.024851457468419238	-0.02485145746841926	-0.02485145746841926	-0.02485145746841926	-0.024851466774651654	-0.02485145746841926	-0.02485145746841926	-0.02485145746841926	-0.02485145746841926	-0.02485145746841926	-0.02485145746841926	-0.02485145746841926	-0.02485145746841926	-0.023257457056279313	-0.024851457468419453	-0.02485145746841926	-0.024851457468419238	-0.02485145746841926	-0.02485145746841926	-0.024851457468419238	-0.02485145746841926	-0.02485145746841926	-0.02485145746841926	-0.02485145746841926	-0.023257457056279317	-0.024851457468419453	-0.02463463866103758	-0.024851457468419238	-0.02485145746841926	-0.02485145746841926	-0.02485145746841926	-0.024851457468419404	-0.023257457056279317	-0.024851457468419453	-0.024851457468419238	-0.02485145746841926	-0.023257457056279313	-0.024851457468419238	-0.02485145746841926	-0.024851457468419238	-0.02485145746841926	-0.02485145746841926	-0.02423571952295346	-0.024851457468419453	-0.02485145746841926	-0.02485145746841926	-0.02485145746841926
rxn08656_c	0.0	0.0	0.0	0.0	0.0	0.0	0.0	0.0	0.0	0.0	0.0	0.0	0.0	0.0	0.0	0.0	0.0	0.0	0.0	0.0	0.0	0.0	0.0	0.0	0.0	0.0	0.0	0.0	0.0	0.0	0.0	0.0	0.0	0.0	0.0	0.0	0.0	0.0	0.0	0.0	0.0	0.0	0.0	0.0	0.0	0.0	0.0	0.0	0.0
rxn01434_c	0.0	0.0	0.0	0.0	0.0	0.0	0.0	0.0	0.0	0.0	0.0	0.0	0.0	0.0	0.0	0.0	0.0	0.0	0.0	0.0	0.0	0.0	0.0	0.0	0.0	0.0	0.0	0.0	0.0	0.0	0.0	0.0	0.0	0.0	0.0	0.0	0.0	0.0	0.0	0.0	0.0	0.0	0.0	0.0	0.0	0.0	0.0	0.0	0.0
rxn08819_c	0.0	0.0	0.0	0.0	0.0	0.0	0.0	0.0	0.0	0.0	0.0	0.0	0.0	0.0	0.0	0.0	0.0	0.0	0.0	0.0	0.0	0.0	0.0	0.0	0.0	0.0	0.0	0.0	0.0	0.0	0.0	0.0	0.0	0.0	0.0	0.0	0.0	0.0	0.0	0.0	0.0	0.0	0.0	0.0	0.0	0.0	0.0	0.0	0.0
rxn00122_c	0.0	0.0	1.717780035500379e-05	1.717780034730769e-05	1.717780034730769e-05	1.717780034730769e-05	1.7179661598329052e-05	1.717780034730769e-05	1.717780034730769e-05	1.717780034730769e-05	1.717780034730769e-05	1.717780034730769e-05	1.717780034730769e-05	1.717780034730769e-05	1.717780034730769e-05	0.0	1.7177800347345853e-05	1.717780034730769e-05	1.717780035500379e-05	1.717780034730769e-05	1.717780034730769e-05	1.717780035500379e-05	1.717780034730769e-05	1.717780034730769e-05	1.717780034730769e-05	1.717780034730769e-05	0.0	1.7177800347345853e-05	0.0	1.717780035500379e-05	1.717780034730769e-05	1.717780034730769e-05	1.717780034730769e-05	1.717780035500379e-05	0.0	1.7177800347345853e-05	1.717780035500379e-05	1.717780034730769e-05	0.0	1.717780035500379e-05	1.717780034730769e-05	1.717780035500379e-05	1.717780034730769e-05	1.717780034730769e-05	0.0	1.7177800347345853e-05	1.717780034730769e-05	1.717780034730769e-05	1.717780034730769e-05
rxn00985_c	0.0	0.0	0.0	0.0	0.0	0.0	0.0	0.0	0.0	0.0	0.0	0.0	0.0	0.0	0.0	0.0	0.0	0.0	0.0	0.0	0.0	0.0	0.0	0.0	0.0	0.0	0.0	0.0	0.0	0.0	0.0	0.0	0.0	0.0	0.0	0.0	0.0	0.0	0.0	0.0	0.0	0.0	0.0	0.0	0.0	0.0	0.0	0.0	0.0
rxn14300_c	0.0	0.0	0.0	0.0	0.0	0.0	0.0	0.0	0.0	0.0	0.0	0.0	0.0	0.0	0.0	0.0	0.0	0.0	0.0	0.0	0.0	0.0	0.0	0.0	0.0	0.0	0.0	0.0	0.0	0.0	0.0	0.0	0.0	0.0	0.0	0.0	0.0	0.0	0.0	0.0	0.0	0.0	0.0	0.0	0.0	0.0	0.0	0.0	0.0
rxn10259_c	0.0	0.0	0.0	0.0	0.0	0.0	0.0	0.0	0.0	0.0	0.0	0.0	0.0	0.0	0.0	0.0	0.0	0.0	0.0	0.0	0.0	0.0	0.0	0.0	0.0	0.0	0.0	0.0	0.0	0.0	0.0	0.0	0.0	0.0	0.0	0.0	0.0	0.0	0.0	0.0	0.0	0.0	0.0	0.0	0.0	0.0	0.0	0.0	0.0
rxn01602_c	0.0	0.0	0.0	0.0	0.0	0.0	0.0	0.0	0.0	0.0	0.0	0.0	0.0	0.0	0.0	0.0	0.0	0.0	0.0	0.0	0.0	0.0	0.0	0.0	0.0	0.0	0.0	0.0	0.0	0.0	0.0	0.0	0.0	0.0	0.0	0.0	0.0	0.0	0.0	0.0	0.0	0.0	0.0	0.0	0.0	0.0	0.0	0.0	0.0
rxn05223_c	0.10453176973835149	0.09906227386673087	0.09940582987367695	0.09940582987367703	0.09940582987367703	0.09940582987367703	0.09940586709860663	0.09940582987367703	0.09940582987367703	0.09940582987367703	0.09940582987367703	0.09940582987367703	0.09940582987367703	0.09940582987367703	0.09940582987367703	0.09302982822511725	0.0994058298736778	0.09940582987367703	0.09940582987367695	0.09940582987367703	0.09940582987367703	0.09940582987367695	0.09940582987367703	0.09940582987367703	0.09940582987367703	0.09940582987367703	0.09302982822511727	0.0994058298736778	0.09853855464415032	0.09940582987367695	0.09940582987367703	0.09940582987367703	0.09940582987367703	0.09940582987367762	0.09302982822511727	0.0994058298736778	0.09940582987367695	0.09940582987367703	0.09302982822511725	0.09940582987367695	0.09940582987367703	0.09940582987367695	0.09940582987367703	0.09940582987367703	0.09694287809181384	0.0994058298736778	0.09940582987367703	0.09940582987367703	0.09940582987367703
rxn01521_c	173.48483573619194	0.0	1.4882965350857873	1.488296535086332	1.4882965350862731	1.488296535086259	1.4883505862654354	0.0	1.4882965350864086	1.4736312992580922	1.4875557067188776	1.4875557067188776	1.4875557067188776	1.4875557067189806	1.4875557067190694	44.56326691357073	1.4876215072503922	1.4826153345098723	1.4882965350857873	1.488296535086332	1.4911049697871976	1.4882965350857873	1.488296535086332	1.4882965350864086	1.4882965350864086	1.4882965350864086	4.378465195539878	1.4876215072503922	1.2369126066343406	1.4842449407924905	1.488296535086313	1.488296535086259	1.488296535086259	0.0	0.0	1.4876215072503922	1.4882965350857873	1.4882965350861528	15.47621906683009	1.4882965350857873	1.4882965350861528	1.4882965350857873	1.4882965350861528	1.4882965350861657	2.0061948871425472	1.4876215072503922	1.4876215072494026	1.4876215072495285	1.4876215072495285
rxn01649_c	195.82209172421994	0.0	0.0	0.0	0.0	0.0	0.0	0.0	0.0	0.0	0.0	0.0	0.0	0.0	0.0	0.0	0.0	0.0	0.0	0.0	0.0	0.0	0.0	0.0	0.0	0.0	0.0	0.0	0.0	0.0	0.0	0.0	0.0	0.0	0.0	0.0	0.0	0.0	0.0	0.0	0.0	0.0	0.0	0.0	0.0	0.0	0.0	0.0	0.0
rxn00085_c	981.2156409780182	835.3519443625642	860.9145234314719	860.9145234314761	860.914523431476	860.9145234314749	860.9156016945414	863.9042538542726	860.9145234314757	858.2423140515608	860.7989944496071	860.7989944496071	860.7989944496071	860.7989944496098	860.7989944496095	660.8369898975654	860.8092557579619	860.0172414806541	860.9145234314719	860.9145234314761	860.9431598144623	860.9145234314719	860.9145234314761	860.9145234314757	860.9145234314757	860.9145234314757	965.7566310933852	860.8092557579619	830.2859526649889	861.0385652977261	860.9145234314758	860.9145234314749	860.9145234314749	863.9042538542913	457.8041831173981	860.8092557579619	860.9145234314719	860.9145234314745	996.0143087136693	860.9145234314719	860.9145234314745	860.9145234314719	860.9145234314745	860.9145234314735	925.5136224096705	860.8092557579619	860.8092557579414	860.8092557579408	860.8092557579408
rxn00119_c	0.0	0.0	0.0	0.0	0.0	0.0	0.0	0.0	0.0	0.0	0.0	0.0	0.0	0.0	0.0	0.0	0.0	0.0	0.0	0.0	0.0	0.0	0.0	0.0	0.0	0.0	0.0	0.0	4.621285168112294	0.0	0.0	0.0	0.0	0.0	0.0	0.0	0.0	0.0	0.0	0.0	0.0	0.0	0.0	0.0	3.0474145786980387	0.0	0.0	0.0	0.0
rxn09345_c	32.40484861888899	30.709304898686582	30.81580726083985	30.815807260839875	30.815807260839875	30.815807260839875	30.815818800568053	30.815807260839875	30.815807260839875	30.815807260839875	30.815807260839875	30.815807260839875	30.815807260839875	30.815807260839875	30.815807260839875	28.83924674978635	30.81580726084012	30.815807260839875	30.81580726083985	30.815807260839875	30.815807260839875	30.81580726083985	30.815807260839875	30.815807260839875	30.815807260839875	30.815807260839875	28.839246749786348	30.81580726084012	30.546951939686597	30.81580726083985	30.815807260839875	30.815807260839875	30.815807260839875	30.81580726084006	28.83924674978635	30.81580726084012	30.81580726083985	30.815807260839875	28.83924674978636	30.81580726083985	30.815807260839875	30.81580726083985	30.815807260839875	30.815807260839875	30.05229220846229	30.81580726084012	30.815807260839875	30.815807260839875	30.815807260839875
rxn01466_c	32.40484861888896	30.709304898686582	30.81580726083985	30.815807260839875	30.815807260839875	30.815807260839875	30.815818800568053	30.815807260839875	30.815807260839875	30.815807260839875	30.815807260839875	30.815807260839875	30.815807260839875	30.815807260839875	30.815807260839875	28.83924674978635	30.81580726084012	30.815807260839875	30.81580726083985	30.815807260839875	30.815807260839875	30.81580726083985	30.815807260839875	30.815807260839875	30.815807260839875	30.815807260839875	28.839246749786348	30.81580726084012	30.546951939686597	30.81580726083985	30.815807260839875	30.815807260839875	30.815807260839875	30.81580726084006	28.83924674978635	30.81580726084012	30.81580726083985	30.815807260839875	28.83924674978636	30.81580726083985	30.815807260839875	30.81580726083985	30.815807260839875	30.815807260839875	30.05229220846229	30.81580726084012	30.815807260839875	30.815807260839875	30.815807260839875
rxn02008_c	62.7190618430109	59.437364320038526	59.643497924206166	59.643497924206216	59.643497924206216	59.643497924206216	59.64352025916398	59.643497924206216	59.643497924206216	59.643497924206216	59.643497924206216	59.643497924206216	59.643497924206216	59.643497924206216	59.643497924206216	55.81789693507036	59.64349792420669	59.643497924206216	59.643497924206166	59.643497924206216	59.643497924206216	59.643497924206166	59.643497924206216	59.643497924206216	59.643497924206216	59.643497924206216	55.81789693507036	59.64349792420669	59.12313278649019	59.643497924206166	59.643497924206216	59.643497924206216	59.643497924206216	59.64349792420657	55.81789693507036	59.64349792420669	59.643497924206166	59.643497924206216	55.81789693507036	59.643497924206166	59.643497924206216	59.643497924206166	59.643497924206216	59.643497924206216	58.16572685508831	59.64349792420669	59.643497924206216	59.643497924206216	59.643497924206216
rxn03904_c	31.35953092150544	29.718682160019284	29.821748962103083	29.821748962103108	29.821748962103108	29.821748962103108	29.82176012958199	29.821748962103108	29.821748962103108	29.821748962103108	29.821748962103108	29.821748962103108	29.821748962103108	29.821748962103108	29.821748962103108	27.908948467535176	29.821748962103346	29.821748962103108	29.821748962103083	29.821748962103108	29.821748962103108	29.821748962103083	29.821748962103108	29.821748962103108	29.821748962103108	29.821748962103108	27.90894846753518	29.821748962103346	29.561566393245094	29.821748962103083	29.821748962103108	29.821748962103108	29.821748962103108	29.821748962103285	27.90894846753518	29.821748962103346	29.821748962103083	29.821748962103108	27.908948467535176	29.821748962103083	29.821748962103108	29.821748962103083	29.821748962103108	29.821748962103108	29.082863427544154	29.821748962103346	29.821748962103108	29.821748962103108	29.821748962103108
rxn07885_c	0.0	0.0	0.0	0.0	0.0	0.0	0.0	0.0	0.0	0.0	0.0	0.0	0.0	0.0	0.0	0.0	0.0	0.0	0.0	0.0	0.0	0.0	0.0	0.0	0.0	0.0	0.0	0.0	0.0	0.0	0.0	0.0	0.0	0.0	0.0	0.0	0.0	0.0	0.0	0.0	0.0	0.0	0.0	0.0	0.0	0.0	0.0	0.0	0.0
rxn08842_c	0.0	0.0	0.0	0.0	0.0	0.0	0.0	0.0	0.0	0.0	0.0	0.0	0.0	0.0	0.0	0.0	0.0	0.0	0.0	0.0	0.0	0.0	0.0	0.0	0.0	0.0	0.0	0.0	0.0	0.0	0.0	0.0	0.0	0.0	0.0	0.0	0.0	0.0	0.0	0.0	0.0	0.0	0.0	0.0	0.0	0.0	0.0	0.0	0.0
rxn03901_c	63.764379540394415	60.42798705870583	60.63755622294293	60.63755622294298	60.63755622294298	60.63755622294298	60.63757893015004	60.63755622294298	60.63755622294298	60.63755622294298	60.63755622294298	60.63755622294298	60.63755622294298	60.63755622294298	60.63755622294298	56.74819521732152	60.63755622294347	60.63755622294298	60.63755622294293	60.63755622294298	60.63755622294298	60.63755622294293	60.63755622294298	60.63755622294298	60.63755622294298	60.63755622294298	56.74819521732153	60.63755622294347	60.108518332931695	60.63755622294293	60.63755622294298	60.63755622294298	60.63755622294298	60.637556222943346	56.74819521732153	60.63755622294347	60.63755622294293	60.63755622294298	56.74819521732154	60.63755622294293	60.63755622294298	60.63755622294293	60.63755622294298	60.63755622294298	59.135155636006445	60.63755622294347	60.63755622294298	60.63755622294298	60.63755622294298
rxn01985_c	1000.0	643.8798290604843	648.0798093303663	648.0798093303695	648.0798093303692	648.079809330369	648.080106196861	647.5148015033017	648.0798093303697	647.9991505333142	648.0757347743508	648.0757347743508	648.0757347743508	648.0757347743488	648.0757347743495	564.7732158910685	648.0760966772708	648.0485627271992	648.0798093303663	648.0798093303695	648.040645992605	648.0798093303663	648.0798093303695	648.0798093303697	648.0798093303697	648.0798093303697	527.417694464954	648.0760966772708	638.9281852420631	648.0575255617533	648.0798093303695	648.079809330369	648.079809330369	647.5148015033064	372.22575598655516	648.0760966772708	648.0798093303663	648.0798093303683	-248.64228279719973	648.0798093303663	648.0798093303683	648.0798093303663	648.0798093303683	648.0798093303683	658.6971091239891	648.0760966772708	648.0760966772664	648.0760966772696	648.0760966772696
rxn10052_c	0.0	0.0	0.0	0.0	0.0	0.0	0.0	0.0	0.0	0.0	0.0	0.0	0.0	0.0	0.0	0.0	0.0	0.0	0.0	0.0	0.0	0.0	0.0	0.0	0.0	0.0	0.0	0.0	0.0	0.0	0.0	0.0	0.0	0.0	0.0	0.0	0.0	0.0	0.0	0.0	0.0	0.0	0.0	0.0	0.0	0.0	0.0	0.0	0.0
rxn00193_c	-20.362788745030457	150.10571383379988	137.31533928935244	137.31533928935175	137.31533928935175	137.31533928935266	137.3145823334971	135.79502284060425	137.31533928935335	139.03431319319805	137.39056567944465	137.39056567944465	137.39056567944465	137.39056567944272	137.39056567944408	-4.5198751778602855	137.38388405572732	137.89898395850423	137.31533928935244	137.31533928935175	137.31182025741953	137.31533928935244	137.31533928935175	137.31533928935335	137.31533928935335	137.31533928935335	57.820312540098904	137.38388405572732	137.76013534881417	137.2806597938958	137.31533928935187	137.31533928935266	137.31533928935266	135.7950228405897	347.1431670721559	137.38388405572732	137.31533928935244	137.31533928935175	-18.12221053825298	137.31533928935244	137.31533928935175	137.31533928935244	137.31533928935175	137.31533928935323	93.1576736631898	137.38388405572732	137.3838840557412	137.38388405574244	137.38388405574244
rxn10272_c	0.026132942434628603	0.02476556846670519	0.024851457468419238	0.02485145746841926	0.02485145746841926	0.02485145746841926	0.024851466774651654	0.02485145746841926	0.02485145746841926	0.02485145746841926	0.02485145746841926	0.02485145746841926	0.02485145746841926	0.02485145746841926	0.02485145746841926	0.023257457056279313	0.024851457468419453	0.02485145746841926	0.024851457468419238	0.02485145746841926	0.02485145746841926	0.024851457468419238	0.02485145746841926	0.02485145746841926	0.02485145746841926	0.02485145746841926	0.023257457056279317	0.024851457468419453	0.02463463866103758	0.024851457468419238	0.02485145746841926	0.02485145746841926	0.02485145746841926	0.024851457468419404	0.023257457056279317	0.024851457468419453	0.024851457468419238	0.02485145746841926	0.023257457056279313	0.024851457468419238	0.02485145746841926	0.024851457468419238	0.02485145746841926	0.02485145746841926	0.02423571952295346	0.024851457468419453	0.02485145746841926	0.02485145746841926	0.02485145746841926
rxn05197_c	0.0	0.0	0.0	0.0	0.0	0.0	0.0	0.0	0.0	0.0	0.0	0.0	0.0	0.0	0.0	0.0	0.0	0.0	0.0	0.0	0.0	0.0	0.0	0.0	0.0	0.0	0.0	0.0	0.0	0.0	0.0	0.0	0.0	0.0	0.0	0.0	0.0	0.0	0.0	0.0	0.0	0.0	0.0	0.0	0.0	0.0	0.0	0.0	0.0
rxn03644_c		0.0	0.0	0.0	0.0	0.0	0.0	0.0	0.0	0.0	0.0	0.0	0.0	0.0	0.0	0.0	0.0	0.0	0.0	0.0	0.0	0.0	0.0	0.0	0.0	0.0	0.0	0.0	0.0	0.0	0.0	0.0	0.0	0.0	0.0	0.0	0.0	0.0	0.0	0.0	0.0	0.0	0.0	0.0	0.0	0.0	0.0	0.0	0.0
rxn03004_c	0.0	0.0	0.0	0.0	0.0	0.0	0.0	0.0	0.0	0.0	0.0	0.0	0.0	0.0	0.0	0.0	0.0	0.0	0.0	0.0	0.0	0.0	0.0	0.0	0.0	0.0	0.0	0.0	0.0	0.0	0.0	0.0	0.0	0.0	0.0	0.0	0.0	0.0	0.0	0.0	0.0	0.0	0.0	0.0	0.0	0.0	0.0	0.0	0.0
rxn10286_c	0.0	0.0	0.0	0.0	0.0	0.0	0.0	0.0	0.0	0.0	0.0	0.0	0.0	0.0	0.0	0.0	0.0	0.0	0.0	0.0	0.0	0.0	0.0	0.0	0.0	0.0	0.0	0.0	0.0	0.0	0.0	0.0	0.0	0.0	0.0	0.0	0.0	0.0	0.0	0.0	0.0	0.0	0.0	0.0	0.0	0.0	0.0	0.0	0.0
rxn10770_c	0.0	0.0	2.887905129356723	2.887905129356528	2.8879051293564357	2.887905129356193	2.8878690555723097	2.537401047257343	2.8879051293561377	8.172829924772547	3.1275192396364533	3.1275192396364533	3.1275192396364533	3.12751923963632	3.1275192396362312	-1.1464772689735394	3.1062366642448636	4.741356380391877	2.887905129356723	2.887905129356528	2.894336212340268	2.887905129356723	2.887905129356528	2.8879051293561377	2.8879051293561377	2.8879051293561377	67.18827664993361	3.1062366642448636	0.1508482898816489	2.919649401698848	2.887905129356519	2.887905129356193	2.887905129356193	2.5374010472567616	-60.07021638957827	3.1062366642448636	2.887905129356723	2.887905129356608	-31.763642833127165	2.887905129356723	2.887905129356608	2.887905129356723	2.887905129356608	2.8879051293566107	-67.84603446426597	3.1062366642448636	3.106236664245394	3.106236664245809	3.106236664245809
rxn01799_c	552.6750994777462	356.1201709395157	353.4510404496884	353.4510404496852	353.4510404496854	353.45104044968565	353.4507441564575	354.016048276753	353.45104044968485	353.5316992467405	353.4551150057063	353.4551150057063	353.4551150057063	353.45511500570575	353.4551150057051	382.0300981822983	353.45475310278374	353.4822870528555	353.4510404496884	353.4510404496852	353.4902037874495	353.4510404496884	353.4510404496852	353.45104044968485	353.45104044968485	353.45104044968485	311.1125884439626	353.45475310278374	358.68671583634296	353.4733242183013	353.4510404496852	353.45104044968565	353.45104044968565	354.0160482767482	334.53639167963644	353.45475310278374	353.4510404496884	353.4510404496862	250.07494215186654	353.4510404496884	353.4510404496862	353.4510404496884	353.4510404496862	353.4510404496862	337.7341013271572	353.45475310278374	353.4547531027883	353.4547531027876	353.4547531027876
rxn10281_c	0.05226588486914352	0.04953113693341038	0.049702914936838476	0.04970291493683852	0.04970291493683852	0.04970291493683852	0.04970293354930331	0.04970291493683852	0.04970291493683852	0.04970291493683852	0.04970291493683852	0.04970291493683852	0.04970291493683852	0.04970291493683852	0.04970291493683852	0.04651491411255863	0.049702914936838906	0.04970291493683852	0.049702914936838476	0.04970291493683852	0.04970291493683852	0.049702914936838476	0.04970291493683852	0.04970291493683852	0.04970291493683852	0.04970291493683852	0.046514914112558634	0.049702914936838906	0.04926927732207516	0.049702914936838476	0.04970291493683852	0.04970291493683852	0.04970291493683852	0.04970291493683881	0.046514914112558634	0.049702914936838906	0.049702914936838476	0.04970291493683852	0.04651491411255863	0.049702914936838476	0.04970291493683852	0.049702914936838476	0.04970291493683852	0.04970291493683852	0.04847143904590692	0.049702914936838906	0.04970291493683852	0.04970291493683852	0.04970291493683852
rxn03333_c	0.0	0.0	0.0	0.0	0.0	0.0	0.0	0.0	0.0	0.0	0.0	0.0	0.0	0.0	0.0	0.0	0.0	0.0	0.0	0.0	0.0	0.0	0.0	0.0	0.0	0.0	0.0	0.0	0.0	0.0	0.0	0.0	0.0	0.0	0.0	0.0	0.0	0.0	0.0	0.0	0.0	0.0	0.0	0.0	0.0	0.0	0.0	0.0	0.0
rxn00950_c	5.644715565870981	0.0	0.0	0.0	0.0	0.0	0.0	0.0	0.0	0.0	0.0	0.0	0.0	0.0	0.0	0.0	0.0	0.0	0.0	0.0	0.0	0.0	0.0	0.0	0.0	0.0	5.023610724156333	0.0	0.0	0.0	0.0	0.0	0.0	0.0	0.0	0.0	0.0	0.0	0.0	0.0	0.0	0.0	0.0	0.0	4.606696535577804	0.0	0.0	0.0	0.0
rxn00542_c	0.0	0.0	0.0	0.0	0.0	0.0	0.0	0.0	0.0	0.0	0.0	0.0	0.0	0.0	0.0	47.39816758298806	0.0	0.0	0.0	0.0	0.0	0.0	0.0	0.0	0.0	0.0	0.0	0.0	0.0	0.0	0.0	0.0	0.0	0.0	0.0	0.0	0.0	0.0	0.0	0.0	0.0	0.0	0.0	0.0	0.0	0.0	0.0	0.0	0.0
rxn10220_c	0.0	0.0	0.0	0.0	0.0	0.0	0.0	0.0	0.0	0.0	0.0	0.0	0.0	0.0	0.0	0.0	0.0	0.0	0.0	0.0	0.0	0.0	0.0	0.0	0.0	0.0	0.0	0.0	0.0	0.0	0.0	0.0	0.0	0.0	0.0	0.0	0.0	0.0	0.0	0.0	0.0	0.0	0.0	0.0	0.0	0.0	0.0	0.0	0.0
rxn10261_c	0.0	0.0	0.0	0.0	0.0	0.0	0.0	0.0	0.0	0.0	0.0	0.0	0.0	0.0	0.0	0.0	0.0	0.0	0.0	0.0	0.0	0.0	0.0	0.0	0.0	0.0	0.0	0.0	0.0	0.0	0.0	0.0	0.0	0.0	0.0	0.0	0.0	0.0	0.0	0.0	0.0	0.0	0.0	0.0	0.0	0.0	0.0	0.0	0.0
rxn02341_c	0.11498494671218558	0.10896850125340432	0.10934641286100533	0.10934641286099848	0.10934641286098667	0.10934641286098667	0.10934645380846764	0.10934641286098667	0.1093464128609865	0.1093464128610269	0.1093464128609865	0.1093464128609865	0.1093464128609865	0.10934641286098667	0.10934641286087281	0.10233281104774505	0.10934641286104634	0.10934641286104352	0.10934641286100533	0.10934641286099848	0.10934641286098667	0.10934641286100533	0.10934641286099848	0.1093464128609865	0.1093464128609865	0.1093464128609865	0.1023328110472903	0.10934641286104634	0.10839241010856426	0.10934641286110036	0.10934641286102398	0.10934641286098667	0.10934641286098667	0.10934641286098667	0.10233281104774505	0.10934641286104634	0.10934641286100533	0.10934641286099848	0.1023328110472903	0.10934641286100533	0.10934641286099848	0.10934641286100533	0.10934641286099848	0.1093464128609865	0.10663716590247327	0.10934641286104634	0.10934641286098667	0.10934641286099848	0.10934641286099848
rxn08797_c	-0.07839882730377212	-0.07429670540000188	-0.07455437240525771	-0.07455437240525778	-0.07455437240525778	-0.07455437240525778	-0.07455440032395497	-0.07455437240525778	-0.07455437240525778	-0.07455437240525778	-0.07455437240525778	-0.07455437240525778	-0.07455437240525778	-0.07455437240525778	-0.07455437240525778	-0.06977237116883793	-0.07455437240525835	-0.07455437240525778	-0.07455437240525771	-0.07455437240525778	-0.07455437240525778	-0.07455437240525771	-0.07455437240525778	-0.07455437240525778	-0.07455437240525778	-0.07455437240525778	-0.06977237116883794	-0.07455437240525835	-0.07390391598311273	-0.07455437240525771	-0.07455437240525778	-0.07455437240525778	-0.07455437240525778	-0.07455437240525821	-0.06977237116883794	-0.07455437240525835	-0.07455437240525771	-0.07455437240525778	-0.06977237116883793	-0.07455437240525771	-0.07455437240525778	-0.07455437240525771	-0.07455437240525778	-0.07455437240525778	-0.07270715856886037	-0.07455437240525835	-0.07455437240525778	-0.07455437240525778	-0.07455437240525778
rxn05232_c	2.613294243458787	2.476556846668272	2.4851457468419236	2.485145746841926	2.485145746841926	2.485145746841926	2.4851466774651656	2.485145746841926	2.485145746841926	2.485145746841926	2.485145746841926	2.485145746841926	2.485145746841926	2.485145746841926	2.485145746841926	2.325745705627931	2.4851457468419453	2.485145746841926	2.4851457468419236	2.485145746841926	2.485145746841926	2.4851457468419236	2.485145746841926	2.485145746841926	2.485145746841926	2.485145746841926	2.3257457056279316	2.4851457468419453	2.463463866103758	2.4851457468419236	2.485145746841926	2.485145746841926	2.485145746841926	2.4851457468419405	2.3257457056279316	2.4851457468419453	2.4851457468419236	2.485145746841926	2.325745705627931	2.4851457468419236	2.485145746841926	2.4851457468419236	2.485145746841926	2.485145746841926	2.423571952295346	2.4851457468419453	2.485145746841926	2.485145746841926	2.485145746841926
rxn06759_c	0.0	0.0	0.0	0.0	0.0	0.0	0.0	0.0	0.0	0.0	0.0	0.0	0.0	0.0	0.0	0.0	0.0	0.0	0.0	0.0	0.0	0.0	0.0	0.0	0.0	0.0	0.0	0.0	0.0	0.0	0.0	0.0	0.0	0.0	0.0	0.0	0.0	0.0	0.0	0.0	0.0	0.0	0.0	0.0	0.0	0.0	0.0	0.0	0.0
rxn09108_c	0.0	0.0	0.0	0.0	0.0	0.0	0.0	0.0	0.0	0.0	0.0	0.0	0.0	0.0	0.0	0.0	0.0	0.0	0.0	0.0	0.0	0.0	0.0	0.0	0.0	0.0	0.0	0.0	0.0	0.0	0.0	0.0	0.0	0.0	0.0	0.0	0.0	0.0	0.0	0.0	0.0	0.0	0.0	0.0	0.0	0.0	0.0	0.0	0.0
rxn01513_c	2.3728711730605787	2.2487136167747908	2.2565123381324668	2.2565123381324685	2.2565123381324685	2.2565123381324685	2.2565131831383702	2.2565123381324685	2.2565123381324685	2.2565123381324685	2.2565123381324685	2.2565123381324685	2.2565123381324685	2.2565123381324685	2.2565123381324685	2.1117771007101616	2.2565123381324863	2.2565123381324685	2.2565123381324668	2.2565123381324685	2.2565123381324685	2.2565123381324668	2.2565123381324685	2.2565123381324685	2.2565123381324685	2.2565123381324685	2.111777100710162	2.2565123381324863	2.2368251904222123	2.2565123381324668	2.2565123381324685	2.2565123381324685	2.2565123381324685	2.256512338132482	2.111777100710162	2.2565123381324863	2.2565123381324668	2.2565123381324685	2.1117771007101616	2.2565123381324668	2.2565123381324685	2.2565123381324668	2.2565123381324685	2.2565123381324685	2.200603332684174	2.2565123381324863	2.2565123381324685	2.2565123381324685	2.2565123381324685
rxn08307_c	0.026132942434628603	0.02476556846670519	0.024851457468419238	0.02485145746841926	0.02485145746841926	0.02485145746841926	0.024851466774651654	0.02485145746841926	0.02485145746841926	0.02485145746841926	0.02485145746841926	0.02485145746841926	0.02485145746841926	0.02485145746841926	0.02485145746841926	0.023257457056279313	0.024851457468419453	0.02485145746841926	0.024851457468419238	0.02485145746841926	0.02485145746841926	0.024851457468419238	0.02485145746841926	0.02485145746841926	0.02485145746841926	0.02485145746841926	0.023257457056279317	0.024851457468419453	0.02463463866103758	0.024851457468419238	0.02485145746841926	0.02485145746841926	0.02485145746841926	0.024851457468419404	0.023257457056279317	0.024851457468419453	0.024851457468419238	0.02485145746841926	0.023257457056279313	0.024851457468419238	0.02485145746841926	0.024851457468419238	0.02485145746841926	0.02485145746841926	0.02423571952295346	0.024851457468419453	0.02485145746841926	0.02485145746841926	0.02485145746841926
rxn06517_c	0.0	0.0	0.0	0.0	0.0	0.0	0.0	0.0	0.0	0.0	0.0	0.0	0.0	0.0	0.0	0.0	0.0	0.0	0.0	0.0	0.0	0.0	0.0	0.0	0.0	0.0	0.0	0.0	0.0	0.0	0.0	0.0	0.0	0.0	0.0	0.0	0.0	0.0	0.0	0.0	0.0	0.0	0.0	0.0	0.0	0.0	0.0	0.0	0.0
rxn08657_c	1000.0	0.0	0.9013280152978264	0.9013280152973948	0.901328015297618	0.9013280152976222	0.9013267976163941	0.8308305150800379	0.9013280152977359	1.6192405061950375	0.9327951607333489	0.9327951607333489	0.9327951607333489	0.9327951607335763	0.9327951607333039	19.33922889990623	0.9300002422945982	1.1454328600161823	0.9013280152978264	0.9013280152973948	0.8977366470096482	0.9013280152978264	0.9013280152973948	0.9013280152977359	0.9013280152977359	0.9013280152977359	0.0	0.9300002422945982	0.0	0.0	0.9013280152975085	0.9013280152976222	0.9013280152976222	0.8308305150805076	232.0789718878738	0.9300002422945982	0.9013280152978264	0.9013280152978496	45.9604195116616	0.9013280152978264	0.9013280152978496	0.9013280152978264	0.9013280152978496	0.9013280152975085	0.0	0.9300002422945982	0.930000242294933	0.9300002422944544	0.9300002422944544
rxn08849_c	0.0	0.0	0.0	0.0	0.0	0.0	0.0	0.0	0.0	0.0	0.0	0.0	0.0	0.0	0.0	0.0	0.0	0.0	0.0	0.0	0.0	0.0	0.0	0.0	0.0	0.0	0.0	0.0	0.0	0.0	0.0	0.0	0.0	0.0	0.0	0.0	0.0	0.0	0.0	0.0	0.0	0.0	0.0	0.0	0.0	0.0	0.0	0.0	0.0
rxn00686_c	-2.3728711730605028	-2.2487136167748076	-2.2565123381324668	-2.2565123381324685	-2.2565123381324685	-2.2565123381324685	-2.2565131831383702	-2.2565123381324685	-2.2565123381324685	-2.2565123381324685	-2.2565123381324685	-2.2565123381324685	-2.2565123381324685	-2.2565123381324685	-2.2565123381324685	-2.1117771007101616	-2.2565123381324863	-2.2565123381324685	-2.2565123381324668	-2.2565123381324685	-2.2565123381324685	-2.2565123381324668	-2.2565123381324685	-2.2565123381324685	-2.2565123381324685	-2.2565123381324685	-2.111777100710162	-2.2565123381324863	-2.2368251904222123	-2.2565123381324668	-2.2565123381324685	-2.2565123381324685	-2.2565123381324685	-2.256512338132482	-2.111777100710162	-2.2565123381324863	-2.2565123381324668	-2.2565123381324685	-2.1117771007101616	-2.2565123381324668	-2.2565123381324685	-2.2565123381324668	-2.2565123381324685	-2.2565123381324685	-2.200603332684174	-2.2565123381324863	-2.2565123381324685	-2.2565123381324685	-2.2565123381324685
rxn09112_c	0.0	0.0	0.0	0.0	0.0	0.0	0.0	0.0	0.0	0.0	0.0	0.0	0.0	0.0	0.0	0.0	0.0	0.0	0.0	0.0	0.0	0.0	0.0	0.0	0.0	0.0	0.0	0.0	0.0	0.0	0.0	0.0	0.0	0.0	0.0	0.0	0.0	0.0	0.0	0.0	0.0	0.0	0.0	0.0	0.0	0.0	0.0	0.0	0.0
rxn00157_c	0.0	-382.7019491722332	-373.79806441642575	-373.7980644164251	-373.7980644164253	-373.7980644164256	-373.7978676318339	-373.17544644267014	-373.79806441642506	-374.8772035306041	-373.836061875714	-373.836061875714	-373.836061875714	-373.83606187571297	-373.8360618757125	-417.4496170728687	-373.83268693342706	-374.09906634137076	-373.79806441642575	-373.7980644164251	-373.78963917194767	-373.79806441642575	-373.7980644164251	-373.79806441642506	-373.79806441642506	-373.79806441642506	-278.49643122235113	-373.83268693342706	-385.7984153161075	-373.72070373976845	-373.7980644164254	-373.7980644164256	-373.7980644164256	-373.1754464426667	-265.7657078807906	-373.83268693342706	-373.79806441642575	-373.79806441642586	-578.2042108028742	-373.79806441642575	-373.79806441642586	-373.79806441642575	-373.79806441642586	-373.79806441642575	-353.5081357170744	-373.83268693342706	-373.83268693343206	-373.83268693343166	-373.83268693343166
rxn01236_c	-1000.0	-1000.0	-1000.0	-1000.0	-1000.0	-1000.0	-1000.0	-1000.0	-1000.0	-1000.0	-1000.0	-1000.0	-1000.0	-1000.0	-1000.0	-977.8417499118905	-1000.0	-1000.0	-1000.0	-1000.0	-1000.0	-1000.0	-1000.0	-1000.0	-1000.0	-1000.0	-1000.0	-1000.0	-999.3656646878717	-1000.0	-1000.0	-1000.0	-1000.0	-1000.0	-941.8833342283643	-1000.0	-1000.0	-1000.0	-938.5932193547062	-1000.0	-1000.0	-1000.0	-1000.0	-1000.0	-990.3289838295846	-1000.0	-1000.0	-1000.0	-1000.0
rxn05289_c	957.5122102183691	304.4942362562856	312.83832526052794	312.8383252605315	312.8383252605315	312.8383252605299	312.83928278657424	317.58057609382286	312.8383252605306	314.5572991643752	312.9135516506193	312.9135516506193	312.9135516506193	312.91355165062294	312.91355165062123	220.9404714034954	312.9068700269372	313.4219699296829	312.83832526052794	312.8383252605315	312.83480622859906	312.83832526052794	312.8383252605315	312.8383252605306	312.8383252605306	312.8383252605306	147.75293685445962	312.9068700269372	303.51370613675635	312.8036457650721	312.83832526053186	312.8383252605299	312.8383252605299	317.580576093841	425.0726336049745	312.9068700269372	312.83832526052794	312.8383252605315	765.1367443060877	312.83832526052794	312.8383252605315	312.83832526052794	312.8383252605315	312.8383252605304	259.0826102421255	312.9068700269372	312.90687002692107	312.9068700269173	312.9068700269173
rxn00933_c	308.7532417612453	-5.428612607896866	-5.447439477077497	-5.447439477077502	-5.447439477077502	-5.447439477077502	-5.447441517003643	-5.447439477077502	-5.447439477077502	-5.447439477077502	-5.447439477077502	-5.447439477077502	-5.447439477077502	-5.447439477077502	-5.447439477077502	-5.098034586736426	-5.447439477077544	-5.447439477077502	-5.447439477077497	-5.447439477077502	-5.447439477077502	-5.447439477077497	-5.447439477077502	-5.447439477077502	-5.447439477077502	-5.447439477077502	-5.098034586736427	-5.447439477077544	-5.399912794499438	-5.447439477077497	-5.447439477077502	-5.447439477077502	-5.447439477077502	-5.447439477077534	-5.098034586736427	-5.447439477077544	-5.447439477077497	-5.447439477077502	-5.098034586736426	-5.447439477077497	-5.447439477077502	-5.447439477077497	-5.447439477077502	-5.447439477077502	-5.312469719431399	-5.447439477077544	-5.447439477077502	-5.447439477077502	-5.447439477077502
rxn00293_c	-552.6750994777462	-416.5481579982214	-432.66579968413424	-432.6657996841344	-432.6657996841344	-432.66579968413436	-432.66585159102806	-435.7970833251552	-432.66579968413436	-432.6657996841344	-432.6657996841344	-432.6657996841344	-432.6657996841344	-432.6657996841344	-432.6657996841344	-867.3651175014778	-432.66579968413544	-432.6657996841344	-432.66579968413424	-432.6657996841344	-432.77501914137287	-432.66579968413424	-432.6657996841344	-432.66579968413436	-432.66579968413436	-432.66579968413436	-452.7338375932931	-432.66579968413544	-423.3136443591108	-432.66579968413424	-432.6657996841344	-432.66579968413436	-432.66579968413436	-435.79708332515605	-628.498354859027	-432.66579968413544	-432.66579968413424	-432.6657996841344	-772.3588788905254	-432.66579968413424	-432.6657996841344	-432.66579968413424	-432.6657996841344	-432.66579968413436	-404.58887039611005	-432.66579968413544	-432.6657996841344	-432.6657996841344	-432.6657996841344
rxn00741_c	1000.0	1000.0	1000.0	1000.0	1000.0	1000.0	1000.0	1000.0	1000.0	999.6658847013251	1000.0	1000.0	1000.0	1000.0	1000.0	990.9215980814158	1000.0	999.9901791468338	1000.0	1000.0	1000.0	1000.0	1000.0	1000.0	1000.0	1000.0	945.4419196565755	1000.0	998.4459329175788	1000.0	1000.0	1000.0	1000.0	1000.0	955.611178984288	1000.0	1000.0	1000.0	992.8799330417125	1000.0	1000.0	1000.0	1000.0	1000.0	997.7310032031504	1000.0	1000.0	1000.0	1000.0
EX_cpd00276_e	62.71906184301088	0.0	14.672891905912728	14.67289190591282	14.67289190591282	14.672891905912778	14.67291424087054	14.67289190591282	14.672891905912778	14.672891905912138	14.67289190591282	14.67289190591282	14.67289190591282	14.672891905912778	14.67289190591282	55.81789693507036	14.672891905913254	14.67289190591282	14.672891905912728	14.67289190591282	14.67289190591282	14.672891905912728	14.67289190591282	14.672891905912778	14.672891905912778	14.672891905912778	59.4002572092902	14.672891905913254	0.0	14.672891905912728	14.67289190591282	14.672891905912778	14.672891905912778	14.672891905913133	55.81789693507036	14.672891905913254	14.672891905912728	14.67289190591282	277.51623074290455	14.672891905912728	14.67289190591282	14.672891905912728	14.67289190591282	14.672891905912778	-14.351577792771536	14.672891905913254	14.67289190591282	14.672891905912138	14.672891905912138
EX_cpd00971_e	-0.10453176973817335	-0.09906227386545652	-0.09940582987371727	-0.09940582987367703	-0.09940582987367703	-0.09940582987367703	-0.09940586709859645	-0.09940582987367703	-0.09940582987367703	-0.09940582987367703	-0.09940582987367703	-0.09940582987367703	-0.09940582987367703	-0.09940582987367703	-0.09940582987367703	-0.09302982822511296	-0.09940582987366042	-0.09940582987367703	-0.09940582987371727	-0.09940582987367703	-0.09940582987367703	-0.09940582987371727	-0.09940582987367703	-0.09940582987367703	-0.09940582987367703	-0.09940582987367703	-0.09302982822509875	-0.09940582987366042	-0.0985385546441503	-0.09940582987371727	-0.09940582987367703	-0.09940582987367703	-0.09940582987367703	-0.09940582987360357	-0.09302982822509875	-0.09940582987366042	-0.09940582987371727	-0.09940582987367703	-0.09302982822509875	-0.09940582987371727	-0.09940582987367703	-0.09940582987371727	-0.09940582987367703	-0.09940582987367703	-0.09694287809181366	-0.09940582987366042	-0.09940582987367703	-0.09940582987367703	-0.09940582987367703
EX_cpd00051_e	-6.690033263254463	-6.339985527470731	-6.361973111915325	-6.36197311191533	-6.36197311191533	-6.36197311191533	-6.361975494310824	-6.36197311191533	-6.36197311191533	-6.36197311191533	-6.36197311191533	-6.36197311191533	-6.36197311191533	-6.36197311191533	-6.36197311191533	-5.953909006407504	-6.361973111915379	-6.36197311191533	-6.361973111915325	-6.36197311191533	-6.36197311191533	-6.361973111915325	-6.36197311191533	-6.36197311191533	-6.36197311191533	-6.36197311191533	-5.953909006407505	-6.361973111915379	-6.306467497225621	-6.361973111915325	-6.36197311191533	-6.36197311191533	-6.36197311191533	-6.3619731119153675	-5.953909006407505	-6.361973111915379	-6.361973111915325	-6.36197311191533	-5.953909006407504	-6.361973111915325	-6.36197311191533	-6.361973111915325	-6.36197311191533	-6.36197311191533	-6.204344197876086	-6.361973111915379	-6.36197311191533	-6.36197311191533	-6.36197311191533
EX_cpd10515_e	-0.10453176973840073	-0.09906227386670707	-0.09940582987367695	-0.09940582987367703	-0.09940582987367703	-0.09940582987367703	-0.09940586709860663	-0.09940582987367703	-0.09940582987367703	-0.09940582987367703	-0.09940582987367703	-0.09940582987367703	-0.09940582987367703	-0.09940582987367703	-0.09940582987367703	-0.09302982822511725	-0.0994058298736778	-0.09940582987367703	-0.09940582987367695	-0.09940582987367703	-0.09940582987367703	-0.09940582987367695	-0.09940582987367703	-0.09940582987367703	-0.09940582987367703	-0.09940582987367703	-0.09302982822511727	-0.0994058298736778	-0.09853855464415032	-0.09940582987367695	-0.09940582987367703	-0.09940582987367703	-0.09940582987367703	-0.09940582987367762	-0.09302982822511727	-0.0994058298736778	-0.09940582987367695	-0.09940582987367703	-0.09302982822511725	-0.09940582987367695	-0.09940582987367703	-0.09940582987367695	-0.09940582987367703	-0.09940582987367703	-0.09694287809181384	-0.0994058298736778	-0.09940582987367703	-0.09940582987367703	-0.09940582987367703
EX_cpd00009_e	-81.72905075118194	841.191179109727	838.4023863781636	838.4023863781644	838.4023863781634	838.4023863781649	838.4024347558743	838.3109965400649	838.4023863781649	837.8803380307346	838.3777764068637	838.3777764068637	838.3777764068637	838.3777764068626	838.3777764068635	424.89155774864025	838.3799622696679	838.2126344226624	838.4023863781636	838.4023863781644	838.4066960031926	838.4023863781636	838.4023863781644	838.4023863781649	838.4023863781649	838.4023863781649	899.746803134331	838.3799622696679	822.3420395198407	838.4275655019246	838.4023863781639	838.4023863781649	838.4023863781649	838.3109965400654	595.5195223173097	838.3799622696679	838.4023863781636	838.4023863781647	1000.0	838.4023863781636	838.4023863781647	838.4023863781636	838.4023863781647	838.4023863781649	821.7865237659523	838.3799622696679	838.379962269662	838.3799622696604	838.3799622696604
EX_cpd00067_e	-1000.0	-643.5179592093127	-719.5006051461067	-719.5006051461021	-719.5006051461029	-719.5006051461013	-719.5017235197281	-722.5024253265899	-719.500605146098	-716.8293825422867	-719.3898415220757	-719.3898415220757	-719.3898415220757	-719.3898415220887	-719.3898415220899	-62.20699626209172	-719.3996795703542	-718.6371235566382	-719.5006051461067	-719.5006051461021	-719.5153011836702	-719.5006051461067	-719.5006051461021	-719.500605146098	-719.500605146098	-719.500605146098	-1000.0	-719.3996795703542	-593.8426082148744	-719.4911172070118	-719.5006051460981	-719.5006051461013	-719.5006051461013	-722.5024253266142	-1000.0	-719.3996795703542	-719.5006051461067	-719.5006051460952	-735.7363721600248	-719.5006051461067	-719.5006051460952	-719.5006051461067	-719.5006051460952	-719.5006051460928	-858.7913475569508	-719.3996795703542	-719.3996795703354	-719.3996795703442	-719.3996795703442
EX_cpd00122_e	1000.0	1000.0	1000.0	1000.0	1000.0	1000.0	1000.0	1000.0	1000.0	1000.0000000000007	1000.0	1000.0	1000.0	1000.0	1000.0	1000.0	1000.0	1000.0	1000.0	1000.0	1000.0	1000.0	1000.0	1000.0	1000.0	1000.0	985.424570098942	1000.0	991.6512431935125	1000.0	1000.0	1000.0	1000.0	1000.0	1000.0	1000.0	1000.0	1000.0	778.301666192166	1000.0	1000.0	1000.0	1000.0	1000.0	1000.0	1000.0	1000.0	1000.0000000000007	1000.0000000000007
EX_cpd00035_e	0.0	319.66686892733856	334.6750213577901	334.6750213577956	334.67502135779694	334.675021357795	334.67462493235826	335.059954477381	334.6750213577968	334.5488446098426	334.668574000425	334.668574000425	334.668574000425	334.668574000425	334.66857400042727	191.82788608865923	334.66914665604713	334.62562114059324	334.6750213577901	334.6750213577956	334.6720419759695	334.6750213577901	334.6750213577956	334.6750213577968	334.6750213577968	334.6750213577968	307.0928042561959	334.66914665604713	307.7678426315806	334.84739124684836	334.6750213577958	334.675021357795	334.675021357795	335.05995447736973	-164.2476840856551	334.66914665604713	334.6750213577901	334.67502135779523	243.09853824640197	334.6750213577901	334.67502135779523	334.6750213577901	334.67502135779523	334.6750213577958	374.54233490684953	334.66914665604713	334.66914665605384	334.66914665605566	334.66914665605566
EX_cpd00220_e	-0.11498494671218396	-0.10896850125334367	-0.10934641286106005	-0.10934641286104473	-0.10934641286104473	-0.10934641286104473	-0.10934645380846729	-0.10934641286104473	-0.10934641286104473	-0.10934641286104473	-0.10934641286104473	-0.10934641286104473	-0.10934641286104473	-0.10934641286104473	-0.10934641286104473	-0.10233281104742403	-0.10934641286104557	-0.10934641286104473	-0.10934641286106005	-0.10934641286104473	-0.10934641286104473	-0.10934641286106005	-0.10934641286104473	-0.10934641286104473	-0.10934641286104473	-0.10934641286104473	-0.10233281104762898	-0.10934641286104557	-0.10839241010856535	-0.10934641286106005	-0.10934641286104473	-0.10934641286104473	-0.10934641286104473	-0.10934641286106071	-0.10233281104762898	-0.10934641286104557	-0.10934641286106005	-0.10934641286104473	-0.10233281104762898	-0.10934641286106005	-0.10934641286104473	-0.10934641286106005	-0.10934641286104473	-0.10934641286104473	-0.10663716590099521	-0.10934641286104557	-0.10934641286104473	-0.10934641286104473	-0.10934641286104473
EX_cpd00117_e	-109.75835822526903	-104.01538756006744	-104.3761213673608	-104.37612136736088	-104.37612136736088	-104.37612136736088	-104.37616045353695	-104.37612136736088	-104.37612136736088	-104.37612136736088	-104.37612136736088	-104.37612136736088	-104.37612136736088	-104.37612136736088	-104.37612136736088	-97.68131963637313	-104.3761213673617	-104.37612136736088	-104.3761213673608	-104.37612136736088	-104.37612136736088	-104.3761213673608	-104.37612136736088	-104.37612136736088	-104.37612136736088	-104.37612136736088	-97.68131963637313	-104.3761213673617	-103.46548237635784	-104.3761213673608	-104.37612136736088	-104.37612136736088	-104.37612136736088	-104.37612136736149	-97.68131963637313	-104.3761213673617	-104.3761213673608	-104.37612136736088	-97.68131963637313	-104.3761213673608	-104.37612136736088	-104.3761213673608	-104.37612136736088	-104.37612136736088	-101.79002199640453	-104.3761213673617	-104.37612136736088	-104.37612136736088	-104.37612136736088
EX_cpd00307_e	1000.0	337.8518850224857	335.1193986342076	335.1193986342044	335.11939863420463	335.11939863420486	335.11909547624794	332.5531228202514	335.11939863420406	335.20005743125967	335.1234731902255	335.1234731902255	335.1234731902255	335.12347319022496	335.12347319022433	317.38056197281014	335.12311128730295	335.1506452373747	335.1193986342076	335.1193986342044	335.1585619719688	335.1193986342076	335.1193986342044	335.11939863420406	335.11939863420406	335.11939863420406	293.9567587371364	335.12311128730295	336.17413302398325	335.14168240282044	335.11939863420446	335.11939863420486	335.11939863420486	332.55312282024653	317.38056197281014	335.12311128730295	335.1193986342076	335.1193986342054	232.9191124450403	335.1193986342076	335.1193986342054	335.1193986342076	335.1193986342054	335.1193986342054	319.8566577204866	335.12311128730295	335.12311128730744	335.1231112873068	335.1231112873068
EX_cpd00254_e	-0.10453176973840073	-0.09906227386670707	-0.09940582987367695	-0.09940582987367703	-0.09940582987367703	-0.09940582987367703	-0.09940586709860663	-0.09940582987367703	-0.09940582987367703	-0.09940582987367703	-0.09940582987367703	-0.09940582987367703	-0.09940582987367703	-0.09940582987367703	-0.09940582987367703	-0.09302982822511725	-0.0994058298736778	-0.09940582987367703	-0.09940582987367695	-0.09940582987367703	-0.09940582987367703	-0.09940582987367695	-0.09940582987367703	-0.09940582987367703	-0.09940582987367703	-0.09940582987367703	-0.09302982822511727	-0.0994058298736778	-0.0985385546441503	-0.09940582987367695	-0.09940582987367703	-0.09940582987367703	-0.09940582987367703	-0.09940582987367762	-0.09302982822511727	-0.0994058298736778	-0.09940582987367695	-0.09940582987367703	-0.09302982822511725	-0.09940582987367695	-0.09940582987367703	-0.09940582987367695	-0.09940582987367703	-0.09940582987367703	-0.09694287809181384	-0.0994058298736778	-0.09940582987367703	-0.09940582987367703	-0.09940582987367703
EX_cpd00205_e	-0.10453176973840073	-0.09906227386670707	-0.09940582987367695	-0.09940582987367703	-0.09940582987367703	-0.09940582987367703	-0.09940586709860663	-0.09940582987367703	-0.09940582987367703	-0.09940582987367703	-0.09940582987367703	-0.09940582987367703	-0.09940582987367703	-0.09940582987367703	-0.09940582987367703	-0.09302982822511725	-0.0994058298736778	-0.09940582987367703	-0.09940582987367695	-0.09940582987367703	-0.09940582987367703	-0.09940582987367695	-0.09940582987367703	-0.09940582987367703	-0.09940582987367703	-0.09940582987367703	-0.09302982822511727	-0.0994058298736778	-0.09853855464415032	-0.09940582987367695	-0.09940582987367703	-0.09940582987367703	-0.09940582987367703	-0.09940582987367762	-0.09302982822511727	-0.0994058298736778	-0.09940582987367695	-0.09940582987367703	-0.09302982822511725	-0.09940582987367695	-0.09940582987367703	-0.09940582987367695	-0.09940582987367703	-0.09940582987367703	-0.09694287809181384	-0.0994058298736778	-0.09940582987367703	-0.09940582987367703	-0.09940582987367703
EX_cpd00305_e	-0.10453176973840073	-0.09906227386670707	-0.09940582987367695	-0.09940582987367703	-0.09940582987367703	-0.09940582987367703	-0.09940586709860663	-0.09940582987367703	-0.09940582987367703	-0.09940582987367703	-0.09940582987367703	-0.09940582987367703	-0.09940582987367703	-0.09940582987367703	-0.09940582987367703	-0.09302982822511725	-0.0994058298736778	-0.09940582987367703	-0.09940582987367695	-0.09940582987367703	-0.09940582987367703	-0.09940582987367695	-0.09940582987367703	-0.09940582987367703	-0.09940582987367703	-0.09940582987367703	-0.09302982822511727	-0.0994058298736778	-0.09853855464415032	-0.09940582987367695	-0.09940582987367703	-0.09940582987367703	-0.09940582987367703	-0.09940582987367762	-0.09302982822511727	-0.0994058298736778	-0.09940582987367695	-0.09940582987367703	-0.09302982822511725	-0.09940582987367695	-0.09940582987367703	-0.09940582987367695	-0.09940582987367703	-0.09940582987367703	-0.09694287809181384	-0.0994058298736778	-0.09940582987367703	-0.09940582987367703	-0.09940582987367703
EX_cpd00065_e	-1.3380066526508472	-1.2679971054941461	-1.2723946223830649	-1.272394622383066	-1.272394622383066	-1.272394622383066	-1.2723950988621648	-1.272394622383066	-1.272394622383066	-1.272394622383066	-1.272394622383066	-1.272394622383066	-1.272394622383066	-1.272394622383066	-1.272394622383066	-1.1907818012815008	-1.2723946223830758	-1.272394622383066	-1.2723946223830649	-1.272394622383066	-1.272394622383066	-1.2723946223830649	-1.272394622383066	-1.272394622383066	-1.272394622383066	-1.272394622383066	-1.190781801281501	-1.2723946223830758	-1.2612934994451241	-1.2723946223830649	-1.272394622383066	-1.272394622383066	-1.272394622383066	-1.2723946223830735	-1.190781801281501	-1.2723946223830758	-1.2723946223830649	-1.272394622383066	-1.1907818012815008	-1.2723946223830649	-1.272394622383066	-1.2723946223830649	-1.272394622383066	-1.272394622383066	-1.2408688395752172	-1.2723946223830758	-1.272394622383066	-1.272394622383066	-1.272394622383066
EX_cpd00149_e	-0.10453176973840073	-0.09906227386670707	-0.09940582987367695	-0.09940582987367703	-0.09940582987367703	-0.09940582987367703	-0.09940586709860663	-0.09940582987367703	-0.09940582987367703	-0.09940582987367703	-0.09940582987367703	-0.09940582987367703	-0.09940582987367703	-0.09940582987367703	-0.09940582987367703	-0.09302982822511725	-0.0994058298736778	-0.09940582987367703	-0.09940582987367695	-0.09940582987367703	-0.09940582987367703	-0.09940582987367695	-0.09940582987367703	-0.09940582987367703	-0.09940582987367703	-0.09940582987367703	-0.09302982822511727	-0.0994058298736778	-0.0985385546441503	-0.09940582987367695	-0.09940582987367703	-0.09940582987367703	-0.09940582987367703	-0.09940582987367762	-0.09302982822511727	-0.0994058298736778	-0.09940582987367695	-0.09940582987367703	-0.09302982822511725	-0.09940582987367695	-0.09940582987367703	-0.09940582987367695	-0.09940582987367703	-0.09940582987367703	-0.09694287809181384	-0.0994058298736778	-0.09940582987367703	-0.09940582987367703	-0.09940582987367703
EX_cpd00099_e	-0.10453176973840073	-0.09906227386670707	-0.09940582987367695	-0.09940582987367703	-0.09940582987367703	-0.09940582987367703	-0.09940586709860663	-0.09940582987367703	-0.09940582987367703	-0.09940582987367703	-0.09940582987367703	-0.09940582987367703	-0.09940582987367703	-0.09940582987367703	-0.09940582987367703	-0.09302982822511725	-0.0994058298736778	-0.09940582987367703	-0.09940582987367695	-0.09940582987367703	-0.09940582987367703	-0.09940582987367695	-0.09940582987367703	-0.09940582987367703	-0.09940582987367703	-0.09940582987367703	-0.09302982822511727	-0.0994058298736778	-0.0985385546441503	-0.09940582987367695	-0.09940582987367703	-0.09940582987367703	-0.09940582987367703	-0.09940582987367762	-0.09302982822511727	-0.0994058298736778	-0.09940582987367695	-0.09940582987367703	-0.09302982822511725	-0.09940582987367695	-0.09940582987367703	-0.09940582987367695	-0.09940582987367703	-0.09940582987367703	-0.09694287809181384	-0.0994058298736778	-0.09940582987367703	-0.09940582987367703	-0.09940582987367703
EX_cpd00226_e	816.6491484897822	655.8351021259718	658.5870616191509	658.5870616191543	660.0765442532926	658.5870616191538	658.5873668870579	661.1533374331073	658.5870616191544	658.506402822099	658.5829870631331	658.5829870631331	658.5829870631331	658.5829870631336	658.5829870631342	623.6904573788504	658.5833489660537	658.555815015984	658.5870616191509	658.5870616191543	658.5478982813896	658.5870616191509	658.5870616191543	658.5870616191544	658.5870616191544	658.5870616191544	607.8018897789067	658.5833489660537	657.4831691847451	658.5647778505377	658.5870616191543	658.5870616191538	658.5870616191538	661.1533374331128	675.9645000035863	658.5833489660537	658.5870616191509	658.5870616191531	-239.57405046864372	658.5870616191509	658.5870616191531	658.5870616191509	658.5870616191531	658.587061619153	668.6484900421974	658.5833489660537	658.5833489660512	658.5833489660517	658.5833489660517
EX_cpd00104_e	-0.10453176973840073	-0.09906227386670707	-0.09940582987367695	-0.09940582987367703	-0.09940582987367703	-0.09940582987367703	-0.09940586709860663	-0.09940582987367703	-0.09940582987367703	-0.09940582987367703	-0.09940582987367703	-0.09940582987367703	-0.09940582987367703	-0.09940582987367703	-0.09940582987367703	-0.09302982822511725	-0.0994058298736778	-0.09940582987367703	-0.09940582987367695	-0.09940582987367703	-0.09940582987367703	-0.09940582987367695	-0.09940582987367703	-0.09940582987367703	-0.09940582987367703	-0.09940582987367703	-0.09302982822511727	-0.0994058298736778	-0.09853855464415032	-0.09940582987367695	-0.09940582987367703	-0.09940582987367703	-0.09940582987367703	-0.09940582987367762	-0.09302982822511727	-0.0994058298736778	-0.09940582987367695	-0.09940582987367703	-0.09302982822511725	-0.09940582987367695	-0.09940582987367703	-0.09940582987367695	-0.09940582987367703	-0.09940582987367703	-0.09694287809181384	-0.0994058298736778	-0.09940582987367703	-0.09940582987367703	-0.09940582987367703
EX_cpd00011_e	902.0042942261374	1000.0	1000.0	1000.0	1000.0	1000.0	1000.0	1000.0	1000.0	1000.0	1000.0	1000.0	1000.0	1000.0	1000.0	892.4212788992979	1000.0	1000.0	1000.0	1000.0	1000.0	1000.0	1000.0	1000.0	1000.0	1000.0	995.219888074971	1000.0	994.8662615065731	1000.0	1000.0	1000.0	1000.0	1000.0	1000.0	1000.0	1000.0	1000.0	1000.0	1000.0	1000.0	1000.0	1000.0	1000.0	1000.0	1000.0	1000.0	1000.0	1000.0
EX_cpd00063_e	-0.10453176973840073	-0.09906227386670707	-0.09940582987367695	-0.09940582987367703	-0.09940582987367703	-0.09940582987367703	-0.09940586709860663	-0.09940582987367703	-0.09940582987367703	-0.09940582987367703	-0.09940582987367703	-0.09940582987367703	-0.09940582987367703	-0.09940582987367703	-0.09940582987367703	-0.09302982822511725	-0.0994058298736778	-0.09940582987367703	-0.09940582987367695	-0.09940582987367703	-0.09940582987367703	-0.09940582987367695	-0.09940582987367703	-0.09940582987367703	-0.09940582987367703	-0.09940582987367703	-0.09302982822511727	-0.0994058298736778	-0.0985385546441503	-0.09940582987367695	-0.09940582987367703	-0.09940582987367703	-0.09940582987367703	-0.09940582987367762	-0.09302982822511727	-0.0994058298736778	-0.09940582987367695	-0.09940582987367703	-0.09302982822511725	-0.09940582987367695	-0.09940582987367703	-0.09940582987367695	-0.09940582987367703	-0.09940582987367703	-0.09694287809181384	-0.0994058298736778	-0.09940582987367703	-0.09940582987367703	-0.09940582987367703
EX_cpd01080_e	-0.052265884869257206	-0.049531136933183006	-0.049702914936838476	-0.04970291493683852	-0.04970291493683852	-0.04970291493683852	-0.04970293354930331	-0.04970291493683852	-0.04970291493683852	-0.04970291493683852	-0.04970291493683852	-0.04970291493683852	-0.04970291493683852	-0.04970291493683852	-0.04970291493683852	-0.04651491411255863	-0.049702914936838906	-0.04970291493683852	-0.049702914936838476	-0.04970291493683852	-0.04970291493683852	-0.049702914936838476	-0.04970291493683852	-0.04970291493683852	-0.04970291493683852	-0.04970291493683852	-0.046514914112558634	-0.049702914936838906	-0.04926927732207516	-0.049702914936838476	-0.04970291493683852	-0.04970291493683852	-0.04970291493683852	-0.04970291493683881	-0.046514914112558634	-0.049702914936838906	-0.049702914936838476	-0.04970291493683852	-0.04651491411255863	-0.049702914936838476	-0.04970291493683852	-0.049702914936838476	-0.04970291493683852	-0.04970291493683852	-0.04847143904590692	-0.049702914936838906	-0.04970291493683852	-0.04970291493683852	-0.04970291493683852
EX_cpd00156_e	-13.714568189671695	-12.996970331315083	-17.31104990497987	-17.311049904980695	-17.311049904980703	-17.311049904980866	-17.311170995725263	-17.74652192118234	-17.31104990498101	-16.77567708321881	-17.283847412411887	-17.283847412411887	-17.283847412411887	-17.283847412412104	-17.283847412412296	-12.205513463135382	-17.286263543493774	-17.102533496615095	-17.31104990497987	-17.311049904980695	-17.32100286819371	-17.31104990497987	-17.311049904980695	-17.31104990498101	-17.31104990498101	-17.31104990498101	-114.34399577249454	-17.286263543493774	-12.928258369312523	-17.289957675842686	-17.311049904980656	-17.311049904980866	-17.311049904980866	-17.746521921183863	-12.205513463135386	-17.286263543493774	-17.31104990497987	-17.311049904980408	-12.205513463135382	-17.31104990497987	-17.311049904980408	-17.31104990497987	-17.311049904980408	-17.31104990498033	-27.940314463064958	-17.286263543493774	-17.28626354349121	-17.286263543491415	-17.286263543491415
EX_cpd00039_e	-50.46793842967611	-47.827265822857726	-47.99313466301123	-47.99313466301127	-47.99313466301127	-47.99313466301127	-47.99315263520728	-47.99313466301127	-47.99313466301127	-47.99313466301127	-47.99313466301127	-47.99313466301127	-47.99313466301127	-47.99313466301127	-47.99313466301127	-44.914801067086614	-47.993134663011645	-47.99313466301127	-47.99313466301123	-47.99313466301127	-47.99313466301127	-47.99313466301123	-47.99313466301127	-47.99313466301127	-47.99313466301127	-47.99313466301127	-44.914801067086614	-47.993134663011645	-47.574414182195774	-47.99313466301123	-47.99313466301127	-47.99313466301127	-47.99313466301127	-47.99313466301156	-44.914801067086614	-47.993134663011645	-47.99313466301123	-47.99313466301127	-44.914801067086614	-47.99313466301123	-47.99313466301127	-47.99313466301123	-47.99313466301127	-47.99313466301127	-46.804021542727725	-47.993134663011645	-47.99313466301127	-47.99313466301127	-47.99313466301127
EX_cpd00393_e	-0.10453176973840073	-0.09906227386670707	-0.09940582987367695	-0.09940582987367703	-0.09940582987367703	-0.09940582987367703	-0.09940586709860663	-0.09940582987367703	-0.09940582987367703	-0.09940582987367703	-0.09940582987367703	-0.09940582987367703	-0.09940582987367703	-0.09940582987367703	-0.09940582987367703	-0.09302982822511725	-0.0994058298736778	-0.09940582987367703	-0.09940582987367695	-0.09940582987367703	-0.09940582987367703	-0.09940582987367695	-0.09940582987367703	-0.09940582987367703	-0.09940582987367703	-0.09940582987367703	-0.09302982822511727	-0.0994058298736778	-0.09853855464415032	-0.09940582987367695	-0.09940582987367703	-0.09940582987367703	-0.09940582987367703	-0.09940582987367762	-0.09302982822511727	-0.0994058298736778	-0.09940582987367695	-0.09940582987367703	-0.09302982822511725	-0.09940582987367695	-0.09940582987367703	-0.09940582987367695	-0.09940582987367703	-0.09940582987367703	-0.09694287809181384	-0.0994058298736778	-0.09940582987367703	-0.09940582987367703	-0.09940582987367703
EX_cpd00322_e	-1000.0	-853.1534349764156	-874.5087460342199	-874.5087460342227	-874.5087460342226	-874.5087460342213	-874.5097147797729	-877.0630044408175	-874.5087460342219	-872.7060247747434	-874.4204195449224	-874.4204195449224	-874.4204195449224	-874.4204195449249	-874.4204195449236	-686.6328519482034	-874.4282647221963	-873.8298013449314	-874.5087460342199	-874.5087460342227	-874.5274294539959	-874.5087460342199	-874.5087460342227	-874.5087460342219	-874.5087460342219	-874.5087460342219	-934.893689259503	-874.4282647221963	-848.8853577894588	-874.6538801296114	-874.5087460342224	-874.5087460342213	-874.5087460342213	-877.0630044408355	-475.89474910756746	-874.4282647221963	-874.5087460342199	-874.5087460342214	-977.7285743838	-874.5087460342199	-874.5087460342214	-874.5087460342199	-874.5087460342214	-874.5087460342204	-913.655123347002	-874.4282647221963	-874.4282647221775	-874.4282647221767	-874.4282647221767
EX_cpd00030_e	-0.10453176973840073	-0.09906227386670707	-0.09940582987367695	-0.09940582987367703	-0.09940582987367703	-0.09940582987367703	-0.09940586709860663	-0.09940582987367703	-0.09940582987367703	-0.09940582987367703	-0.09940582987367703	-0.09940582987367703	-0.09940582987367703	-0.09940582987367703	-0.09940582987367703	-0.09302982822511725	-0.0994058298736778	-0.09940582987367703	-0.09940582987367695	-0.09940582987367703	-0.09940582987367703	-0.09940582987367695	-0.09940582987367703	-0.09940582987367703	-0.09940582987367703	-0.09940582987367703	-0.09302982822511727	-0.0994058298736778	-0.0985385546441503	-0.09940582987367695	-0.09940582987367703	-0.09940582987367703	-0.09940582987367703	-0.09940582987367762	-0.09302982822511727	-0.0994058298736778	-0.09940582987367695	-0.09940582987367703	-0.09302982822511725	-0.09940582987367695	-0.09940582987367703	-0.09940582987367695	-0.09940582987367703	-0.09940582987367703	-0.09694287809181384	-0.0994058298736778	-0.09940582987367703	-0.09940582987367703	-0.09940582987367703
rxn05669_c	13.714568189671695	12.996970331315083	17.31104990497987	17.311049904980695	17.311049904980703	17.311049904980866	17.311170995725263	17.74652192118234	17.31104990498101	16.77567708321881	17.283847412411887	17.283847412411887	17.283847412411887	17.283847412412104	17.283847412412296	12.205513463135382	17.286263543493774	17.102533496615095	17.31104990497987	17.311049904980695	17.32100286819371	17.31104990497987	17.311049904980695	17.31104990498101	17.31104990498101	17.31104990498101	114.34399577249454	17.286263543493774	12.928258369312523	17.289957675842686	17.311049904980656	17.311049904980866	17.311049904980866	17.746521921183863	12.205513463135386	17.286263543493774	17.31104990497987	17.311049904980408	12.205513463135382	17.31104990497987	17.311049904980408	17.31104990497987	17.311049904980408	17.31104990498033	27.940314463064958	17.286263543493774	17.28626354349121	17.286263543491415	17.286263543491415
rxn05244_c	1000.0	853.1534349764156	874.5087460342199	874.5087460342227	874.5087460342226	874.5087460342213	874.5097147797729	877.0630044408175	874.5087460342219	872.7060247747434	874.4204195449224	874.4204195449224	874.4204195449224	874.4204195449249	874.4204195449236	686.6328519482034	874.4282647221963	873.8298013449314	874.5087460342199	874.5087460342227	874.5274294539959	874.5087460342199	874.5087460342227	874.5087460342219	874.5087460342219	874.5087460342219	934.893689259503	874.4282647221963	848.8853577894588	874.6538801296114	874.5087460342224	874.5087460342213	874.5087460342213	877.0630044408355	475.89474910756746	874.4282647221963	874.5087460342199	874.5087460342214	977.7285743838	874.5087460342199	874.5087460342214	874.5087460342199	874.5087460342214	874.5087460342204	913.655123347002	874.4282647221963	874.4282647221775	874.4282647221767	874.4282647221767
EX_cpd00644_e	-0.21951671645058468	-0.20803077512013518	-0.2087522427346823	-0.20875224273467552	-0.2087522427346637	-0.2087522427346637	-0.20875232090707427	-0.2087522427346637	-0.20875224273466353	-0.20875224273470394	-0.20875224273466353	-0.20875224273466353	-0.20875224273466353	-0.2087522427346637	-0.20875224273454984	-0.1953626392728623	-0.20875224273472415	-0.20875224273472054	-0.2087522427346823	-0.20875224273467552	-0.2087522427346637	-0.2087522427346823	-0.20875224273467552	-0.20875224273466353	-0.20875224273466353	-0.20875224273466353	-0.19536263927240757	-0.20875224273472415	-0.20693096475271458	-0.20875224273477733	-0.208752242734701	-0.2087522427346637	-0.2087522427346637	-0.2087522427346643	-0.19536263927286232	-0.20875224273472415	-0.2087522427346823	-0.20875224273467552	-0.19536263927240755	-0.2087522427346823	-0.20875224273467552	-0.2087522427346823	-0.20875224273467552	-0.20875224273466353	-0.2035800439942871	-0.20875224273472415	-0.20875224273466353	-0.20875224273467552	-0.20875224273467552
R03018_c	0.21951671645053705	0.20803077512013518	0.2087522427346823	0.20875224273467552	0.2087522427346637	0.2087522427346637	0.20875232090707427	0.2087522427346637	0.20875224273466353	0.20875224273470394	0.20875224273466353	0.20875224273466353	0.20875224273466353	0.2087522427346637	0.20875224273454984	0.1953626392728623	0.20875224273472415	0.20875224273472054	0.2087522427346823	0.20875224273467552	0.2087522427346637	0.2087522427346823	0.20875224273467552	0.20875224273466353	0.20875224273466353	0.20875224273466353	0.19536263927240757	0.20875224273472415	0.20693096475271458	0.20875224273477733	0.208752242734701	0.2087522427346637	0.2087522427346637	0.2087522427346643	0.19536263927286232	0.20875224273472415	0.2087522427346823	0.20875224273467552	0.19536263927240755	0.2087522427346823	0.20875224273467552	0.2087522427346823	0.20875224273467552	0.20875224273466353	0.2035800439942871	0.20875224273472415	0.20875224273466353	0.20875224273467552	0.20875224273467552
EX_cpd00263_e	-0.10453176973840073	-0.09906227386670707	-0.09940582987367695	-0.09940582987367703	-0.09940582987367703	-0.09940582987367703	-0.09940586709860663	-0.09940582987367703	-0.09940582987367703	-0.09940582987367703	-0.09940582987367703	-0.09940582987367703	-0.09940582987367703	-0.09940582987367703	-0.09940582987367703	-0.09302982822511725	-0.0994058298736778	-0.09940582987367703	-0.09940582987367695	-0.09940582987367703	-0.09940582987367703	-0.09940582987367695	-0.09940582987367703	-0.09940582987367703	-0.09940582987367703	-0.09940582987367703	-0.09302982822511727	-0.0994058298736778	-0.09853855464415032	-0.09940582987367695	-0.09940582987367703	-0.09940582987367703	-0.09940582987367703	-0.09940582987367762	-0.09302982822511727	-0.0994058298736778	-0.09940582987367695	-0.09940582987367703	-0.09302982822511725	-0.09940582987367695	-0.09940582987367703	-0.09940582987367695	-0.09940582987367703	-0.09940582987367703	-0.09694287809181384	-0.0994058298736778	-0.09940582987367703	-0.09940582987367703	-0.09940582987367703
COG3601_c	0.10453176973835149	0.09906227386673087	0.09940582987367695	0.09940582987367703	0.09940582987367703	0.09940582987367703	0.09940586709860663	0.09940582987367703	0.09940582987367703	0.09940582987367703	0.09940582987367703	0.09940582987367703	0.09940582987367703	0.09940582987367703	0.09940582987367703	0.09302982822511725	0.0994058298736778	0.09940582987367703	0.09940582987367695	0.09940582987367703	0.09940582987367703	0.09940582987367695	0.09940582987367703	0.09940582987367703	0.09940582987367703	0.09940582987367703	0.09302982822511727	0.0994058298736778	0.09853855464415032	0.09940582987367695	0.09940582987367703	0.09940582987367703	0.09940582987367703	0.09940582987367762	0.09302982822511727	0.0994058298736778	0.09940582987367695	0.09940582987367703	0.09302982822511725	0.09940582987367695	0.09940582987367703	0.09940582987367695	0.09940582987367703	0.09940582987367703	0.09694287809181384	0.0994058298736778	0.09940582987367703	0.09940582987367703	0.09940582987367703
rxn05255_c	0.10453176973840073	0.09906227386673087	0.09940582987367695	0.09940582987367703	0.09940582987367703	0.09940582987367703	0.09940586709860663	0.09940582987367703	0.09940582987367703	0.09940582987367703	0.09940582987367703	0.09940582987367703	0.09940582987367703	0.09940582987367703	0.09940582987367703	0.09302982822511725	0.0994058298736778	0.09940582987367703	0.09940582987367695	0.09940582987367703	0.09940582987367703	0.09940582987367695	0.09940582987367703	0.09940582987367703	0.09940582987367703	0.09940582987367703	0.09302982822511727	0.0994058298736778	0.09853855464415032	0.09940582987367695	0.09940582987367703	0.09940582987367703	0.09940582987367703	0.09940582987367762	0.09302982822511727	0.0994058298736778	0.09940582987367695	0.09940582987367703	0.09302982822511725	0.09940582987367695	0.09940582987367703	0.09940582987367695	0.09940582987367703	0.09940582987367703	0.09694287809181384	0.0994058298736778	0.09940582987367703	0.09940582987367703	0.09940582987367703
rxn08168_c	-333.33333333333337	-333.33333333333337	-333.3333333333334	-333.3333333333333	-333.3333333333333	-333.3333333333342	-333.3333333333334	-333.3333333333342	-333.3333333333342	-333.3333333333342	-333.3333333333342	-333.3333333333342	-333.3333333333342	-333.3333333333333	-333.3333333333333	-328.03212847075184	-333.33333333333485	-333.3333333333333	-333.3333333333334	-333.3333333333333	-333.3333333333333	-333.3333333333334	-333.3333333333333	-333.3333333333342	-333.3333333333342	-333.3333333333342	-333.3333333333333	-333.33333333333485	-332.7658702811859	-333.3333333333333	-333.3333333333333	-333.3333333333342	-333.3333333333342	-333.3333333333333	-333.3333333333333	-333.33333333333485	-333.3333333333334	-333.3333333333333	-333.3333333333333	-333.3333333333334	-333.3333333333333	-333.3333333333334	-333.3333333333333	-333.3333333333342	-319.9993104088994	-333.33333333333485	-333.3333333333333	-333.3333333333342	-333.3333333333342
rxn27328_c	0.0	0.0	0.0	0.0	0.0	0.0	0.0	0.0	0.0	0.0	0.0	0.0	0.0	0.0	0.0	0.0	0.0	0.0	0.0	0.0	0.0	0.0	0.0	0.0	0.0	0.0	0.0	0.0	0.0	0.0	0.0	0.0	0.0	0.0	0.0	0.0	0.0	0.0	0.0	0.0	0.0	0.0	0.0	0.0	0.0	0.0	0.0	0.0	0.0
rxn29571_c	0.0	0.0	0.0	0.0	0.0	0.0	0.0	0.0	0.0	0.0	0.0	0.0	0.0	0.0	0.0	0.0	0.0	0.0	0.0	0.0	0.0	0.0	0.0	0.0	0.0	0.0	0.0	0.0	0.0	0.0	0.0	0.0	0.0	0.0	0.0	0.0	0.0	0.0	0.0	0.0	0.0	0.0	0.0	0.0	0.0	0.0	0.0	0.0	0.0
EX_cpd00492_e	-753.6468346590035	-120.85597411741162	-135.9480043517986	-135.94800435179877	-135.94800435179877	-135.94800435179874	-135.94807210117062	-135.94800435179877	-135.94800435179874	-135.94800435179877	-135.94800435179877	-135.94800435179877	-135.94800435179877	-135.94800435179877	-135.94800435179877	-542.083214536501	-135.9480043518002	-135.94800435179877	-135.9480043517986	-135.94800435179877	-135.94800435179877	-135.9480043517986	-135.94800435179877	-135.94800435179874	-135.94800435179874	-135.94800435179874	-175.04797394202598	-135.9480043518002	-129.35673202381184	-135.9480043517986	-135.94800435179877	-135.94800435179874	-135.94800435179874	-135.94800435179985	-350.71015839671213	-135.9480043518002	-135.9480043517986	-135.94800435179877	-494.6730152392581	-135.9480043517986	-135.94800435179877	-135.9480043517986	-135.94800435179877	-135.94800435179874	-118.27031127201289	-135.9480043518002	-135.94800435179877	-135.9480043517988	-135.9480043517988
rxn05486_c	753.6468346590035	120.85597411741162	135.9480043517986	135.94800435179877	135.94800435179877	135.94800435179874	135.94807210117062	135.94800435179877	135.94800435179874	135.94800435179877	135.94800435179877	135.94800435179877	135.94800435179877	135.94800435179877	135.94800435179877	542.083214536501	135.9480043518002	135.94800435179877	135.9480043517986	135.94800435179877	135.94800435179877	135.9480043517986	135.94800435179877	135.94800435179874	135.94800435179874	135.94800435179874	175.04797394202598	135.9480043518002	129.35673202381184	135.9480043517986	135.94800435179877	135.94800435179874	135.94800435179874	135.94800435179985	350.71015839671213	135.9480043518002	135.9480043517986	135.94800435179877	494.6730152392581	135.9480043517986	135.94800435179877	135.9480043517986	135.94800435179877	135.94800435179874	118.27031127201289	135.9480043518002	135.94800435179877	135.9480043517988	135.9480043517988
rxn01484_c	-373.88192442178536	-1000.0	-985.3271080940873	-985.3271080940872	-985.3271080940872	-985.3271080940872	-985.3270857591294	-985.3271080940872	-985.3271080940872	-985.3271080940879	-985.3271080940872	-985.3271080940872	-985.3271080940872	-985.3271080940872	-985.3271080940872	-571.413175898142	-985.3271080940867	-985.3271080940872	-985.3271080940873	-985.3271080940872	-985.3271080940872	-985.3271080940873	-985.3271080940872	-985.3271080940872	-985.3271080940872	-985.3271080940872	-923.8729865915591	-985.3271080940867	-982.5115478355641	-985.3271080940873	-985.3271080940872	-985.3271080940872	-985.3271080940872	-985.3271080940868	-762.786232037931	-985.3271080940867	-985.3271080940873	-985.3271080940872	-397.12504138755065	-985.3271080940873	-985.3271080940872	-985.3271080940873	-985.3271080940872	-985.3271080940872	-1000.0	-985.3271080940867	-985.3271080940872	-985.3271080940879	-985.3271080940879
EX_cpd05161_e		-0.012382784233295752	-0.012425728734209619	-0.01242572873420963	-0.01242572873420963	-0.01242572873420963	-0.012425733387325827	-0.01242572873420963	-0.01242572873420963	-0.01242572873420963	-0.01242572873420963	-0.01242572873420963	-0.01242572873420963	-0.01242572873420963	-0.01242572873420963	-0.011628728528139657	-0.012425728734209726	-0.01242572873420963	-0.012425728734209619	-0.01242572873420963	-0.01242572873420963	-0.012425728734209619	-0.01242572873420963	-0.01242572873420963	-0.01242572873420963	-0.01242572873420963	-0.011628728528139658	-0.012425728734209726	-0.01231731933051879	-0.012425728734209619	-0.01242572873420963	-0.01242572873420963	-0.01242572873420963	-0.012425728734209702	-0.011628728528139658	-0.012425728734209726	-0.012425728734209619	-0.01242572873420963	-0.011628728528139657	-0.012425728734209619	-0.01242572873420963	-0.012425728734209619	-0.01242572873420963	-0.01242572873420963	-0.01211785976147673	-0.012425728734209726	-0.01242572873420963	-0.01242572873420963	-0.01242572873420963
rxn12619_c	0.0	0.012382784233295752	0.012425728734209619	0.01242572873420963	0.01242572873420963	0.01242572873420963	0.012425733387325827	0.01242572873420963	0.01242572873420963	0.01242572873420963	0.01242572873420963	0.01242572873420963	0.01242572873420963	0.01242572873420963	0.01242572873420963	0.011628728528139657	0.012425728734209726	0.01242572873420963	0.012425728734209619	0.01242572873420963	0.01242572873420963	0.012425728734209619	0.01242572873420963	0.01242572873420963	0.01242572873420963	0.01242572873420963	0.011628728528139658	0.012425728734209726	0.01231731933051879	0.012425728734209619	0.01242572873420963	0.01242572873420963	0.01242572873420963	0.012425728734209702	0.011628728528139658	0.012425728734209726	0.012425728734209619	0.01242572873420963	0.011628728528139657	0.012425728734209619	0.01242572873420963	0.012425728734209619	0.01242572873420963	0.01242572873420963	0.01211785976147673	0.012425728734209726	0.01242572873420963	0.01242572873420963	0.01242572873420963
ID010_c		0.012382784233295752	0.012425728734209619	0.01242572873420963	0.01242572873420963	0.01242572873420963	0.012425733387325827	0.01242572873420963	0.01242572873420963	0.01242572873420963	0.01242572873420963	0.01242572873420963	0.01242572873420963	0.01242572873420963	0.01242572873420963	0.011628728528139657	0.012425728734209726	0.01242572873420963	0.012425728734209619	0.01242572873420963	0.01242572873420963	0.012425728734209619	0.01242572873420963	0.01242572873420963	0.01242572873420963	0.01242572873420963	0.011628728528139658	0.012425728734209726	0.01231731933051879	0.012425728734209619	0.01242572873420963	0.01242572873420963	0.01242572873420963	0.012425728734209702	0.011628728528139658	0.012425728734209726	0.012425728734209619	0.01242572873420963	0.011628728528139657	0.012425728734209619	0.01242572873420963	0.012425728734209619	0.01242572873420963	0.01242572873420963	0.01211785976147673	0.012425728734209726	0.01242572873420963	0.01242572873420963	0.01242572873420963
EX_cpd00107_e	-250.87066542035734	-18.029333843745007	-18.091861037009203	-18.09186103700922	-18.09186103700922	-18.09186103700922	-18.091867811946408	-18.09186103700922	-18.09186103700922	-18.09186103700922	-18.09186103700922	-18.09186103700922	-18.09186103700922	-18.09186103700922	-18.09186103700922	-16.931428736971338	-18.09186103700936	-18.09186103700922	-18.091861037009203	-18.09186103700922	-18.09186103700922	-18.091861037009203	-18.09186103700922	-18.09186103700922	-18.09186103700922	-18.09186103700922	-16.93142873697134	-18.09186103700936	-17.93401694523536	-18.091861037009203	-18.09186103700922	-18.09186103700922	-18.09186103700922	-18.091861037009327	-16.93142873697134	-18.09186103700936	-18.091861037009203	-18.09186103700922	-16.931428736971338	-18.091861037009203	-18.09186103700922	-18.091861037009203	-18.09186103700922	-18.09186103700922	-17.64360381271012	-18.09186103700936	-18.09186103700922	-18.09186103700922	-18.09186103700922
rxn05243_c	250.87066542035737	18.029333843745007	18.091861037009203	18.09186103700922	18.09186103700922	18.09186103700922	18.091867811946408	18.09186103700922	18.09186103700922	18.09186103700922	18.09186103700922	18.09186103700922	18.09186103700922	18.09186103700922	18.09186103700922	16.931428736971338	18.09186103700936	18.09186103700922	18.091861037009203	18.09186103700922	18.09186103700922	18.091861037009203	18.09186103700922	18.09186103700922	18.09186103700922	18.09186103700922	16.93142873697134	18.09186103700936	17.93401694523536	18.091861037009203	18.09186103700922	18.09186103700922	18.09186103700922	18.091861037009327	16.93142873697134	18.09186103700936	18.091861037009203	18.09186103700922	16.931428736971338	18.091861037009203	18.09186103700922	18.091861037009203	18.09186103700922	18.09186103700922	17.64360381271012	18.09186103700936	18.09186103700922	18.09186103700922	18.09186103700922
rxn18584_c	0.0	0.0	0.0	0.0	0.0	0.0	0.0	0.0	0.0	0.0	0.0	0.0	0.0	0.0	0.0	0.0	0.0	0.0	0.0	0.0	0.0	0.0	0.0	0.0	0.0	0.0	0.0	0.0	0.0	0.0	0.0	0.0	0.0	0.0	0.0	0.0	0.0	0.0	0.0	0.0	0.0	0.0	0.0	0.0	0.0	0.0	0.0	0.0	0.0
rxn05165_c	0.0	0.0	0.0	0.0	0.0	0.0	0.0	0.0	0.0	0.0	0.0	0.0	0.0	0.0	0.0	0.0	0.0	0.0	0.0	0.0	0.0	0.0	0.0	0.0	0.0	0.0	0.0	0.0	0.0	0.0	0.0	0.0	0.0	0.0	0.0	0.0	0.0	0.0	0.0	0.0	0.0	0.0	0.0	0.0	0.0	0.0	0.0	0.0	0.0
EX_cpd00567_e	-691.2467582387546	-413.5588219027991	-447.68320317526843	-447.6832031752688	-447.6832031752688	-447.6832031752688	-447.68320317526843	-447.6832031752688	-447.6832031752688	-447.6832031752688	-447.6832031752688	-447.6832031752688	-447.6832031752688	-447.6832031752688	-447.6832031752688	-369.3892194927144	-447.6832031752688	-447.6832031752688	-447.68320317526843	-447.6832031752688	-447.6832031752688	-447.68320317526843	-447.6832031752688	-447.6832031752688	-447.6832031752688	-447.6832031752688	-383.23689165208174	-447.6832031752688	-402.81604079368	-447.68320317526843	-447.6832031752688	-447.6832031752688	-447.6832031752688	-447.6832031752688	-344.420305400658	-447.6832031752688	-447.68320317526843	-447.6832031752688	-5.098034586736426	-447.68320317526843	-447.6832031752688	-447.68320317526843	-447.6832031752688	-447.6832031752688	-574.6926483012394	-447.6832031752688	-447.6832031752688	-447.6832031752688	-447.6832031752688
ENOG4108HXH_c	691.2467582387546	413.5588219027991	447.68320317526843	447.6832031752688	447.6832031752688	447.6832031752688	447.68320317526843	447.6832031752688	447.6832031752688	447.6832031752688	447.6832031752688	447.6832031752688	447.6832031752688	447.6832031752688	447.6832031752688	369.3892194927144	447.6832031752688	447.6832031752688	447.68320317526843	447.6832031752688	447.6832031752688	447.68320317526843	447.6832031752688	447.6832031752688	447.6832031752688	447.6832031752688	383.23689165208174	447.6832031752688	402.81604079368	447.68320317526843	447.6832031752688	447.6832031752688	447.6832031752688	447.6832031752688	344.420305400658	447.6832031752688	447.68320317526843	447.6832031752688	5.098034586736426	447.68320317526843	447.6832031752688	447.68320317526843	447.6832031752688	447.6832031752688	574.6926483012394	447.6832031752688	447.6832031752688	447.6832031752688	447.6832031752688
rxn05164_c	0.0	0.0	0.0	0.0	0.0	0.0	0.0	0.0	0.0	0.0	0.0	0.0	0.0	0.0	0.0	0.0	0.0	0.0	0.0	0.0	0.0	0.0	0.0	0.0	0.0	0.0	0.0	0.0	0.0	0.0	0.0	0.0	0.0	0.0	0.0	0.0	0.0	0.0	0.0	0.0	0.0	0.0	0.0	0.0	0.0	0.0	0.0	0.0	0.0
rxn10144_c	0.0	0.0	0.0	0.0	0.0	0.0	0.0	0.0	0.0	0.0	0.0	0.0	0.0	0.0	0.0	0.0	0.0	0.0	0.0	0.0	0.0	0.0	0.0	0.0	0.0	0.0	0.0	0.0	0.0	0.0	0.0	0.0	0.0	0.0	0.0	0.0	0.0	0.0	0.0	0.0	0.0	0.0	0.0	0.0	0.0	0.0	0.0	0.0	0.0
rxn10883_c	225.79137623068362	571.329774598333	580.6756482922974	580.6756482922996	580.6756482922996	580.6756482922984	580.6764301086502	582.1718167089377	580.6756482922983	580.1533236700864	580.6525217548569	580.6525217548569	580.6525217548569	580.6525217548583	580.6525217548573	573.3450181075173	580.6545758587644	580.4964010831544	580.6756482922974	580.6756482922996	580.675953504382	580.6756482922974	580.6756482922996	580.6756482922983	580.6756482922983	580.6756482922983	509.5409052350416	580.6545758587644	572.8646263376303	580.7645139401686	580.6756482922997	580.6756482922984	580.6756482922984	582.1718167089523	12.317149257005527	580.6545758587644	580.6756482922974	580.6756482922993	863.8582315127461	580.6756482922974	580.6756482922993	580.6756482922974	580.6756482922993	580.6756482922983	582.5766066033165	580.6545758587644	580.6545758587506	580.6545758587494	580.6545758587494
EX_cpd00054_e	-225.79137623068368	-571.329774598333	-580.6756482922974	-580.6756482922996	-580.6756482922996	-580.6756482922984	-580.6764301086502	-582.1718167089377	-580.6756482922983	-580.1533236700864	-580.6525217548569	-580.6525217548569	-580.6525217548569	-580.6525217548583	-580.6525217548573	-573.3450181075173	-580.6545758587644	-580.4964010831544	-580.6756482922974	-580.6756482922996	-580.675953504382	-580.6756482922974	-580.6756482922996	-580.6756482922983	-580.6756482922983	-580.6756482922983	-509.5409052350416	-580.6545758587644	-572.8646263376303	-580.7645139401686	-580.6756482922997	-580.6756482922984	-580.6756482922984	-582.1718167089523	-12.317149257005527	-580.6545758587644	-580.6756482922974	-580.6756482922993	-863.8582315127461	-580.6756482922974	-580.6756482922993	-580.6756482922974	-580.6756482922993	-580.6756482922983	-582.5766066033165	-580.6545758587644	-580.6545758587506	-580.6545758587494	-580.6545758587494
rxn05169_c	0.0	0.0	0.0	0.0	0.0	0.0	0.0	0.0	0.0	0.0	0.0	0.0	0.0	0.0	0.0	0.0	0.0	0.0	0.0	0.0	0.0	0.0	0.0	0.0	0.0	0.0	0.0	0.0	0.0	0.0	0.0	0.0	0.0	0.0	0.0	0.0	0.0	0.0	0.0	0.0	0.0	0.0	0.0	0.0	0.0	0.0	0.0	0.0	0.0
rxn05155_c	0.0	0.0	0.0	0.0	0.0	0.0	0.0	0.0	0.0	0.0	0.0	0.0	0.0	0.0	0.0	0.0	0.0	0.0	0.0	0.0	0.0	0.0	0.0	0.0	0.0	0.0	0.0	0.0	0.0	0.0	0.0	0.0	0.0	0.0	0.0	0.0	0.0	0.0	0.0	0.0	0.0	0.0	0.0	0.0	0.0	0.0	0.0	0.0	0.0
rxn05151_c	50.4679384296761	47.82726582285767	47.99313466301123	47.99313466301127	47.99313466301127	47.99313466301127	47.99315263520728	47.99313466301127	47.99313466301127	47.99313466301127	47.99313466301127	47.99313466301127	47.99313466301127	47.99313466301127	47.99313466301127	44.914801067086614	47.993134663011645	47.99313466301127	47.99313466301123	47.99313466301127	47.99313466301127	47.99313466301123	47.99313466301127	47.99313466301127	47.99313466301127	47.99313466301127	44.914801067086614	47.993134663011645	47.574414182195774	47.99313466301123	47.99313466301127	47.99313466301127	47.99313466301127	47.99313466301156	44.914801067086614	47.993134663011645	47.99313466301123	47.99313466301127	44.914801067086614	47.99313466301123	47.99313466301127	47.99313466301123	47.99313466301127	47.99313466301127	46.804021542727725	47.993134663011645	47.99313466301127	47.99313466301127	47.99313466301127
rxn34357_c	45.356334889470645	42.98312063077458	43.13218958218664	43.13218958218737	43.13218958218737	43.13218958218737	43.13220573408542	43.13218958218737	43.13218958218737	42.7980742835125	43.13218958218737	43.13218958218737	43.13218958218737	43.13218958218737	43.13218958218831	31.287240548293973	43.13218958218704	43.122368729022305	43.13218958218664	43.13218958218737	43.13218958218737	43.13218958218664	43.13218958218737	43.13218958218737	43.13218958218737	43.13218958218737	-14.192437876546464	43.13218958218704	41.863852005180924	43.13218958218664	43.13218958218737	43.13218958218737	43.13218958218737	43.132189582186925	38.99253660876262	43.13218958218704	43.13218958218664	43.13218958218737	75.36883692880119	43.13218958218664	43.13218958218737	43.13218958218664	43.13218958218737	43.13218958218737	56.1212402023864	43.13218958218704	43.13218958218737	43.13218958218737	43.13218958218737
EX_cpd00041_e	-45.356334889470645	-42.98312063077458	-43.13218958218664	-43.13218958218737	-43.13218958218737	-43.13218958218737	-43.13220573408542	-43.13218958218737	-43.13218958218737	-42.7980742835125	-43.13218958218737	-43.13218958218737	-43.13218958218737	-43.13218958218737	-43.13218958218831	-31.287240548293973	-43.13218958218704	-43.122368729022305	-43.13218958218664	-43.13218958218737	-43.13218958218737	-43.13218958218664	-43.13218958218737	-43.13218958218737	-43.13218958218737	-43.13218958218737	14.192437876546464	-43.13218958218704	-41.863852005180924	-43.13218958218664	-43.13218958218737	-43.13218958218737	-43.13218958218737	-43.132189582186925	-38.99253660876262	-43.13218958218704	-43.13218958218664	-43.13218958218737	-75.36883692880119	-43.13218958218664	-43.13218958218737	-43.13218958218664	-43.13218958218737	-43.13218958218737	-56.1212402023864	-43.13218958218704	-43.13218958218737	-43.13218958218737	-43.13218958218737
rxn14152_c	231.8458833279774	0.0	0.0	0.0	0.0	0.0	0.0	0.0	0.0	0.0	0.0	0.0	0.0	0.0	0.0	0.0	0.0	0.0	0.0	0.0	0.0	0.0	0.0	0.0	0.0	0.0	0.0	0.0	0.0	0.0	0.0	0.0	0.0	0.0	0.0	0.0	0.0	0.0	0.0	0.0	0.0	0.0	0.0	0.0	0.0	0.0	0.0	0.0	0.0
R01174_1_c	231.8458833279774	0.0	0.0	0.0	0.0	0.0	0.0	0.0	0.0	0.0	0.0	0.0	0.0	0.0	0.0	0.0	0.0	0.0	0.0	0.0	0.0	0.0	0.0	0.0	0.0	0.0	0.0	0.0	0.0	0.0	0.0	0.0	0.0	0.0	0.0	0.0	0.0	0.0	0.0	0.0	0.0	0.0	0.0	0.0	0.0	0.0	0.0	0.0	0.0
R01214_c	0.0	0.0	4.269005025553457	4.269005025554268	4.269005025554276	4.269005025554438	4.269121232388071	4.704477041755911	4.269005025554585	3.733632203792382	4.24180253298546	4.24180253298546	4.24180253298546	4.241802532985678	4.241802532985869	0.0	4.244218664067249	4.060488617188668	4.269005025553457	4.269005025554268	4.278957988767283	4.269005025553457	4.269005025554268	4.269005025554585	4.269005025554585	4.269005025554585	102.13848230935915	4.244218664067249	0.0	4.24791279641627	4.269005025554229	4.269005025554438	4.269005025554438	4.704477041757359	0.0	4.244218664067249	4.269005025553457	4.269005025553982	0.0	4.269005025553457	4.269005025553982	4.269005025553457	4.269005025553982	4.269005025553903	15.221408857418982	4.244218664067249	4.244218664064784	4.24421866406499	4.24421866406499
rxn10618_c		0.0	4.269005025553457	4.269005025554268	4.269005025554276	4.269005025554438	4.269121232388071	4.704477041755911	4.269005025554585	3.733632203792382	4.24180253298546	4.24180253298546	4.24180253298546	4.241802532985678	4.241802532985869	0.0	4.244218664067249	4.060488617188668	4.269005025553457	4.269005025554268	4.278957988767283	4.269005025553457	4.269005025554268	4.269005025554585	4.269005025554585	4.269005025554585	102.13848230935915	4.244218664067249	0.0	4.24791279641627	4.269005025554229	4.269005025554438	4.269005025554438	4.704477041757359	0.0	4.244218664067249	4.269005025553457	4.269005025553982	0.0	4.269005025553457	4.269005025553982	4.269005025553457	4.269005025553982	4.269005025553903	15.221408857418982	4.244218664067249	4.244218664064784	4.24421866406499	4.24421866406499
R01174_2_c	0.0	0.0	4.269005025553457	4.269005025554268	4.269005025554276	4.269005025554438	4.269121232388071	4.704477041755911	4.269005025554585	3.733632203792382	4.24180253298546	4.24180253298546	4.24180253298546	4.241802532985678	4.241802532985869	0.0	4.244218664067249	4.060488617188668	4.269005025553457	4.269005025554268	4.278957988767283	4.269005025553457	4.269005025554268	4.269005025554585	4.269005025554585	4.269005025554585	102.13848230935915	4.244218664067249	0.0	4.24791279641627	4.269005025554229	4.269005025554438	4.269005025554438	4.704477041757359	0.0	4.244218664067249	4.269005025553457	4.269005025553982	0.0	4.269005025553457	4.269005025553982	4.269005025553457	4.269005025553982	4.269005025553903	15.221408857418982	4.244218664067249	4.244218664064784	4.24421866406499	4.24421866406499
ID002_c		0.0	4.269005025553457	4.269005025554268	4.269005025554276	4.269005025554438	4.269121232388071	4.704477041755911	4.269005025554585	3.7336322037923817	4.24180253298546	4.24180253298546	4.24180253298546	4.241802532985678	4.241802532985869	0.0	4.244218664067249	4.060488617188668	4.269005025553457	4.269005025554268	4.278957988767283	4.269005025553457	4.269005025554268	4.269005025554585	4.269005025554585	4.269005025554585	102.13848230935915	4.244218664067249	0.0	4.24791279641627	4.269005025554229	4.269005025554438	4.269005025554438	4.704477041757359	0.0	4.244218664067249	4.269005025553457	4.269005025553982	0.0	4.269005025553457	4.269005025553982	4.269005025553457	4.269005025553982	4.269005025553903	15.221408857418984	4.244218664067249	4.244218664064784	4.24421866406499	4.24421866406499
EX_cpd01711_e		0.0	4.269005025553457	4.269005025554268	4.269005025554276	4.269005025554438	4.269121232388071	4.704477041755911	4.269005025554585	3.7336322037923817	4.24180253298546	4.24180253298546	4.24180253298546	4.241802532985678	4.241802532985869	0.0	4.244218664067249	4.060488617188668	4.269005025553457	4.269005025554268	4.278957988767283	4.269005025553457	4.269005025554268	4.269005025554585	4.269005025554585	4.269005025554585	102.13848230935915	4.244218664067249	0.0	4.24791279641627	4.269005025554229	4.269005025554438	4.269005025554438	4.704477041757359	0.0	4.244218664067249	4.269005025553457	4.269005025553982	0.0	4.269005025553457	4.269005025553982	4.269005025553457	4.269005025553982	4.269005025553903	15.221408857418984	4.244218664067249	4.244218664064784	4.24421866406499	4.24421866406499
rxn01575_c	979.1772714681204	833.4202300221629	854.7071047233835	854.7071047233862	854.7071047233861	854.7071047233849	854.7080660537305	857.2613631299811	854.7071047233854	852.9043834639069	854.618778234086	854.618778234086	854.618778234086	854.6187782340885	854.6187782340871	668.1013101657601	854.6266234113597	854.028160034095	854.7071047233835	854.7071047233862	854.7257881431594	854.7071047233835	854.7071047233862	854.7071047233854	854.7071047233854	854.7071047233854	916.3621474770597	854.6266234113597	829.2564777043441	854.8522388187749	854.707104723386	854.7071047233849	854.7071047233849	857.2613631299989	457.3632073251241	854.6266234113597	854.7071047233835	854.707104723385	959.1970326013567	854.7071047233835	854.707104723385	854.7071047233835	854.707104723385	854.707104723384	894.3441020311127	854.6266234113597	854.626623411341	854.6266234113402	854.6266234113402
R01174_3_c	979.1772714681204	833.4202300221629	854.7071047233835	854.7071047233862	854.7071047233861	854.7071047233849	854.7080660537305	857.2613631299811	854.7071047233854	852.9043834639069	854.618778234086	854.618778234086	854.618778234086	854.6187782340885	854.6187782340871	668.1013101657601	854.6266234113597	854.028160034095	854.7071047233835	854.7071047233862	854.7257881431594	854.7071047233835	854.7071047233862	854.7071047233854	854.7071047233854	854.7071047233854	916.3621474770597	854.6266234113597	829.2564777043441	854.8522388187749	854.707104723386	854.7071047233849	854.7071047233849	857.2613631299989	457.3632073251241	854.6266234113597	854.7071047233835	854.707104723385	959.1970326013567	854.7071047233835	854.707104723385	854.7071047233835	854.707104723385	854.707104723384	894.3441020311127	854.6266234113597	854.626623411341	854.6266234113402	854.6266234113402
ID003_c	979.1772714681204	833.4202300221629	854.7071047233835	854.7071047233862	854.7071047233861	854.7071047233849	854.7080660537305	857.2613631299811	854.7071047233854	852.9043834639069	854.618778234086	854.618778234086	854.618778234086	854.6187782340885	854.6187782340871	668.1013101657601	854.6266234113597	854.028160034095	854.7071047233835	854.7071047233862	854.7257881431594	854.7071047233835	854.7071047233862	854.7071047233854	854.7071047233854	854.7071047233854	916.3621474770597	854.6266234113597	829.2564777043441	854.8522388187749	854.707104723386	854.7071047233849	854.7071047233849	857.2613631299989	457.3632073251241	854.6266234113597	854.7071047233835	854.707104723385	959.1970326013567	854.7071047233835	854.707104723385	854.7071047233835	854.707104723385	854.707104723384	894.3441020311127	854.6266234113597	854.626623411341	854.6266234113402	854.6266234113402
EX_cpd19585_e	979.1772714681204	833.4202300221629	854.7071047233835	854.7071047233862	854.7071047233861	854.7071047233849	854.7080660537305	857.2613631299811	854.7071047233854	852.9043834639069	854.618778234086	854.618778234086	854.618778234086	854.6187782340885	854.6187782340871	668.1013101657601	854.6266234113597	854.028160034095	854.7071047233835	854.7071047233862	854.7257881431594	854.7071047233835	854.7071047233862	854.7071047233854	854.7071047233854	854.7071047233854	916.3621474770597	854.6266234113597	829.2564777043441	854.8522388187749	854.707104723386	854.7071047233849	854.7071047233849	857.2613631299989	457.3632073251241	854.6266234113597	854.7071047233835	854.707104723385	959.1970326013567	854.7071047233835	854.707104723385	854.7071047233835	854.707104723385	854.707104723384	894.3441020311127	854.6266234113597	854.626623411341	854.6266234113402	854.6266234113402
rxn10563_c		0.0	0.0	0.0	0.0	0.0	0.0	0.0	0.0	0.0	0.0	0.0	0.0	0.0	0.0	0.0	0.0	0.0	0.0	0.0	0.0	0.0	0.0	0.0	0.0	0.0	0.0	0.0	0.0	0.0	0.0	0.0	0.0	0.0	0.0	0.0	0.0	0.0	0.0	0.0	0.0	0.0	0.0	0.0	0.0	0.0	0.0	0.0	0.0
R01174_4_c	0.0	0.0	0.0	0.0	0.0	0.0	0.0	0.0	0.0	0.0	0.0	0.0	0.0	0.0	0.0	0.0	0.0	0.0	0.0	0.0	0.0	0.0	0.0	0.0	0.0	0.0	0.0	0.0	0.0	0.0	0.0	0.0	0.0	0.0	0.0	0.0	0.0	0.0	0.0	0.0	0.0	0.0	0.0	0.0	0.0	0.0	0.0	0.0	0.0
rxn21134_c	0.0	0.0	0.0	0.0	0.0	0.0	0.0	0.0	0.0	0.0	0.0	0.0	0.0	0.0	0.0	0.0	0.0	0.0	0.0	0.0	0.0	0.0	0.0	0.0	0.0	0.0	0.0	0.0	0.0	0.0	0.0	0.0	0.0	0.0	0.0	0.0	0.0	0.0	0.0	0.0	0.0	0.0	0.0	0.0	0.0	0.0	0.0	0.0	0.0
R01174_5_c	0.0	0.0	0.0	0.0	0.0	0.0	0.0	0.0	0.0	0.0	0.0	0.0	0.0	0.0	0.0	0.0	0.0	0.0	0.0	0.0	0.0	0.0	0.0	0.0	0.0	0.0	0.0	0.0	0.0	0.0	0.0	0.0	0.0	0.0	0.0	0.0	0.0	0.0	0.0	0.0	0.0	0.0	0.0	0.0	0.0	0.0	0.0	0.0	0.0
rxn20606_c	1000.0	408.13020929490233	442.2357636981909	442.23576369819125	442.23576369819125	442.23576369819125	442.2357616582648	442.23576369819125	442.23576369819125	442.23576369819125	442.23576369819125	442.23576369819125	442.23576369819125	442.23576369819125	442.23576369819125	364.29118490597796	442.23576369819125	442.23576369819125	442.2357636981909	442.23576369819125	442.23576369819125	442.2357636981909	442.23576369819125	442.23576369819125	442.23576369819125	442.23576369819125	378.1388570653453	442.23576369819125	397.41612799918056	442.2357636981909	442.23576369819125	442.23576369819125	442.23576369819125	442.23576369819125	339.32227081392153	442.23576369819125	442.2357636981909	442.23576369819125	0.0	442.2357636981909	442.23576369819125	442.2357636981909	442.23576369819125	442.23576369819125	569.380178581808	442.23576369819125	442.23576369819125	442.23576369819125	442.23576369819125
rxn12566_c	1000.0	408.13020929490233	442.2357636981909	442.23576369819125	442.23576369819125	442.23576369819125	442.2357616582648	442.23576369819125	442.23576369819125	442.23576369819125	442.23576369819125	442.23576369819125	442.23576369819125	442.23576369819125	442.23576369819125	364.29118490597796	442.23576369819125	442.23576369819125	442.2357636981909	442.23576369819125	442.23576369819125	442.2357636981909	442.23576369819125	442.23576369819125	442.23576369819125	442.23576369819125	378.1388570653453	442.23576369819125	397.41612799918056	442.2357636981909	442.23576369819125	442.23576369819125	442.23576369819125	442.23576369819125	339.32227081392153	442.23576369819125	442.2357636981909	442.23576369819125	0.0	442.2357636981909	442.23576369819125	442.2357636981909	442.23576369819125	442.23576369819125	569.380178581808	442.23576369819125	442.23576369819125	442.23576369819125	442.23576369819125
EX_cpd00339_e	1000.0	408.13020929490233	442.2357636981909	442.23576369819125	442.23576369819125	442.23576369819125	442.2357616582648	442.23576369819125	442.23576369819125	442.23576369819125	442.23576369819125	442.23576369819125	442.23576369819125	442.23576369819125	442.23576369819125	364.29118490597796	442.23576369819125	442.23576369819125	442.2357636981909	442.23576369819125	442.23576369819125	442.2357636981909	442.23576369819125	442.23576369819125	442.23576369819125	442.23576369819125	378.1388570653453	442.23576369819125	397.41612799918056	442.2357636981909	442.23576369819125	442.23576369819125	442.23576369819125	442.23576369819125	339.32227081392153	442.23576369819125	442.2357636981909	442.23576369819125	0.0	442.2357636981909	442.23576369819125	442.2357636981909	442.23576369819125	442.23576369819125	569.380178581808	442.23576369819125	442.23576369819125	442.23576369819125	442.23576369819125
rxn11676_c	428.08401062418585	300.49212039206964	310.35317951368603	310.3531795136896	310.3531795136896	310.353179513688	310.35413610910905	311.9641467059601	310.3531795136887	312.0721534175333	310.4284059037799	310.4284059037799	310.4284059037799	310.428405903781	310.4284059037793	168.76571653863982	310.42172428009525	310.936824182841	310.35317951368603	310.3531795136896	310.34966048175716	310.35317951368603	310.3531795136896	310.3531795136887	310.3531795136887	310.3531795136887	74.11122816342952	310.42172428009525	292.8067725296137	310.31850001823017	310.35317951368995	310.353179513688	310.353179513688	311.9641467059782	128.0763762108714	310.42172428009525	310.35317951368603	310.3531795136896	762.8109986004598	310.35317951368603	310.3531795136896	310.35317951368603	310.3531795136896	310.3531795136885	256.65903828983016	310.42172428009525	310.42172428007916	310.4217242800779	310.4217242800779
R06782_c	0.0	0.0	0.0	0.0	0.0	0.0	0.0	0.0	0.0	0.0	0.0	0.0	0.0	0.0	0.0	0.0	0.0	0.0	0.0	0.0	0.0	0.0	0.0	0.0	0.0	0.0	0.0	0.0	0.0	0.0	0.0	0.0	0.0	0.0	0.0	0.0	0.0	0.0	0.0	0.0	0.0	0.0	0.0	0.0	0.0	0.0	0.0	0.0	0.0
EX_cpd00036_e	292.8745154997964	-1.1368683772161603e-13	0.0	0.0	0.0	0.0	0.0	0.0	0.0	-0.3341152986748739	0.0	0.0	0.0	0.0	0.0	-9.078401918584177	0.0	-0.009820853166161214	0.0	0.0	0.0	0.0	0.0	0.0	0.0	0.0	-54.55808034342465	0.0	-1.5540670824211702	0.0	0.0	0.0	0.0	0.0	-1.3731058581155366	0.0	0.0	0.0	35.0031944619228	0.0	0.0	0.0	0.0	0.0	14.057725398348396	0.0	0.0	0.0	0.0
rxn09271_c	-292.8745154997964	1.1368683772161603e-13	0.0	0.0	0.0	0.0	0.0	0.0	0.0	0.3341152986748739	0.0	0.0	0.0	0.0	0.0	9.078401918584177	0.0	0.009820853166161214	0.0	0.0	0.0	0.0	0.0	0.0	0.0	0.0	54.55808034342465	0.0	1.5540670824211702	0.0	0.0	0.0	0.0	0.0	1.3731058581155366	0.0	0.0	0.0	-35.0031944619228	0.0	0.0	0.0	0.0	0.0	-14.057725398348396	0.0	0.0	0.0	0.0
rxn25164_c	0.0	0.0	0.0	0.0	0.0	0.0	0.0	0.0	0.0	0.3341152986748739	0.0	0.0	0.0	0.0	0.0	9.07840191858417	0.0	0.009820853166161214	0.0	0.0	0.0	0.0	0.0	0.0	0.0	0.0	54.55808034342465	0.0	1.5540670824211702	0.0	0.0	0.0	0.0	0.0	1.3731058581155235	0.0	0.0	0.0	-35.0031944619228	0.0	0.0	0.0	0.0	0.0	-14.057725398348376	0.0	0.0	0.0	0.0
rxn16586_c	0.0	0.0	0.0	0.0	0.0	0.0	0.0	0.0	0.0	0.0	0.0	0.0	0.0	0.0	0.0	0.0	0.0	0.0	0.0	0.0	0.0	0.0	0.0	0.0	0.0	0.0	0.0	0.0	0.0	0.0	0.0	0.0	0.0	0.0	0.0	0.0	0.0	0.0	0.0	0.0	0.0	0.0	0.0	0.0	0.0	0.0	0.0	0.0	0.0
rxn13713_c	-1000.0	-1000.0	-1000.0	-1000.0	-1000.0	-1000.0	-1000.0	-1000.0	-1000.0	-1000.0	-1000.0	-1000.0	-1000.0	-1000.0	-1000.0	-977.8417499118905	-1000.0	-1000.0	-1000.0	-1000.0	-1000.0	-1000.0	-1000.0	-1000.0	-1000.0	-1000.0	-1000.0	-1000.0	-999.3656646878717	-1000.0	-1000.0	-1000.0	-1000.0	-1000.0	-941.8833342283643	-1000.0	-1000.0	-1000.0	-938.5932193547062	-1000.0	-1000.0	-1000.0	-1000.0	-1000.0	-990.3289838295846	-1000.0	-1000.0	-1000.0	-1000.0
rxn00871_c	1000.0	1000.0	1000.0	1000.0	1000.0	1000.0	1000.0	1000.0	1000.0	1000.0	1000.0	1000.0	1000.0	1000.0	1000.0	977.8417499118905	1000.0	1000.0	1000.0	1000.0	1000.0	1000.0	1000.0	1000.0	1000.0	1000.0	1000.0	1000.0	999.3656646878717	1000.0	1000.0	1000.0	1000.0	1000.0	941.8833342283643	1000.0	1000.0	1000.0	938.5932193547062	1000.0	1000.0	1000.0	1000.0	1000.0	990.3289838295846	1000.0	1000.0	1000.0	1000.0
EX_cpd00029_e	1000.0	672.6241249427227	679.6795237373963	679.6795237373977	679.6795237373979	679.6795237373963	679.6800694976162	679.79692892351	679.6795237373962	683.5483823989435	679.8471525719145	679.8471525719145	679.8471525719145	679.8471525719142	679.8471525719118	1000.0	679.8322637437797	680.981203148226	679.6795237373963	679.6795237373977	679.6476735345618	679.6795237373963	679.6795237373977	679.6795237373962	679.6795237373962	679.6795237373962	122.94501204353583	679.8322637437797	685.5795762296259	679.6096680235574	679.6795237373984	679.6795237373963	679.6795237373963	679.7969289235219	621.1295693821114	679.8322637437797	679.6795237373963	679.679523737399	933.9638853441631	679.6795237373963	679.679523737399	679.6795237373963	679.679523737399	679.679523737398	564.318841328204	679.8322637437797	679.8322637437732	679.8322637437705	679.8322637437705
rxn08061_c	-1000.0	-672.6241249427227	-679.6795237373963	-679.6795237373977	-679.6795237373979	-679.6795237373963	-679.6800694976162	-679.79692892351	-679.6795237373962	-683.5483823989435	-679.8471525719145	-679.8471525719145	-679.8471525719145	-679.8471525719142	-679.8471525719118	-1000.0	-679.8322637437797	-680.981203148226	-679.6795237373963	-679.6795237373977	-679.6476735345618	-679.6795237373963	-679.6795237373977	-679.6795237373962	-679.6795237373962	-679.6795237373962	-122.94501204353583	-679.8322637437797	-685.5795762296259	-679.6096680235574	-679.6795237373984	-679.6795237373963	-679.6795237373963	-679.7969289235219	-621.1295693821114	-679.8322637437797	-679.6795237373963	-679.679523737399	-933.9638853441631	-679.6795237373963	-679.679523737399	-679.6795237373963	-679.679523737399	-679.679523737398	-564.318841328204	-679.8322637437797	-679.8322637437732	-679.8322637437705	-679.8322637437705
rxn30338_c	45.50504296016965	0.0	8.740858171821742	8.740858171820719	8.740858171820548	8.740858171820832	8.740661054070287	8.740858171820662	8.740858171820946	8.740858171820662	8.74085817182106	8.74085817182106	8.74085817182106	8.74085817182106	8.740858171820719	0.0	8.740858171818596	8.740858171820094	8.740858171821742	8.740858171820719	8.850077629059001	8.740858171821742	8.740858171820719	8.740858171820946	8.740858171820946	8.740858171820946	0.0	8.740858171818596	2.958964838631688	8.740858171821102	8.74085817182059	8.740858171820832	8.740858171820832	8.740858171816255	0.0	8.740858171818596	8.740858171821742	8.740858171820832	0.0	8.740858171821742	8.740858171820832	8.740858171821742	8.740858171820832	8.740858171820946	46.06881109256648	8.740858171818596	8.740858171820605	8.740858171820719	8.740858171820719
EX_cpd00221_e	380.9413434116118	-728.2398701602746	-733.8399935648091	-733.8399935648049	-733.8399935648058	-733.8399935648085	-733.8393373282047	-732.9141443544302	-733.839993564807	-737.2419135680882	-733.9751685944627	-733.9751685944627	-733.9751685944627	-733.9751685944618	-733.975168594464	-787.8311177459378	-733.9631623200463	-734.8979528534478	-733.8399935648091	-733.8399935648049	-733.8000637620182	-733.8399935648091	-733.8399935648049	-733.839993564807	-733.839993564807	-733.839993564807	-354.6100075614597	-733.9631623200463	-719.3063405127215	-733.926828987965	-733.8399935648043	-733.8399935648085	-733.8399935648085	-732.9141443544155	-214.18431525358824	-733.9631623200463	-733.8399935648091	-733.8399935648043	-800.7060711372154	-733.8399935648091	-733.8399935648043	-733.8399935648091	-733.8399935648043	-733.8399935648052	-704.8293635362297	-733.9631623200463	-733.9631623200545	-733.9631623200568	-733.9631623200568
rxn10171_c	-380.9413434116118	728.2398701602746	733.8399935648091	733.8399935648049	733.8399935648058	733.8399935648085	733.8393373282047	732.9141443544302	733.839993564807	737.2419135680882	733.9751685944627	733.9751685944627	733.9751685944627	733.9751685944618	733.975168594464	787.8311177459378	733.9631623200463	734.8979528534478	733.8399935648091	733.8399935648049	733.8000637620182	733.8399935648091	733.8399935648049	733.839993564807	733.839993564807	733.839993564807	354.6100075614597	733.9631623200463	719.3063405127215	733.926828987965	733.8399935648043	733.8399935648085	733.8399935648085	732.9141443544155	214.18431525358824	733.9631623200463	733.8399935648091	733.8399935648043	800.7060711372154	733.8399935648091	733.8399935648043	733.8399935648091	733.8399935648043	733.8399935648052	704.8293635362297	733.9631623200463	733.9631623200545	733.9631623200568	733.9631623200568
rxn00602_c	0.0	0.0	0.0	0.0	0.0	0.0	0.0	0.0	0.0	0.3341152986748739	0.0	0.0	0.0	0.0	0.0	9.07840191858417	0.0	0.009820853166161214	0.0	0.0	0.0	0.0	0.0	0.0	0.0	0.0	54.55808034342465	0.0	1.5540670824211702	0.0	0.0	0.0	0.0	0.0	1.3731058581155235	0.0	0.0	0.0	-35.0031944619228	0.0	0.0	0.0	0.0	0.0	-14.057725398348376	0.0	0.0	0.0	0.0
rxn00669_c	1000.0	1000.0	1000.0	1000.0	1000.0	1000.0	1000.0	1000.0	1000.0	1000.0	1000.0	1000.0	1000.0	1000.0	1000.0	1000.0	1000.0	1000.0	1000.0	1000.0	1000.0	1000.0	1000.0	1000.0	1000.0	1000.0	1000.0	1000.0	1000.0	1000.0	1000.0	1000.0	1000.0	1000.0	956.9842848424036	1000.0	1000.0	1000.0	957.8767385797897	1000.0	1000.0	1000.0	1000.0	1000.0	983.6732778048021	1000.0	1000.0	1000.0	1000.0
rxn09172_c	1000.0	1000.0	1000.0	1000.0	1000.0	1000.0	1000.0	1000.0	1000.0	1000.0	1000.0	1000.0	1000.0	1000.0	1000.0	1000.0	1000.0	1000.0	1000.0	1000.0	1000.0	1000.0	1000.0	1000.0	1000.0	1000.0	1000.0	1000.0	1000.0	1000.0	999.9999999999999	1000.0	1000.0	1000.0	956.9842848424036	1000.0	1000.0	1000.0	957.8767385797897	1000.0	1000.0	1000.0	1000.0	1000.0	983.6732778048022	1000.0	1000.0	1000.0	1000.0
EX_cpd00141_e	1000.0	1000.0	1000.0	1000.0	1000.0	1000.0	1000.0	1000.0	1000.0	1000.0	1000.0	1000.0	1000.0	1000.0	1000.0	1000.0	1000.0	1000.0	1000.0	1000.0	1000.0	1000.0	1000.0	1000.0	1000.0	1000.0	1000.0	1000.0	1000.0	1000.0	999.9999999999999	1000.0	1000.0	1000.0	956.9842848424036	1000.0	1000.0	1000.0	957.8767385797897	1000.0	1000.0	1000.0	1000.0	1000.0	983.6732778048022	1000.0	1000.0	1000.0	1000.0
rxn03141_c	31.35953092150545	29.718682160019263	29.821748962103083	29.821748962103108	29.821748962103108	29.821748962103108	29.82176012958199	29.821748962103108	29.821748962103108	29.821748962103108	29.821748962103108	29.821748962103108	29.821748962103108	29.821748962103108	29.821748962103108	27.908948467535176	29.821748962103346	29.821748962103108	29.821748962103083	29.821748962103108	29.821748962103108	29.821748962103083	29.821748962103108	29.821748962103108	29.821748962103108	29.821748962103108	27.908948467535183	29.821748962103346	29.561566393245094	29.821748962103083	29.821748962103108	29.821748962103108	29.821748962103108	29.821748962103285	27.90894846753518	29.821748962103346	29.821748962103083	29.821748962103108	27.908948467535183	29.821748962103083	29.821748962103108	29.821748962103083	29.821748962103108	29.821748962103108	29.082863427544154	29.821748962103346	29.821748962103108	29.821748962103108	29.821748962103108
teichoicacid_rxn	1.045317697383515	0.9906227386673088	0.9940582987367694	0.9940582987367703	0.9940582987367703	0.9940582987367703	0.9940586709860663	0.9940582987367703	0.9940582987367703	0.9940582987367703	0.9940582987367703	0.9940582987367703	0.9940582987367703	0.9940582987367703	0.9940582987367703	0.9302982822511726	0.9940582987367782	0.9940582987367703	0.9940582987367694	0.9940582987367703	0.9940582987367703	0.9940582987367694	0.9940582987367703	0.9940582987367703	0.9940582987367703	0.9940582987367703	0.9302982822511727	0.9940582987367782	0.9853855464415032	0.9940582987367694	0.9940582987367703	0.9940582987367703	0.9940582987367703	0.9940582987367762	0.9302982822511727	0.9940582987367782	0.9940582987367694	0.9940582987367703	0.9302982822511726	0.9940582987367694	0.9940582987367703	0.9940582987367694	0.9940582987367703	0.9940582987367703	0.9694287809181384	0.9940582987367782	0.9940582987367703	0.9940582987367703	0.9940582987367703
peptidoglycan_rxn	31.35953092150545	29.718682160019263	29.821748962103083	29.821748962103108	29.821748962103108	29.821748962103108	29.82176012958199	29.821748962103108	29.821748962103108	29.821748962103108	29.821748962103108	29.821748962103108	29.821748962103108	29.821748962103108	29.821748962103108	27.908948467535176	29.821748962103346	29.821748962103108	29.821748962103083	29.821748962103108	29.821748962103108	29.821748962103083	29.821748962103108	29.821748962103108	29.821748962103108	29.821748962103108	27.90894846753518	29.821748962103346	29.561566393245094	29.821748962103083	29.821748962103108	29.821748962103108	29.821748962103108	29.821748962103285	27.90894846753518	29.821748962103346	29.821748962103083	29.821748962103108	27.908948467535176	29.821748962103083	29.821748962103108	29.821748962103083	29.821748962103108	29.821748962103108	29.082863427544154	29.821748962103346	29.821748962103108	29.821748962103108	29.821748962103108
cellwall_rxn	20.906353947670297	19.812454773346175	19.88116597473539	19.881165974735406	19.881165974735406	19.881165974735406	19.881173419721325	19.881165974735406	19.881165974735406	19.881165974735406	19.881165974735406	19.881165974735406	19.881165974735406	19.881165974735406	19.881165974735406	18.60596564502345	19.881165974735563	19.881165974735406	19.88116597473539	19.881165974735406	19.881165974735406	19.88116597473539	19.881165974735406	19.881165974735406	19.881165974735406	19.881165974735406	18.605965645023453	19.881165974735563	19.707710928830064	19.88116597473539	19.881165974735406	19.881165974735406	19.881165974735406	19.881165974735524	18.605965645023453	19.881165974735563	19.88116597473539	19.881165974735406	18.60596564502345	19.88116597473539	19.881165974735406	19.88116597473539	19.881165974735406	19.881165974735406	19.38857561836277	19.881165974735563	19.881165974735406	19.881165974735406	19.881165974735406
lipid_rxn	5.226588486917574	4.953113693336544	4.970291493683847	4.970291493683852	4.970291493683852	4.970291493683852	4.970293354930331	4.970291493683852	4.970291493683852	4.970291493683852	4.970291493683852	4.970291493683852	4.970291493683852	4.970291493683852	4.970291493683852	4.651491411255862	4.970291493683891	4.970291493683852	4.970291493683847	4.970291493683852	4.970291493683852	4.970291493683847	4.970291493683852	4.970291493683852	4.970291493683852	4.970291493683852	4.651491411255863	4.970291493683891	4.926927732207516	4.970291493683847	4.970291493683852	4.970291493683852	4.970291493683852	4.970291493683881	4.651491411255863	4.970291493683891	4.970291493683847	4.970291493683852	4.651491411255862	4.970291493683847	4.970291493683852	4.970291493683847	4.970291493683852	4.970291493683852	4.847143904590692	4.970291493683891	4.970291493683852	4.970291493683852	4.970291493683852
cofactor_rxn	20.906353947670297	19.812454773346175	19.88116597473539	19.881165974735406	19.881165974735406	19.881165974735406	19.881173419721325	19.881165974735406	19.881165974735406	19.881165974735406	19.881165974735406	19.881165974735406	19.881165974735406	19.881165974735406	19.881165974735406	18.60596564502345	19.88116597473556	19.881165974735406	19.88116597473539	19.881165974735406	19.881165974735406	19.88116597473539	19.881165974735406	19.881165974735406	19.881165974735406	19.881165974735406	18.605965645023453	19.88116597473556	19.707710928830064	19.88116597473539	19.881165974735406	19.881165974735406	19.881165974735406	19.881165974735524	18.605965645023453	19.88116597473556	19.88116597473539	19.881165974735406	18.60596564502345	19.88116597473539	19.881165974735406	19.88116597473539	19.881165974735406	19.881165974735406	19.38857561836277	19.88116597473556	19.881165974735406	19.881165974735406	19.881165974735406
biomass	104.53176973835149	99.06227386673086	99.40582987367694	99.40582987367702	99.40582987367702	99.40582987367702	99.40586709860662	99.40582987367702	99.40582987367702	99.40582987367702	99.40582987367702	99.40582987367702	99.40582987367702	99.40582987367702	99.40582987367702	93.02982822511724	99.4058298736778	99.40582987367702	99.40582987367694	99.40582987367702	99.40582987367702	99.40582987367694	99.40582987367702	99.40582987367702	99.40582987367702	99.40582987367702	93.02982822511726	99.4058298736778	98.53855464415031	99.40582987367694	99.40582987367702	99.40582987367702	99.40582987367702	99.40582987367762	93.02982822511726	99.4058298736778	99.40582987367694	99.40582987367702	93.02982822511724	99.40582987367694	99.40582987367702	99.40582987367694	99.40582987367702	99.40582987367702	96.94287809181384	99.4058298736778	99.40582987367702	99.40582987367702	99.40582987367702
SK_cpd11416_c	104.5317697383515	99.06227386673083	99.40582987367694	99.40582987367702	99.40582987367702	99.40582987367702	99.40586709860662	99.40582987367702	99.40582987367702	99.40582987367702	99.40582987367702	99.40582987367702	99.40582987367702	99.40582987367702	99.40582987367702	93.02982822511724	99.4058298736778	99.40582987367702	99.40582987367694	99.40582987367702	99.40582987367702	99.40582987367694	99.40582987367702	99.40582987367702	99.40582987367702	99.40582987367702	93.02982822511726	99.4058298736778	98.53855464415031	99.40582987367694	99.40582987367702	99.40582987367702	99.40582987367702	99.40582987367762	93.02982822511726	99.4058298736778	99.40582987367694	99.40582987367702	93.02982822511724	99.40582987367694	99.40582987367702	99.40582987367694	99.40582987367702	99.40582987367702	96.94287809181384	99.4058298736778	99.40582987367702	99.40582987367702	99.40582987367702
rxn05467_c	-902.0042942261374	-1000.0	-1000.0	-1000.0	-1000.0	-1000.0	-1000.0	-1000.0	-1000.0	-1000.0	-1000.0	-1000.0	-1000.0	-1000.0	-1000.0	-892.4212788992979	-1000.0	-1000.0	-1000.0	-1000.0	-1000.0	-1000.0	-1000.0	-1000.0	-1000.0	-1000.0	-995.219888074971	-1000.0	-994.8662615065731	-1000.0	-1000.0	-1000.0	-1000.0	-1000.0	-1000.0	-1000.0	-1000.0	-1000.0	-1000.0	-1000.0	-1000.0	-1000.0	-1000.0	-1000.0	-1000.0	-1000.0	-1000.0	-1000.0	-1000.0
rxn08186_c	0.10453176973835149	0.09906227386670707	0.09940582987367695	0.09940582987367703	0.09940582987367703	0.09940582987367703	0.09940586709860663	0.09940582987367703	0.09940582987367703	0.09940582987367703	0.09940582987367703	0.09940582987367703	0.09940582987367703	0.09940582987367703	0.09940582987367703	0.09302982822511725	0.0994058298736778	0.09940582987367703	0.09940582987367695	0.09940582987367703	0.09940582987367703	0.09940582987367695	0.09940582987367703	0.09940582987367703	0.09940582987367703	0.09940582987367703	0.09302982822511727	0.0994058298736778	0.0985385546441503	0.09940582987367695	0.09940582987367703	0.09940582987367703	0.09940582987367703	0.09940582987367762	0.09302982822511727	0.0994058298736778	0.09940582987367695	0.09940582987367703	0.09302982822511725	0.09940582987367695	0.09940582987367703	0.09940582987367695	0.09940582987367703	0.09940582987367703	0.09694287809181384	0.0994058298736778	0.09940582987367703	0.09940582987367703	0.09940582987367703
rxn08952_c	0.10453176973835149	0.09906227386670707	0.09940582987367695	0.09940582987367703	0.09940582987367703	0.09940582987367703	0.09940586709860663	0.09940582987367703	0.09940582987367703	0.09940582987367703	0.09940582987367703	0.09940582987367703	0.09940582987367703	0.09940582987367703	0.09940582987367703	0.09302982822511725	0.0994058298736778	0.09940582987367703	0.09940582987367695	0.09940582987367703	0.09940582987367703	0.09940582987367695	0.09940582987367703	0.09940582987367703	0.09940582987367703	0.09940582987367703	0.09302982822511727	0.0994058298736778	0.0985385546441503	0.09940582987367695	0.09940582987367703	0.09940582987367703	0.09940582987367703	0.09940582987367762	0.09302982822511727	0.0994058298736778	0.09940582987367695	0.09940582987367703	0.09302982822511725	0.09940582987367695	0.09940582987367703	0.09940582987367695	0.09940582987367703	0.09940582987367703	0.09694287809181384	0.0994058298736778	0.09940582987367703	0.09940582987367703	0.09940582987367703
rxn10161_c	0.052265884869257206	0.049531136933183006	0.049702914936838476	0.04970291493683852	0.04970291493683852	0.04970291493683852	0.04970293354930331	0.04970291493683852	0.04970291493683852	0.04970291493683852	0.04970291493683852	0.04970291493683852	0.04970291493683852	0.04970291493683852	0.04970291493683852	0.04651491411255863	0.049702914936838906	0.04970291493683852	0.049702914936838476	0.04970291493683852	0.04970291493683852	0.049702914936838476	0.04970291493683852	0.04970291493683852	0.04970291493683852	0.04970291493683852	0.046514914112558634	0.049702914936838906	0.04926927732207516	0.049702914936838476	0.04970291493683852	0.04970291493683852	0.04970291493683852	0.04970291493683881	0.046514914112558634	0.049702914936838906	0.049702914936838476	0.04970291493683852	0.04651491411255863	0.049702914936838476	0.04970291493683852	0.049702914936838476	0.04970291493683852	0.04970291493683852	0.04847143904590692	0.049702914936838906	0.04970291493683852	0.04970291493683852	0.04970291493683852
EX_cpd00013_e	1000.0	1000.0	994.5073083735564	994.5073083735563	994.5073083735557	994.5073083735564	994.5077135972688	995.1571954831943	994.5073083735566	993.9234770302166	994.4819853623304	994.4819853623304	994.4819853623304	994.4819853623278	994.4819853623274	1000.0	994.4842345574887	994.3106871890392	994.5073083735564	994.5073083735563	994.5058298388071	994.5073083735564	994.5073083735563	994.5073083735566	994.5073083735566	994.5073083735566	959.4962652945412	994.4842345574887	1000.0	994.4867301219127	994.5073083735566	994.5073083735564	994.5073083735564	995.1571954832018	1000.0	994.4842345574887	994.5073083735564	994.5073083735565	1000.0	994.5073083735564	994.5073083735565	994.5073083735564	994.5073083735565	994.5073083735566	973.9313708507968	994.4842345574887	994.4842345574822	994.484234557481	994.484234557481
rxn05466_c	-1000.0	-1000.0	-994.5073083735564	-994.5073083735563	-994.5073083735557	-994.5073083735564	-994.5077135972688	-995.1571954831943	-994.5073083735566	-993.9234770302166	-994.4819853623304	-994.4819853623304	-994.4819853623304	-994.4819853623278	-994.4819853623274	-1000.0	-994.4842345574887	-994.3106871890392	-994.5073083735564	-994.5073083735563	-994.5058298388071	-994.5073083735564	-994.5073083735563	-994.5073083735566	-994.5073083735566	-994.5073083735566	-959.4962652945412	-994.4842345574887	-1000.0	-994.4867301219127	-994.5073083735566	-994.5073083735564	-994.5073083735564	-995.1571954832018	-1000.0	-994.4842345574887	-994.5073083735564	-994.5073083735565	-1000.0	-994.5073083735564	-994.5073083735565	-994.5073083735564	-994.5073083735565	-994.5073083735566	-973.9313708507968	-994.4842345574887	-994.4842345574822	-994.484234557481	-994.484234557481
rxn30210_c	0.01045317697383515	0.009906227386673088	0.00992340518702809	0.009923405187020395	0.009923405187020395	0.009923405187020395	0.009923407048262334	0.009923405187020395	0.009923405187020395	0.009923405187020395	0.009923405187020395	0.009923405187020395	0.009923405187020395	0.009923405187020395	0.009923405187020395	0.009302982822306778	0.009923405187020434	0.009923405187020395	0.00992340518702809	0.009923405187020395	0.009923405187020395	0.00992340518702809	0.009923405187020395	0.009923405187020395	0.009923405187020395	0.009923405187020395	0.009302982822511727	0.009923405187020434	0.009853855464415032	0.00992340518702809	0.009923405187020395	0.009923405187020395	0.009923405187020395	0.00992340518702809	0.009302982822511727	0.009923405187020434	0.00992340518702809	0.009923405187020395	0.009302982822511725	0.00992340518702809	0.009923405187020395	0.00992340518702809	0.009923405187020395	0.009923405187020395	0.009694287809181384	0.009923405187020434	0.009923405187020395	0.009923405187020395	0.009923405187020395
EX_cpd00133_e	-0.5226588486916626	-0.49531136933353537	-0.4970291493681773	-0.49702914936838516	-0.49702914936838516	-0.49702914936838516	-0.4970293354932198	-0.49702914936838516	-0.49702914936838516	-0.49702914936838516	-0.49702914936838516	-0.49702914936838516	-0.49702914936838516	-0.49702914936838516	-0.49702914936838516	-0.4651491411238219	-0.49702914936641435	-0.49702914936838516	-0.4970291493681773	-0.49702914936838516	-0.49702914936838516	-0.4970291493681773	-0.49702914936838516	-0.49702914936838516	-0.49702914936838516	-0.49702914936838516	-0.465149141120091	-0.49702914936641435	-0.4926927732208246	-0.4970291493679266	-0.49702914936838516	-0.49702914936838516	-0.49702914936838516	-0.4970291493690667	-0.4651491411255123	-0.49702914936641435	-0.4970291493681773	-0.49702914936838516	-0.4651491411256117	-0.4970291493681773	-0.49702914936838516	-0.4970291493681773	-0.49702914936838516	-0.49702914936838516	-0.48471439045897485	-0.49702914936641435	-0.49702914936838516	-0.49702914936838516	-0.49702914936838516
rxn11334_c	0.5226588486917114	0.49531136933353537	0.4970291493681773	0.49702914936838516	0.49702914936838516	0.49702914936838516	0.4970293354932198	0.49702914936838516	0.49702914936838516	0.49702914936838516	0.49702914936838516	0.49702914936838516	0.49702914936838516	0.49702914936838516	0.49702914936838516	0.4651491411238219	0.49702914936641435	0.49702914936838516	0.4970291493681773	0.49702914936838516	0.49702914936838516	0.4970291493681773	0.49702914936838516	0.49702914936838516	0.49702914936838516	0.49702914936838516	0.465149141120091	0.49702914936641435	0.4926927732208246	0.4970291493679266	0.49702914936838516	0.49702914936838516	0.49702914936838516	0.4970291493690667	0.4651491411255123	0.49702914936641435	0.4970291493681773	0.49702914936838516	0.4651491411256117	0.4970291493681773	0.49702914936838516	0.4970291493681773	0.49702914936838516	0.49702914936838516	0.48471439045897485	0.49702914936641435	0.49702914936838516	0.49702914936838516	0.49702914936838516
EX_cpd00443_e	-0.10453176973835149	-0.09906227386670707	-0.09940582987367695	-0.09940582987367703	-0.09940582987367703	-0.09940582987367703	-0.09940586709860663	-0.09940582987367703	-0.09940582987367703	-0.09940582987367703	-0.09940582987367703	-0.09940582987367703	-0.09940582987367703	-0.09940582987367703	-0.09940582987367703	-0.09302982822511725	-0.0994058298736778	-0.09940582987367703	-0.09940582987367695	-0.09940582987367703	-0.09940582987367703	-0.09940582987367695	-0.09940582987367703	-0.09940582987367703	-0.09940582987367703	-0.09940582987367703	-0.09302982822511727	-0.0994058298736778	-0.09853855464415032	-0.09940582987367695	-0.09940582987367703	-0.09940582987367703	-0.09940582987367703	-0.09940582987367762	-0.09302982822511727	-0.0994058298736778	-0.09940582987367695	-0.09940582987367703	-0.09302982822511725	-0.09940582987367695	-0.09940582987367703	-0.09940582987367695	-0.09940582987367703	-0.09940582987367703	-0.09694287809181384	-0.0994058298736778	-0.09940582987367703	-0.09940582987367703	-0.09940582987367703
rxn10421_c	0.10453176973835149	0.09906227386673087	0.09940582987367695	0.09940582987367703	0.09940582987367703	0.09940582987367703	0.09940586709860663	0.09940582987367703	0.09940582987367703	0.09940582987367703	0.09940582987367703	0.09940582987367703	0.09940582987367703	0.09940582987367703	0.09940582987367703	0.09302982822511725	0.0994058298736778	0.09940582987367703	0.09940582987367695	0.09940582987367703	0.09940582987367703	0.09940582987367695	0.09940582987367703	0.09940582987367703	0.09940582987367703	0.09940582987367703	0.09302982822511727	0.0994058298736778	0.09853855464415032	0.09940582987367695	0.09940582987367703	0.09940582987367703	0.09940582987367703	0.09940582987367762	0.09302982822511727	0.0994058298736778	0.09940582987367695	0.09940582987367703	0.09302982822511725	0.09940582987367695	0.09940582987367703	0.09940582987367695	0.09940582987367703	0.09940582987367703	0.09694287809181384	0.0994058298736778	0.09940582987367703	0.09940582987367703	0.09940582987367703
rxn02269_c	979.1772714681204	833.4202300221629	854.7071047233835	854.7071047233862	854.7071047233861	854.7071047233849	854.7080660537305	857.2613631299811	854.7071047233854	852.9043834639069	854.618778234086	854.618778234086	854.618778234086	854.6187782340885	854.6187782340871	668.1013101657601	854.6266234113597	854.028160034095	854.7071047233835	854.7071047233862	854.7257881431594	854.7071047233835	854.7071047233862	854.7071047233854	854.7071047233854	854.7071047233854	916.3621474770597	854.6266234113597	829.2564777043441	854.8522388187749	854.707104723386	854.7071047233849	854.7071047233849	857.2613631299989	457.3632073251241	854.6266234113597	854.7071047233835	854.707104723385	959.1970326013567	854.7071047233835	854.707104723385	854.7071047233835	854.707104723385	854.707104723384	894.3441020311127	854.6266234113597	854.626623411341	854.6266234113402	854.6266234113402
rxn09142_c	-0.026132942434628603	-0.024765568466591503	-0.024851457468419238	-0.02485145746841926	-0.02485145746841926	-0.02485145746841926	-0.024851466774651654	-0.02485145746841926	-0.02485145746841926	-0.02485145746841926	-0.02485145746841926	-0.02485145746841926	-0.02485145746841926	-0.02485145746841926	-0.02485145746841926	-0.023257457056279313	-0.024851457468419453	-0.02485145746841926	-0.024851457468419238	-0.02485145746841926	-0.02485145746841926	-0.024851457468419238	-0.02485145746841926	-0.02485145746841926	-0.02485145746841926	-0.02485145746841926	-0.023257457056279317	-0.024851457468419453	-0.02463463866103758	-0.024851457468419238	-0.02485145746841926	-0.02485145746841926	-0.02485145746841926	-0.024851457468419404	-0.023257457056279317	-0.024851457468419453	-0.024851457468419238	-0.02485145746841926	-0.023257457056279313	-0.024851457468419238	-0.02485145746841926	-0.024851457468419238	-0.02485145746841926	-0.02485145746841926	-0.02423571952295346	-0.024851457468419453	-0.02485145746841926	-0.02485145746841926	-0.02485145746841926
rxn00530_c	-8.697043242230842	-8.241981185712007	-8.27056504548992	-8.27056504548993	-8.27056504548993	-8.27056504548993	-8.270568142604072	-8.27056504548993	-8.27056504548993	-8.27056504548993	-8.27056504548993	-8.27056504548993	-8.27056504548993	-8.27056504548993	-8.27056504548993	-7.740081708329755	-8.270565045489992	-8.27056504548993	-8.27056504548992	-8.27056504548993	-8.27056504548993	-8.27056504548992	-8.27056504548993	-8.27056504548993	-8.27056504548993	-8.27056504548993	-7.740081708329756	-8.270565045489992	-8.198407746393306	-8.27056504548992	-8.27056504548993	-8.27056504548993	-8.27056504548993	-8.270565045489978	-7.740081708329756	-8.270565045489992	-8.27056504548992	-8.27056504548993	-7.740081708329755	-8.27056504548992	-8.27056504548993	-8.27056504548992	-8.27056504548993	-8.27056504548993	-8.065647457238912	-8.270565045489992	-8.27056504548993	-8.27056504548993	-8.27056504548993
rxn09145_c	-0.07839882730377212	-0.07429670540000188	-0.07455437240525771	-0.07455437240525778	-0.07455437240525778	-0.07455437240525778	-0.07455440032395497	-0.07455437240525778	-0.07455437240525778	-0.07455437240525778	-0.07455437240525778	-0.07455437240525778	-0.07455437240525778	-0.07455437240525778	-0.07455437240525778	-0.06977237116883793	-0.07455437240525835	-0.07455437240525778	-0.07455437240525771	-0.07455437240525778	-0.07455437240525778	-0.07455437240525771	-0.07455437240525778	-0.07455437240525778	-0.07455437240525778	-0.07455437240525778	-0.06977237116883794	-0.07455437240525835	-0.07390391598311273	-0.07455437240525771	-0.07455437240525778	-0.07455437240525778	-0.07455437240525778	-0.07455437240525821	-0.06977237116883794	-0.07455437240525835	-0.07455437240525771	-0.07455437240525778	-0.06977237116883793	-0.07455437240525771	-0.07455437240525778	-0.07455437240525771	-0.07455437240525778	-0.07455437240525778	-0.07270715856886037	-0.07455437240525835	-0.07455437240525778	-0.07455437240525778	-0.07455437240525778
rxn13139_c	-353.93436986602524	-5.218701630818725	-3.705950731637146	-3.70595073163715	-3.70595073163715	-3.70595073163715	-3.7059521194204947	-3.70595073163715	-3.70595073163715	-3.70595073163715	-3.70595073163463	-3.70595073163463	-3.70595073163463	-3.70595073163715	-3.70595073163715	-5.823549543222871	-3.705950731637179	-3.70595073163715	-3.705950731637146	-3.70595073163715	-3.70595073163715	-3.705950731637146	-3.70595073163715	-3.70595073163715	-3.70595073163715	-3.70595073163715	-74.78420987205932	-3.705950731637179	-7.57621048957353	-3.705950731637146	-3.70595073163715	-3.70595073163715	-3.70595073163715	-3.7059507316371714	-298.13875857513233	-3.705950731637179	-3.705950731637146	-3.70595073163715	-3.46824688665716	-3.705950731637146	-3.70595073163715	-3.705950731637146	-3.70595073163715	-3.70595073163715	-3.614129376998473	-3.705950731637179	-3.70595073163715	-3.70595073163463	-3.70595073163463
rxn00620_c	-1.0453176973835525	-0.9906227386672981	-0.9940582987367694	-0.9940582987367703	-0.9940582987367703	-0.9940582987367703	-0.9940586709860663	-0.9940582987367703	-0.9940582987367703	-0.9940582987367703	-0.9940582987367703	-0.9940582987367703	-0.9940582987367703	-0.9940582987367703	-0.9940582987367703	-0.9302982822511726	-0.9940582987367782	-0.9940582987367703	-0.9940582987367694	-0.9940582987367703	-0.9940582987367703	-0.9940582987367694	-0.9940582987367703	-0.9940582987367703	-0.9940582987367703	-0.9940582987367703	-0.9302982822511727	-0.9940582987367782	-0.9853855464415032	-0.9940582987367694	-0.9940582987367703	-0.9940582987367703	-0.9940582987367703	-0.9940582987367762	-0.9302982822511727	-0.9940582987367782	-0.9940582987367694	-0.9940582987367703	-0.9302982822511726	-0.9940582987367694	-0.9940582987367703	-0.9940582987367694	-0.9940582987367703	-0.9940582987367703	-0.9694287809181384	-0.9940582987367782	-0.9940582987367703	-0.9940582987367703	-0.9940582987367703
rxn01359_c	-626.2078488331299	-333.33333333333337	-333.3333333333334	-333.3333333333333	-333.3333333333333	-333.3333333333342	-333.3333333333334	-333.3333333333342	-333.3333333333342	-333.3333333333342	-333.3333333333342	-333.3333333333342	-333.3333333333342	-333.3333333333333	-333.3333333333333	-328.03212847075184	-333.33333333333485	-333.3333333333333	-333.3333333333334	-333.3333333333333	-333.3333333333333	-333.3333333333334	-333.3333333333333	-333.3333333333342	-333.3333333333342	-333.3333333333342	-333.3333333333333	-333.33333333333485	-332.7658702811859	-333.3333333333333	-333.3333333333333	-333.3333333333342	-333.3333333333342	-333.3333333333333	-333.3333333333333	-333.33333333333485	-333.3333333333334	-333.3333333333333	-333.3333333333334	-333.3333333333334	-333.3333333333333	-333.3333333333334	-333.3333333333333	-333.3333333333342	-319.9993104088994	-333.33333333333485	-333.3333333333333	-333.3333333333342	-333.3333333333342
rxn00970_c	8.697043242230842	8.241981185712007	8.27056504548992	8.27056504548993	8.27056504548993	8.27056504548993	8.270568142604072	8.27056504548993	8.27056504548993	8.27056504548993	8.27056504548993	8.27056504548993	8.27056504548993	8.27056504548993	8.27056504548993	7.740081708329755	8.270565045489992	8.27056504548993	8.27056504548992	8.27056504548993	8.27056504548993	8.27056504548992	8.27056504548993	8.27056504548993	8.27056504548993	8.27056504548993	7.740081708329756	8.270565045489992	8.198407746393306	8.27056504548992	8.27056504548993	8.27056504548993	8.27056504548993	8.270565045489978	7.740081708329756	8.270565045489992	8.27056504548992	8.27056504548993	7.740081708329755	8.27056504548992	8.27056504548993	8.27056504548992	8.27056504548993	8.27056504548993	8.065647457238912	8.270565045489992	8.27056504548993	8.27056504548993	8.27056504548993
rxn05227_c	333.33333333333337	333.33333333333337	333.3333333333334	333.3333333333333	333.3333333333333	333.3333333333342	333.3333333333334	333.3333333333342	333.3333333333342	333.3333333333342	333.3333333333342	333.3333333333342	333.3333333333342	333.3333333333333	333.3333333333333	328.03212847075184	333.33333333333485	333.3333333333333	333.3333333333334	333.3333333333333	333.3333333333333	333.3333333333334	333.3333333333333	333.3333333333342	333.3333333333342	333.3333333333342	333.3333333333333	333.33333333333485	332.7658702811859	333.3333333333333	333.3333333333333	333.3333333333342	333.3333333333342	333.3333333333333	333.3333333333333	333.33333333333485	333.3333333333334	333.3333333333333	333.3333333333333	333.3333333333334	333.3333333333333	333.3333333333334	333.3333333333333	333.3333333333342	319.9993104088994	333.33333333333485	333.3333333333333	333.3333333333342	333.3333333333342
rxn05293_c	356.45333480777856	337.8023538855523	338.9738798692384	338.97387986923854	338.97387986923854	338.97387986923854	338.97400680624855	338.97387986923854	338.97387986923854	338.97387986923854	338.97387986923854	338.97387986923854	338.97387986923854	338.97387986923854	338.97387986923854	317.23171424764985	338.9738798692414	338.9738798692386	338.9738798692384	338.97387986923854	338.97387986923854	338.9738798692384	338.97387986923854	338.97387986923854	338.97387986923854	338.97387986923854	317.23171424764985	338.9738798692414	336.0164713365526	338.9738798692384	338.97387986923854	338.97387986923854	338.97387986923854	338.9738798692407	317.23171424764985	338.9738798692414	338.9738798692384	338.97387986923854	317.23171424764996	338.9738798692384	338.97387986923854	338.9738798692384	338.97387986923854	338.97387986923854	330.5752142930852	338.9738798692414	338.9738798692386	338.9738798692386	338.9738798692386
rxn09341_c	-616.4394790181407	-416.5481579982214	-417.99290777822154	-417.9929077782216	-417.9929077782216	-417.9929077782216	-417.9929373501575	-421.1241914192424	-417.9929077782216	-417.9929077782216	-417.9929077782216	-417.9929077782216	-417.9929077782216	-417.9929077782216	-417.9929077782216	-438.7782933996198	-417.99290777822216	-417.9929077782216	-417.99290777822154	-417.9929077782216	-418.10212723546005	-417.99290777822154	-417.9929077782216	-417.9929077782216	-417.9929077782216	-417.9929077782216	-391.1822540859102	-417.99290777822216	-414.1739490011624	-417.99290777822154	-417.9929077782216	-417.9929077782216	-417.9929077782216	-421.1241914192429	-391.284586896958	-417.99290777822216	-417.99290777822154	-417.9929077782216	-391.1822540859103	-417.99290777822154	-417.9929077782216	-417.99290777822154	-417.9929077782216	-417.9929077782216	-404.58887039611005	-417.99290777822216	-417.9929077782216	-417.9929077782216	-417.9929077782216
rxn02928_c	-31.35953092150544	-29.718682160019284	-29.821748962103083	-29.821748962103108	-29.821748962103108	-29.821748962103108	-29.82176012958199	-29.821748962103108	-29.821748962103108	-29.821748962103108	-29.821748962103108	-29.821748962103108	-29.821748962103108	-29.821748962103108	-29.821748962103108	-27.908948467535183	-29.821748962103346	-29.821748962103108	-29.821748962103083	-29.821748962103108	-29.821748962103108	-29.821748962103083	-29.821748962103108	-29.821748962103108	-29.821748962103108	-29.821748962103108	-27.90894846753518	-29.821748962103346	-29.561566393245094	-29.821748962103083	-29.821748962103108	-29.821748962103108	-29.821748962103108	-29.821748962103285	-27.908948467535183	-29.821748962103346	-29.821748962103083	-29.821748962103108	-27.908948467535176	-29.821748962103083	-29.821748962103108	-29.821748962103083	-29.821748962103108	-29.821748962103108	-29.082863427544154	-29.821748962103346	-29.821748962103108	-29.821748962103108	-29.821748962103108
rxn01953_c	63.764379540394415	1000.0	135.9480043517986	1000.0	135.94800435179877	135.94800435179874	135.94807210117062	1000.0	1000.0	135.94800435179877	135.94800435179877	135.94800435179877	135.94800435179877	135.94800435179877	135.94800435179877	542.083214536501	135.9480043518002	135.94800435179877	135.9480043517986	1000.0	135.94800435179877	135.9480043517986	1000.0	1000.0	1000.0	1000.0	175.04797394202598	135.9480043518002	129.35673202381184	135.9480043517986	135.94800435179877	135.94800435179874	135.94800435179874	135.94800435179985	350.71015839671213	135.9480043518002	135.9480043517986	1000.0	494.6730152392581	135.9480043517986	1000.0	135.9480043517986	1000.0	1000.0	118.27031127201289	135.9480043518002	135.94800435179877	135.9480043517988	135.9480043517988
rxn02011_c	31.35953092150545	29.718682160019263	29.821748962103083	29.821748962103108	29.821748962103108	29.821748962103108	29.82176012958199	29.821748962103108	29.821748962103108	29.821748962103108	29.821748962103108	29.821748962103108	29.821748962103108	29.821748962103108	29.821748962103108	27.908948467535183	29.821748962103346	29.821748962103108	29.821748962103083	29.821748962103108	29.821748962103108	29.821748962103083	29.821748962103108	29.821748962103108	29.821748962103108	29.821748962103108	27.90894846753518	29.821748962103346	29.561566393245094	29.821748962103083	29.821748962103108	29.821748962103108	29.821748962103108	29.821748962103285	27.908948467535183	29.821748962103346	29.821748962103083	29.821748962103108	27.908948467535176	29.821748962103083	29.821748962103108	29.821748962103083	29.821748962103108	29.821748962103108	29.082863427544154	29.821748962103346	29.821748962103108	29.821748962103108	29.821748962103108
rxn00579_c	-0.15679765460752723	-0.012382784233295752	-0.012425728734209619	-0.01242572873420963	-0.01242572873420963	-0.01242572873420963	-0.012425733387325827	-0.01242572873420963	-0.01242572873420963	-0.01242572873420963	-0.01242572873420963	-0.01242572873420963	-0.01242572873420963	-0.01242572873420963	-0.01242572873420963	-0.011628728528139657	-0.012425728734209726	-0.01242572873420963	-0.012425728734209619	-0.01242572873420963	-0.01242572873420963	-0.012425728734209619	-0.01242572873420963	-0.01242572873420963	-0.01242572873420963	-0.01242572873420963	-0.011628728528139658	-0.012425728734209726	-0.01231731933051879	-0.012425728734209619	-0.01242572873420963	-0.01242572873420963	-0.01242572873420963	-0.012425728734209702	-0.011628728528139658	-0.012425728734209726	-0.012425728734209619	-0.01242572873420963	-0.011628728528139657	-0.012425728734209619	-0.01242572873420963	-0.012425728734209619	-0.01242572873420963	-0.01242572873420963	-0.01211785976147673	-0.012425728734209726	-0.01242572873420963	-0.01242572873420963	-0.01242572873420963
rxn01644_c	31.35953092150545	29.718682160019284	29.821748962103083	29.821748962103108	29.821748962103108	29.821748962103108	29.82176012958199	29.821748962103108	29.821748962103108	29.821748962103108	29.821748962103108	29.821748962103108	29.821748962103108	29.821748962103108	29.821748962103108	27.908948467535183	29.821748962103346	29.821748962103108	29.821748962103083	29.821748962103108	29.821748962103108	29.821748962103083	29.821748962103108	29.821748962103108	29.821748962103108	29.821748962103108	27.90894846753518	29.821748962103346	29.561566393245094	29.821748962103083	29.821748962103108	29.821748962103108	29.821748962103108	29.821748962103285	27.908948467535183	29.821748962103346	29.821748962103083	29.821748962103108	27.908948467535176	29.821748962103083	29.821748962103108	29.821748962103083	29.821748962103108	29.821748962103108	29.082863427544154	29.821748962103346	29.821748962103108	29.821748962103108	29.821748962103108
rxn10663_c		0.0	-2.5309912895668927e-13	-1.5593875397306483e-13	-1.5593875397306483e-13	-1.5593875397306483e-13	0.0	-1.5593875397306483e-13	-1.5593875397306483e-13	-1.5593875397306483e-13	-1.5593875397306483e-13	-1.5593875397306483e-13	-1.5593875397306483e-13	-1.5593875397306483e-13	0.0	0.0	-2.555178291174798e-13	0.0	-2.5309912895668927e-13	-1.5593875397306483e-13	-1.5593875397306483e-13	-2.5309912895668927e-13	-1.5593875397306483e-13	-1.5593875397306483e-13	-1.5593875397306483e-13	-1.5593875397306483e-13	0.0	-2.555178291174798e-13	0.09457717535789571	-2.5309912895668927e-13	-1.5593875397306483e-13	-1.5593875397306483e-13	-1.5593875397306483e-13	-2.549706477696288e-13	0.0	-2.555178291174798e-13	-2.5309912895668927e-13	-1.5593875397306483e-13	0.0	-2.5309912895668927e-13	-1.5593875397306483e-13	-2.5309912895668927e-13	-1.5593875397306483e-13	-1.5593875397306483e-13	0.0	-2.555178291174798e-13	-1.5593875397306483e-13	-1.5593875397306483e-13	-1.5593875397306483e-13
rxn07466_c	-62.7190618430109	-59.437364320038526	-59.643497924206166	-59.643497924206216	-59.643497924206216	-59.643497924206216	-59.64352025916398	-59.643497924206216	-59.643497924206216	-59.643497924206216	-59.643497924206216	-59.643497924206216	-59.643497924206216	-59.643497924206216	-59.643497924206216	-55.81789693507036	-59.64349792420669	-59.643497924206216	-59.643497924206166	-59.643497924206216	-59.643497924206216	-59.643497924206166	-59.643497924206216	-59.643497924206216	-59.643497924206216	-59.643497924206216	-55.81789693507036	-59.64349792420669	-59.12313278649019	-59.643497924206166	-59.643497924206216	-59.643497924206216	-59.643497924206216	-59.64349792420657	-55.81789693507036	-59.64349792420669	-59.643497924206166	-59.643497924206216	-55.81789693507036	-59.643497924206166	-59.643497924206216	-59.643497924206166	-59.643497924206216	-59.643497924206216	-58.16572685508831	-59.64349792420669	-59.643497924206216	-59.643497924206216	-59.643497924206216
rxn09126_c	-0.07839882730377212	-0.07429670540000188	-0.07455437240525771	-0.07455437240525778	-0.07455437240525778	-0.07455437240525778	-0.07455440032395497	-0.07455437240525778	-0.07455437240525778	-0.07455437240525778	-0.07455437240525778	-0.07455437240525778	-0.07455437240525778	-0.07455437240525778	-0.07455437240525778	-0.06977237116883793	-0.07455437240525835	-0.07455437240525778	-0.07455437240525771	-0.07455437240525778	-0.07455437240525778	-0.07455437240525771	-0.07455437240525778	-0.07455437240525778	-0.07455437240525778	-0.07455437240525778	-0.06977237116883794	-0.07455437240525835	-0.07390391598311273	-0.07455437240525771	-0.07455437240525778	-0.07455437240525778	-0.07455437240525778	-0.07455437240525821	-0.06977237116883794	-0.07455437240525835	-0.07455437240525771	-0.07455437240525778	-0.06977237116883793	-0.07455437240525771	-0.07455437240525778	-0.07455437240525771	-0.07455437240525778	-0.07455437240525778	-0.07270715856886037	-0.07455437240525835	-0.07455437240525778	-0.07455437240525778	-0.07455437240525778
rxn01520_c	2.3728711730605787	2.2487136167747908	2.2565123381324668	2.2565123381324685	2.2565123381324685	2.2565123381324685	2.2565131831383702	2.2565123381324685	2.2565123381324685	2.2565123381324685	2.2565123381324685	2.2565123381324685	2.2565123381324685	2.2565123381324685	2.2565123381324685	2.1117771007101616	2.2565123381324863	2.2565123381324685	2.2565123381324668	2.2565123381324685	2.2565123381324685	2.2565123381324668	2.2565123381324685	2.2565123381324685	2.2565123381324685	2.2565123381324685	2.111777100710162	2.2565123381324863	2.2368251904222123	2.2565123381324668	2.2565123381324685	2.2565123381324685	2.2565123381324685	2.256512338132482	2.111777100710162	2.2565123381324863	2.2565123381324668	2.2565123381324685	2.1117771007101616	2.2565123381324668	2.2565123381324685	2.2565123381324668	2.2565123381324685	2.2565123381324685	2.200603332684174	2.2565123381324863	2.2565123381324685	2.2565123381324685	2.2565123381324685
rxn13140_c	348.4275296138037	0.0	-1.5308497800546248	-1.5308497800546264	-1.5308497800546264	-1.5308497800546264	-1.530850353318542	-1.5308497800546264	-1.5308497800546264	-1.5308497800546264	-1.5308497800571466	-1.5308497800571466	-1.5308497800571466	-1.5308497800546264	-1.5308497800546264	0.9226433018989055	-1.5308497800546383	-1.5308497800546264	-1.5308497800546248	-1.5308497800546264	-1.5308497800546264	-1.5308497800546248	-1.5308497800546264	-1.5308497800546264	-1.5308497800546264	-1.5308497800546264	69.88330363073536	-1.5308497800546383	2.385098921593955	-1.5308497800546248	-1.5308497800546264	-1.5308497800546264	-1.5308497800546264	-1.5308497800546352	293.23785233380835	-1.5308497800546383	-1.5308497800546248	-1.5308497800546264	-1.4326593546668056	-1.5308497800546248	-1.5308497800546264	-1.5308497800546248	-1.5308497800546264	-1.5308497800546264	-1.4929203226139331	-1.5308497800546383	-1.5308497800546264	-1.5308497800571466	-1.5308497800571466
rxn09065_c	0.05226588486914352	0.04953113693341038	0.049702914936838476	0.04970291493683852	0.04970291493683852	0.04970291493683852	0.04970293354930331	0.04970291493683852	0.04970291493683852	0.04970291493683852	0.04970291493683852	0.04970291493683852	0.04970291493683852	0.04970291493683852	0.04970291493683852	0.04651491411255863	0.049702914936838906	0.04970291493683852	0.049702914936838476	0.04970291493683852	0.04970291493683852	0.049702914936838476	0.04970291493683852	0.04970291493683852	0.04970291493683852	0.04970291493683852	0.046514914112558634	0.049702914936838906	0.04926927732207516	0.049702914936838476	0.04970291493683852	0.04970291493683852	0.04970291493683852	0.04970291493683881	0.046514914112558634	0.049702914936838906	0.049702914936838476	0.04970291493683852	0.04651491411255863	0.049702914936838476	0.04970291493683852	0.049702914936838476	0.04970291493683852	0.04970291493683852	0.04847143904590692	0.049702914936838906	0.04970291493683852	0.04970291493683852	0.04970291493683852
rxn10484_c	31.35953092150545	29.718682160019284	29.821748962103083	29.821748962103108	29.821748962103108	29.821748962103108	29.82176012958199	29.821748962103108	29.821748962103108	29.821748962103108	29.821748962103108	29.821748962103108	29.821748962103108	29.821748962103108	29.821748962103108	27.908948467535183	29.821748962103346	29.821748962103108	29.821748962103083	29.821748962103108	29.821748962103108	29.821748962103083	29.821748962103108	29.821748962103108	29.821748962103108	29.821748962103108	27.90894846753518	29.821748962103346	29.561566393245094	29.821748962103083	29.821748962103108	29.821748962103108	29.821748962103108	29.821748962103285	27.908948467535183	29.821748962103346	29.821748962103083	29.821748962103108	27.908948467535176	29.821748962103083	29.821748962103108	29.821748962103083	29.821748962103108	29.821748962103108	29.082863427544154	29.821748962103346	29.821748962103108	29.821748962103108	29.821748962103108
rxn03164_c	31.35953092150545	29.718682160019263	29.821748962103083	29.821748962103108	29.821748962103108	29.821748962103108	29.82176012958199	29.821748962103108	29.821748962103108	29.821748962103108	29.821748962103108	29.821748962103108	29.821748962103108	29.821748962103108	29.821748962103108	27.908948467535183	29.821748962103346	29.821748962103108	29.821748962103083	29.821748962103108	29.821748962103108	29.821748962103083	29.821748962103108	29.821748962103108	29.821748962103108	29.821748962103108	27.90894846753518	29.821748962103346	29.561566393245094	29.821748962103083	29.821748962103108	29.821748962103108	29.821748962103108	29.821748962103285	27.908948467535183	29.821748962103346	29.821748962103083	29.821748962103108	27.908948467535176	29.821748962103083	29.821748962103108	29.821748962103083	29.821748962103108	29.821748962103108	29.082863427544154	29.821748962103346	29.821748962103108	29.821748962103108	29.821748962103108
rxn10840_c	-741.8148362907978	-6.339985527470731	-6.361973111915325	-6.36197311191533	-6.36197311191533	-6.36197311191533	-6.361975494310824	-6.36197311191533	-6.36197311191533	-6.36197311191533	-6.36197311191533	-6.36197311191533	-6.36197311191533	-6.36197311191533	-6.36197311191533	-5.953909006407504	-6.361973111915379	-6.36197311191533	-6.361973111915325	-6.36197311191533	-6.36197311191533	-6.361973111915325	-6.36197311191533	-6.36197311191533	-6.36197311191533	-6.36197311191533	-5.953909006407505	-6.361973111915379	-6.306467497225621	-6.361973111915325	-6.36197311191533	-6.36197311191533	-6.36197311191533	-6.3619731119153675	-5.953909006407505	-6.361973111915379	-6.361973111915325	-6.36197311191533	-5.953909006407504	-6.361973111915325	-6.36197311191533	-6.361973111915325	-6.36197311191533	-6.36197311191533	-6.204344197876086	-6.361973111915379	-6.36197311191533	-6.36197311191533	-6.36197311191533
rxn05291_c	0.15679765460752723	0.1485934108000963	0.14910874481051542	0.14910874481051556	0.14910874481051556	0.14910874481051556	0.1491088006479099	0.14910874481051556	0.14910874481051556	0.14910874481051556	0.14910874481051556	0.14910874481051556	0.14910874481051556	0.14910874481051556	0.14910874481051556	0.13954474233767586	0.1491087448105167	0.14910874481051556	0.14910874481051542	0.14910874481051556	0.14910874481051556	0.14910874481051542	0.14910874481051556	0.14910874481051556	0.14910874481051556	0.14910874481051556	0.1395447423376759	0.1491087448105167	0.14780783196622546	0.14910874481051542	0.14910874481051556	0.14910874481051556	0.14910874481051556	0.14910874481051642	0.1395447423376759	0.1491087448105167	0.14910874481051542	0.14910874481051556	0.13954474233767586	0.14910874481051542	0.14910874481051556	0.14910874481051542	0.14910874481051556	0.14910874481051556	0.14541431713772074	0.1491087448105167	0.14910874481051556	0.14910874481051556	0.14910874481051556
rxn03852_c	1.045317697383515	0.9906227386672981	0.9940582987367694	0.9940582987367703	0.9940582987367703	0.9940582987367703	0.9940586709860663	0.9940582987367703	0.9940582987367703	0.9940582987367703	0.9940582987367703	0.9940582987367703	0.9940582987367703	0.9940582987367703	0.9940582987367703	0.9302982822511726	0.9940582987367782	0.9940582987367703	0.9940582987367694	0.9940582987367703	0.9940582987367703	0.9940582987367694	0.9940582987367703	0.9940582987367703	0.9940582987367703	0.9940582987367703	0.9302982822511727	0.9940582987367782	0.9853855464415032	0.9940582987367694	0.9940582987367703	0.9940582987367703	0.9940582987367703	0.9940582987367762	0.9302982822511727	0.9940582987367782	0.9940582987367694	0.9940582987367703	0.9302982822511726	0.9940582987367694	0.9940582987367703	0.9940582987367694	0.9940582987367703	0.9940582987367703	0.9694287809181384	0.9940582987367782	0.9940582987367703	0.9940582987367703	0.9940582987367703
rxn10036_c		0.0	-2.5309912895668927e-13	-1.5593875397306486e-13	-1.5593875397306486e-13	-1.5593875397306486e-13	0.0	-1.5593875397306486e-13	-1.5593875397306486e-13	-1.5593875397306486e-13	-1.5593875397306486e-13	-1.5593875397306486e-13	-1.5593875397306486e-13	-1.5593875397306486e-13	0.0	0.0	-2.555416196108646e-13	0.0	-2.5309912895668927e-13	-1.5593875397306486e-13	-1.5593875397306486e-13	-2.5309912895668927e-13	-1.5593875397306486e-13	-1.5593875397306486e-13	-1.5593875397306486e-13	-1.5593875397306486e-13	0.0	-2.555416196108646e-13	0.09457717535789571	-2.5309912895668927e-13	-1.5593875397306486e-13	-1.5593875397306486e-13	-1.5593875397306486e-13	-2.549706477696288e-13	0.0	-2.555416196108646e-13	-2.5309912895668927e-13	-1.5593875397306486e-13	0.0	-2.5309912895668927e-13	-1.5593875397306486e-13	-2.5309912895668927e-13	-1.5593875397306486e-13	-1.5593875397306486e-13	0.0	-2.555416196108646e-13	-1.5593875397306486e-13	-1.5593875397306486e-13	-1.5593875397306486e-13
rxn09063_c	0.05226588486914352	0.04953113693341038	0.049702914936838476	0.04970291493683852	0.04970291493683852	0.04970291493683852	0.04970293354930331	0.04970291493683852	0.04970291493683852	0.04970291493683852	0.04970291493683852	0.04970291493683852	0.04970291493683852	0.04970291493683852	0.04970291493683852	0.04651491411255863	0.049702914936838906	0.04970291493683852	0.049702914936838476	0.04970291493683852	0.04970291493683852	0.049702914936838476	0.04970291493683852	0.04970291493683852	0.04970291493683852	0.04970291493683852	0.046514914112558634	0.049702914936838906	0.04926927732207516	0.049702914936838476	0.04970291493683852	0.04970291493683852	0.04970291493683852	0.04970291493683881	0.046514914112558634	0.049702914936838906	0.049702914936838476	0.04970291493683852	0.04651491411255863	0.049702914936838476	0.04970291493683852	0.049702914936838476	0.04970291493683852	0.04970291493683852	0.04847143904590692	0.049702914936838906	0.04970291493683852	0.04970291493683852	0.04970291493683852
rxn05744_c	0.15679765460754425	0.14859341080011745	0.14910874481051542	0.14910874481051556	0.14910874481051556	0.14910874481051556	0.14910880064790993	0.14910874481051556	0.14910874481051556	0.14910874481051556	0.14910874481051556	0.14910874481051556	0.14910874481051556	0.14910874481051556	0.14910874481051556	0.13954474233767586	0.1491087448105167	0.14910874481051556	0.14910874481051542	0.14910874481051556	0.14910874481051556	0.14910874481051542	0.14910874481051556	0.14910874481051556	0.14910874481051556	0.14910874481051556	0.1395447423376759	0.1491087448105167	0.14780783196622546	0.14910874481051542	0.14910874481051556	0.14910874481051556	0.14910874481051556	0.14910874481051642	0.1395447423376759	0.1491087448105167	0.14910874481051542	0.14910874481051556	0.13954474233767586	0.14910874481051542	0.14910874481051556	0.14910874481051542	0.14910874481051556	0.14910874481051556	0.14541431713772074	0.1491087448105167	0.14910874481051556	0.14910874481051556	0.14910874481051556
rxn02286_c	62.7190618430109	59.437364320038526	59.643497924206166	59.643497924206216	59.643497924206216	59.643497924206216	59.64352025916398	59.643497924206216	59.643497924206216	59.643497924206216	59.643497924206216	59.643497924206216	59.643497924206216	59.643497924206216	59.643497924206216	55.81789693507036	59.64349792420669	59.643497924206216	59.643497924206166	59.643497924206216	59.643497924206216	59.643497924206166	59.643497924206216	59.643497924206216	59.643497924206216	59.643497924206216	55.81789693507036	59.64349792420669	59.12313278649019	59.643497924206166	59.643497924206216	59.643497924206216	59.643497924206216	59.64349792420657	55.81789693507036	59.64349792420669	59.643497924206166	59.643497924206216	55.81789693507036	59.643497924206166	59.643497924206216	59.643497924206166	59.643497924206216	59.643497924206216	58.16572685508831	59.64349792420669	59.643497924206216	59.643497924206216	59.643497924206216
rxn08040_c	1.0453176973835525	0.9906227386672981	0.9940582987367694	0.9940582987367703	0.9940582987367703	0.9940582987367703	0.9940586709860663	0.9940582987367703	0.9940582987367703	0.9940582987367703	0.9940582987367703	0.9940582987367703	0.9940582987367703	0.9940582987367703	0.9940582987367703	0.9302982822511726	0.9940582987367782	0.9940582987367703	0.9940582987367694	0.9940582987367703	0.9940582987367703	0.9940582987367694	0.9940582987367703	0.9940582987367703	0.9940582987367703	0.9940582987367703	0.9302982822511727	0.9940582987367782	0.9853855464415032	0.9940582987367694	0.9940582987367703	0.9940582987367703	0.9940582987367703	0.9940582987367762	0.9302982822511727	0.9940582987367782	0.9940582987367694	0.9940582987367703	0.9302982822511726	0.9940582987367694	0.9940582987367703	0.9940582987367694	0.9940582987367703	0.9940582987367703	0.9694287809181384	0.9940582987367782	0.9940582987367703	0.9940582987367703	0.9940582987367703
rxn13251_c	626.2078488331299	333.33333333333326	333.3333333333334	333.3333333333333	333.3333333333333	333.3333333333342	333.3333333333334	333.3333333333342	333.3333333333342	333.3333333333342	333.3333333333342	333.3333333333342	333.3333333333342	333.3333333333333	333.3333333333333	328.03212847075184	333.33333333333485	333.3333333333333	333.3333333333334	333.3333333333333	333.3333333333333	333.3333333333334	333.3333333333333	333.3333333333342	333.3333333333342	333.3333333333342	333.3333333333333	333.33333333333485	332.7658702811859	333.3333333333333	333.3333333333333	333.3333333333342	333.3333333333342	333.3333333333333	333.3333333333333	333.33333333333485	333.3333333333334	333.3333333333333	333.3333333333333	333.3333333333334	333.3333333333333	333.3333333333334	333.3333333333333	333.3333333333342	319.9993104088994	333.33333333333485	333.3333333333333	333.3333333333342	333.3333333333342
rxn06300_c	11.038554884369887	10.46097612032679	10.497255634660286	10.497255634660295	10.497255634660295	10.497255634660295	10.49725956561286	10.497255634660295	10.497255634660295	10.497255634660295	10.497255634660295	10.497255634660295	10.497255634660295	10.497255634660295	10.497255634660295	9.823949860572382	10.497255634660375	10.497255634660295	10.497255634660286	10.497255634660295	10.497255634660295	10.497255634660286	10.497255634660295	10.497255634660295	10.497255634660295	10.497255634660295	9.823949860572384	10.497255634660375	10.405671370422274	10.497255634660286	10.497255634660295	10.497255634660295	10.497255634660295	10.497255634660357	9.823949860572384	10.497255634660375	10.497255634660286	10.497255634660295	9.823949860572382	10.497255634660286	10.497255634660295	10.497255634660286	10.497255634660295	10.497255634660295	10.237167926495543	10.497255634660375	10.497255634660295	10.497255634660295	10.497255634660295
rxn06432_c	6.690033263254463	6.339985527470731	6.361973111915325	6.36197311191533	6.36197311191533	6.36197311191533	6.361975494310824	6.36197311191533	6.36197311191533	6.36197311191533	6.36197311191533	6.36197311191533	6.36197311191533	6.36197311191533	6.36197311191533	5.953909006407504	6.361973111915379	6.36197311191533	6.361973111915325	6.36197311191533	6.36197311191533	6.361973111915325	6.36197311191533	6.36197311191533	6.36197311191533	6.36197311191533	5.953909006407505	6.361973111915379	6.30646749722562	6.361973111915325	6.36197311191533	6.36197311191533	6.36197311191533	6.3619731119153675	5.953909006407505	6.361973111915379	6.361973111915325	6.36197311191533	5.953909006407504	6.361973111915325	6.36197311191533	6.361973111915325	6.36197311191533	6.36197311191533	6.204344197876086	6.361973111915379	6.36197311191533	6.36197311191533	6.36197311191533
rxn06434_c	13.463691942299647	12.759220874034895	12.80347088772959	12.803470887729603	12.803470887729603	12.803470887729603	12.803475682300533	12.803470887729603	12.803470887729603	12.803470887729603	12.803470887729603	12.803470887729603	12.803470887729603	12.803470887729603	12.803470887729603	11.982241875395102	12.8034708877297	12.803470887729603	12.80347088772959	12.803470887729603	12.803470887729603	12.80347088772959	12.803470887729603	12.803470887729603	12.803470887729603	12.803470887729603	11.982241875395104	12.8034708877297	12.691765838166562	12.80347088772959	12.803470887729603	12.803470887729603	12.803470887729603	12.803470887729677	11.982241875395104	12.8034708877297	12.80347088772959	12.803470887729603	11.982241875395102	12.80347088772959	12.803470887729603	12.80347088772959	12.803470887729603	12.803470887729603	12.486242698225624	12.8034708877297	12.803470887729603	12.803470887729603	12.803470887729603
rxn06936_c	11.958434458067359	11.332724130353995	11.372026937548641	11.372026937548652	11.372026937548652	11.372026937548652	11.372031196080597	11.372026937548652	11.372026937548652	11.372026937548652	11.372026937548652	11.372026937548652	11.372026937548652	11.372026937548652	11.372026937548652	10.642612348953412	11.372026937548739	11.372026937548652	11.372026937548641	11.372026937548652	11.372026937548652	11.372026937548641	11.372026937548652	11.372026937548652	11.372026937548652	11.372026937548652	10.642612348953413	11.372026937548739	11.272810651290795	11.372026937548641	11.372026937548652	11.372026937548652	11.372026937548652	11.372026937548718	10.642612348953413	11.372026937548739	11.372026937548641	11.372026937548652	10.642612348953412	11.372026937548641	11.372026937548652	11.372026937548641	11.372026937548652	11.372026937548652	11.090265253703503	11.372026937548739	11.372026937548652	11.372026937548652	11.372026937548652
rxn06435_c	2.5923878895110875	2.456744391894972	2.465264580867188	2.4652645808671902	2.4652645808671902	2.4652645808671902	2.465265504045444	2.4652645808671902	2.4652645808671902	2.4652645808671902	2.4652645808671902	2.4652645808671902	2.4652645808671902	2.4652645808671902	2.4652645808671902	2.3071397399829077	2.4652645808672093	2.4652645808671902	2.465264580867188	2.4652645808671902	2.4652645808671902	2.465264580867188	2.4652645808671902	2.4652645808671902	2.4652645808671902	2.4652645808671902	2.307139739982908	2.4652645808672093	2.443756155174928	2.465264580867188	2.4652645808671902	2.4652645808671902	2.4652645808671902	2.465264580867205	2.307139739982908	2.4652645808672093	2.465264580867188	2.4652645808671902	2.3071397399829077	2.465264580867188	2.4652645808671902	2.465264580867188	2.4652645808671902	2.4652645808671902	2.404183376676983	2.4652645808672093	2.4652645808671902	2.4652645808671902	2.4652645808671902
rxn06437_c	5.017524947440847	4.754989145603076	4.771479833936493	4.771479833936497	4.771479833936497	4.771479833936497	4.771481620733118	4.771479833936497	4.771479833936497	4.771479833936497	4.771479833936497	4.771479833936497	4.771479833936497	4.771479833936497	4.771479833936497	4.4654317548056275	4.771479833936534	4.771479833936497	4.771479833936493	4.771479833936497	4.771479833936497	4.771479833936493	4.771479833936497	4.771479833936497	4.771479833936497	4.771479833936497	4.465431754805628	4.771479833936534	4.729850622919215	4.771479833936493	4.771479833936497	4.771479833936497	4.771479833936497	4.771479833936525	4.465431754805628	4.771479833936534	4.771479833936493	4.771479833936497	4.4654317548056275	4.771479833936493	4.771479833936497	4.771479833936493	4.771479833936497	4.771479833936497	4.6532581484070645	4.771479833936534	4.771479833936497	4.771479833936497	4.771479833936497
rxn06436_c	15.34526379758995	14.542341803636077	14.592775825455774	14.592775825455789	14.592775825455789	14.592775825455789	14.592781290075452	14.592775825455789	14.592775825455789	14.592775825455789	14.592775825455789	14.592775825455789	14.592775825455789	14.592775825455789	14.592775825455789	13.656778783447212	14.5927758254559	14.592775825455789	14.592775825455774	14.592775825455789	14.592775825455789	14.592775825455774	14.592775825455789	14.592775825455789	14.592775825455789	14.592775825455789	13.656778783447214	14.5927758254559	14.465459821761266	14.592775825455774	14.592775825455789	14.592775825455789	14.592775825455789	14.592775825455874	13.656778783447214	14.5927758254559	14.592775825455774	14.592775825455789	13.656778783447212	14.592775825455774	14.592775825455789	14.592775825455774	14.592775825455789	14.592775825455789	14.231214503878272	14.5927758254559	14.592775825455789	14.592775825455789	14.592775825455789
rxn06438_c	13.129190279136992	12.442221597661387	12.485372232133825	12.485372232133836	12.485372232133836	12.485372232133836	12.485376907584993	12.485372232133836	12.485372232133836	12.485372232133836	12.485372232133836	12.485372232133836	12.485372232133836	12.485372232133836	12.485372232133836	11.684546425074727	12.485372232133932	12.485372232133836	12.485372232133825	12.485372232133836	12.485372232133836	12.485372232133825	12.485372232133836	12.485372232133836	12.485372232133836	12.485372232133836	11.684546425074728	12.485372232133932	12.37644246330528	12.485372232133825	12.485372232133836	12.485372232133836	12.485372232133836	12.485372232133908	11.684546425074728	12.485372232133932	12.485372232133825	12.485372232133836	11.684546425074727	12.485372232133825	12.485372232133836	12.485372232133825	12.485372232133836	12.485372232133836	12.176025488331819	12.485372232133932	12.485372232133836	12.485372232133836	12.485372232133836
rxn06439_c	2.8432641368831355	2.6944938491750463	2.703838572564013	2.7038385725640155	2.7038385725640155	2.7038385725640155	2.7038395850821004	2.7038385725640155	2.7038385725640155	2.7038385725640155	2.7038385725640155	2.7038385725640155	2.7038385725640155	2.7038385725640155	2.7038385725640155	2.5304113277231894	2.7038385725640364	2.7038385725640155	2.703838572564013	2.7038385725640155	2.7038385725640155	2.703838572564013	2.7038385725640155	2.7038385725640155	2.7038385725640155	2.7038385725640155	2.53041132772319	2.7038385725640364	2.6802486863208888	2.703838572564013	2.7038385725640155	2.7038385725640155	2.7038385725640155	2.7038385725640315	2.53041132772319	2.7038385725640364	2.703838572564013	2.7038385725640155	2.5304113277231894	2.703838572564013	2.7038385725640155	2.703838572564013	2.7038385725640155	2.7038385725640155	2.6368462840973366	2.7038385725640364	2.7038385725640155	2.7038385725640155	2.7038385725640155
rxn06440_c	20.822728531879648	19.733204954252756	19.801641310836448	19.801641310836466	19.801641310836466	19.801641310836466	19.80164872604244	19.801641310836466	19.801641310836466	19.801641310836466	19.801641310836466	19.801641310836466	19.801641310836466	19.801641310836466	19.801641310836466	18.531541782443355	19.801641310836615	19.801641310836466	19.801641310836448	19.801641310836466	19.801641310836466	19.801641310836448	19.801641310836466	19.801641310836466	19.801641310836466	19.801641310836466	18.53154178244336	19.801641310836615	19.628880085114744	19.801641310836448	19.801641310836466	19.801641310836466	19.801641310836466	19.801641310836583	18.53154178244336	19.801641310836615	19.801641310836448	19.801641310836466	18.531541782443355	19.801641310836448	19.801641310836466	19.801641310836448	19.801641310836466	19.801641310836466	19.311021315889317	19.801641310836615	19.801641310836466	19.801641310836466	19.801641310836466
rxn06441_c	19.02478209237995	18.029333843745007	18.091861037009203	18.09186103700922	18.09186103700922	18.09186103700922	18.091867811946408	18.09186103700922	18.09186103700922	18.09186103700922	18.09186103700922	18.09186103700922	18.09186103700922	18.09186103700922	18.09186103700922	16.931428736971338	18.09186103700936	18.09186103700922	18.091861037009203	18.09186103700922	18.09186103700922	18.091861037009203	18.09186103700922	18.09186103700922	18.09186103700922	18.09186103700922	16.93142873697134	18.09186103700936	17.93401694523536	18.091861037009203	18.09186103700922	18.09186103700922	18.09186103700922	18.091861037009327	16.93142873697134	18.09186103700936	18.091861037009203	18.09186103700922	16.931428736971338	18.091861037009203	18.09186103700922	18.091861037009203	18.09186103700922	18.09186103700922	17.64360381271012	18.09186103700936	18.09186103700922	18.09186103700922	18.09186103700922
rxn06442_c	19.10840750817067	18.10858366283844	18.171385700908147	18.17138570090816	18.17138570090816	18.17138570090816	18.171392505625292	18.17138570090816	18.17138570090816	18.17138570090816	18.17138570090816	18.17138570090816	18.17138570090816	18.17138570090816	18.17138570090816	17.00585259955143	18.171385700908303	18.17138570090816	18.171385700908147	18.17138570090816	18.17138570090816	18.171385700908147	18.17138570090816	18.17138570090816	18.17138570090816	18.17138570090816	17.005852599551435	18.171385700908303	18.01284778895068	18.171385700908147	18.17138570090816	18.17138570090816	18.17138570090816	18.17138570090827	17.005852599551435	18.171385700908303	18.171385700908147	18.17138570090816	17.00585259955143	18.171385700908147	18.17138570090816	18.171385700908147	18.17138570090816	18.17138570090816	17.72115811518357	18.171385700908303	18.17138570090816	18.17138570090816	18.17138570090816
rxn06443_c	5.644715565871024	5.3493627888034325	5.3679148131785555	5.36791481317856	5.36791481317856	5.36791481317856	5.367916823324758	5.36791481317856	5.36791481317856	5.36791481317856	5.36791481317856	5.36791481317856	5.36791481317856	5.36791481317856	5.36791481317856	5.023610724156332	5.367914813178602	5.36791481317856	5.3679148131785555	5.36791481317856	5.36791481317856	5.3679148131785555	5.36791481317856	5.36791481317856	5.36791481317856	5.36791481317856	5.023610724156333	5.367914813178602	5.321081950784118	5.3679148131785555	5.36791481317856	5.36791481317856	5.36791481317856	5.367914813178592	5.023610724156333	5.367914813178602	5.3679148131785555	5.36791481317856	5.023610724156332	5.3679148131785555	5.36791481317856	5.3679148131785555	5.36791481317856	5.36791481317856	5.234915416957948	5.367914813178602	5.36791481317856	5.36791481317856	5.36791481317856
rxn06444_c	9.156983029079584	8.677855190725609	8.7079506969341	8.707950696934107	8.707950696934107	8.707950696934107	8.70795395783794	8.707950696934107	8.707950696934107	8.707950696934107	8.707950696934107	8.707950696934107	8.707950696934107	8.707950696934107	8.707950696934107	8.14941295252027	8.707950696934175	8.707950696934107	8.7079506969341	8.707950696934107	8.707950696934107	8.7079506969341	8.707950696934107	8.707950696934107	8.707950696934107	8.707950696934107	8.149412952520272	8.707950696934175	8.631977386827568	8.7079506969341	8.707950696934107	8.707950696934107	8.707950696934107	8.707950696934159	8.149412952520272	8.707950696934175	8.7079506969341	8.707950696934107	8.14941295252027	8.7079506969341	8.707950696934107	8.7079506969341	8.707950696934107	8.707950696934107	8.492196120842893	8.707950696934175	8.707950696934107	8.707950696934107	8.707950696934107
rxn06445_c	5.728340981661631	5.428612607896866	5.447439477077497	5.447439477077502	5.447439477077502	5.447439477077502	5.447441517003643	5.447439477077502	5.447439477077502	5.447439477077502	5.447439477077502	5.447439477077502	5.447439477077502	5.447439477077502	5.447439477077502	5.098034586736426	5.447439477077544	5.447439477077502	5.447439477077497	5.447439477077502	5.447439477077502	5.447439477077497	5.447439477077502	5.447439477077502	5.447439477077502	5.447439477077502	5.098034586736427	5.447439477077544	5.399912794499438	5.447439477077497	5.447439477077502	5.447439477077502	5.447439477077502	5.447439477077534	5.098034586736427	5.447439477077544	5.447439477077497	5.447439477077502	5.098034586736426	5.447439477077497	5.447439477077502	5.447439477077497	5.447439477077502	5.447439477077502	5.312469719431399	5.447439477077544	5.447439477077502	5.447439477077502	5.447439477077502
rxn06446_c	13.840006313357776	13.115845059955177	13.161331875274827	13.16133187527484	13.16133187527484	13.16133187527484	13.161336803855518	13.16133187527484	13.16133187527484	13.16133187527484	13.16133187527484	13.16133187527484	13.16133187527484	13.16133187527484	13.16133187527484	12.317149257005523	13.161331875274941	13.16133187527484	13.161331875274827	13.16133187527484	13.16133187527484	13.161331875274827	13.16133187527484	13.16133187527484	13.16133187527484	13.16133187527484	12.317149257005527	13.161331875274941	13.046504634885503	13.161331875274827	13.16133187527484	13.16133187527484	13.16133187527484	13.161331875274918	12.317149257005527	13.161331875274941	13.161331875274827	13.16133187527484	12.317149257005523	13.161331875274827	13.16133187527484	13.161331875274827	13.16133187527484	13.16133187527484	12.835237059356153	13.161331875274941	13.16133187527484	13.16133187527484	13.16133187527484
rxn06447_c	10.369551558044467	9.826977567579661	9.861058323468752	9.861058323468761	9.861058323468761	9.861058323468761	9.861062016181776	9.861058323468761	9.861058323468761	9.861058323468761	9.861058323468761	9.861058323468761	9.861058323468761	9.861058323468761	9.861058323468761	9.22855895993163	9.861058323468837	9.861058323468761	9.861058323468752	9.861058323468761	9.861058323468761	9.861058323468752	9.861058323468761	9.861058323468761	9.861058323468761	9.861058323468761	9.228558959931632	9.861058323468837	9.775024620699712	9.861058323468752	9.861058323468761	9.861058323468761	9.861058323468761	9.86105832346882	9.228558959931632	9.861058323468837	9.861058323468752	9.861058323468761	9.22855895993163	9.861058323468752	9.861058323468761	9.861058323468752	9.861058323468761	9.861058323468761	9.616733506707932	9.861058323468837	9.861058323468761	9.861058323468761	9.861058323468761
rxn06448_c	1.3380066526508472	1.2679971054941461	1.2723946223830649	1.272394622383066	1.272394622383066	1.272394622383066	1.2723950988621648	1.272394622383066	1.272394622383066	1.272394622383066	1.272394622383066	1.272394622383066	1.272394622383066	1.272394622383066	1.272394622383066	1.1907818012815008	1.2723946223830758	1.272394622383066	1.2723946223830649	1.272394622383066	1.272394622383066	1.2723946223830649	1.272394622383066	1.272394622383066	1.272394622383066	1.272394622383066	1.190781801281501	1.2723946223830758	1.2612934994451241	1.2723946223830649	1.272394622383066	1.272394622383066	1.272394622383066	1.2723946223830735	1.190781801281501	1.2723946223830758	1.2723946223830649	1.272394622383066	1.1907818012815008	1.2723946223830649	1.272394622383066	1.2723946223830649	1.272394622383066	1.272394622383066	1.2408688395752172	1.2723946223830758	1.272394622383066	1.272394622383066	1.272394622383066
rxn06280_c	8.697043242230848	8.241981185712007	8.27056504548992	8.27056504548993	8.27056504548993	8.27056504548993	8.270568142604072	8.27056504548993	8.27056504548993	8.27056504548993	8.27056504548993	8.27056504548993	8.27056504548993	8.27056504548993	8.27056504548993	7.740081708329755	8.270565045489992	8.27056504548993	8.27056504548992	8.27056504548993	8.27056504548993	8.27056504548992	8.27056504548993	8.27056504548993	8.27056504548993	8.27056504548993	7.740081708329756	8.270565045489992	8.198407746393306	8.27056504548992	8.27056504548993	8.27056504548993	8.27056504548993	8.270565045489978	7.740081708329756	8.270565045489992	8.27056504548992	8.27056504548993	7.740081708329755	8.27056504548992	8.27056504548993	8.27056504548992	8.27056504548993	8.27056504548993	8.065647457238912	8.270565045489992	8.27056504548993	8.27056504548993	8.27056504548993
rxn06449_c	13.714568189671695	12.996970331315083	13.042044879426415	13.042044879426427	13.042044879426427	13.042044879426427	13.04204976333719	13.042044879426427	13.042044879426427	13.042044879426427	13.042044879426427	13.042044879426427	13.042044879426427	13.042044879426427	13.042044879426427	12.205513463135382	13.042044879426527	13.042044879426427	13.042044879426415	13.042044879426427	13.042044879426427	13.042044879426415	13.042044879426427	13.042044879426427	13.042044879426427	13.042044879426427	12.205513463135386	13.042044879426527	12.928258369312523	13.042044879426415	13.042044879426427	13.042044879426427	13.042044879426427	13.042044879426504	12.205513463135386	13.042044879426527	13.042044879426415	13.042044879426427	12.205513463135382	13.042044879426415	13.042044879426427	13.042044879426415	13.042044879426427	13.042044879426427	12.718905605645977	13.042044879426527	13.042044879426427	13.042044879426427	13.042044879426427
protein_rxn	41.812707895340594	39.62490954669235	39.76233194947078	39.76233194947081	39.76233194947081	39.76233194947081	39.76234683944265	39.76233194947081	39.76233194947081	39.76233194947081	39.76233194947081	39.76233194947081	39.76233194947081	39.76233194947081	39.76233194947081	37.2119312900469	39.76233194947112	39.76233194947081	39.76233194947078	39.76233194947081	39.76233194947081	39.76233194947078	39.76233194947081	39.76233194947081	39.76233194947081	39.76233194947081	37.211931290046905	39.76233194947112	39.41542185766013	39.76233194947078	39.76233194947081	39.76233194947081	39.76233194947081	39.76233194947105	37.211931290046905	39.76233194947112	39.76233194947078	39.76233194947081	37.2119312900469	39.76233194947078	39.76233194947081	39.76233194947078	39.76233194947081	39.76233194947081	38.77715123672554	39.76233194947112	39.76233194947081	39.76233194947081	39.76233194947081
rxn12634_c	0.0	0.0	0.0	0.0	0.0	0.0	0.0	0.0	0.0	0.0	0.0	0.0	0.0	0.0	0.0	0.0	0.0	0.0	0.0	0.0	0.0	0.0	0.0	0.0	0.0	0.0	0.0	0.0	0.0	0.0	0.0	0.0	0.0	0.0	0.0	0.0	0.0	0.0	0.0	0.0	0.0	0.0	0.0	0.0	0.0	0.0	0.0	0.0	0.0
rxn05534_c	0.0	0.0	0.0	0.0	0.0	0.0	0.0	0.0	0.0	0.0	0.0	0.0	0.0	0.0	0.0	0.0	0.0	0.0	0.0	0.0	0.0	0.0	0.0	0.0	0.0	0.0	0.0	0.0	0.0	0.0	0.0	0.0	0.0	0.0	0.0	0.0	0.0	0.0	0.0	0.0	0.0	0.0	0.0	0.0	0.0	0.0	0.0	0.0	0.0
rxn12636_c	0.0	0.0	0.0	0.0	0.0	0.0	0.0	0.0	0.0	0.0	0.0	0.0	0.0	0.0	0.0	0.0	0.0	0.0	0.0	0.0	0.0	0.0	0.0	0.0	0.0	0.0	0.0	0.0	0.0	0.0	0.0	0.0	0.0	0.0	0.0	0.0	0.0	0.0	0.0	0.0	0.0	0.0	0.0	0.0	0.0	0.0	0.0	0.0	0.0
rxn05536_c	0.0	0.0	0.0	0.0	0.0	0.0	0.0	0.0	0.0	0.0	0.0	0.0	0.0	0.0	0.0	0.0	0.0	0.0	0.0	0.0	0.0	0.0	0.0	0.0	0.0	0.0	0.0	0.0	0.0	0.0	0.0	0.0	0.0	0.0	0.0	0.0	0.0	0.0	0.0	0.0	0.0	0.0	0.0	0.0	0.0	0.0	0.0	0.0	0.0
rxn12638_c	0.0	0.0	0.0	0.0	0.0	0.0	0.0	0.0	0.0	0.0	0.0	0.0	0.0	0.0	0.0	0.0	0.0	0.0	0.0	0.0	0.0	0.0	0.0	0.0	0.0	0.0	0.0	0.0	0.0	0.0	0.0	0.0	0.0	0.0	0.0	0.0	0.0	0.0	0.0	0.0	0.0	0.0	0.0	0.0	0.0	0.0	0.0	0.0	0.0
rxn05538_c	0.0	0.0	0.0	0.0	0.0	0.0	0.0	0.0	0.0	0.0	0.0	0.0	0.0	0.0	0.0	0.0	0.0	0.0	0.0	0.0	0.0	0.0	0.0	0.0	0.0	0.0	0.0	0.0	0.0	0.0	0.0	0.0	0.0	0.0	0.0	0.0	0.0	0.0	0.0	0.0	0.0	0.0	0.0	0.0	0.0	0.0	0.0	0.0	0.0
rxn12640_c	0.0	0.0	0.0	0.0	0.0	0.0	0.0	0.0	0.0	0.0	0.0	0.0	0.0	0.0	0.0	0.0	0.0	0.0	0.0	0.0	0.0	0.0	0.0	0.0	0.0	0.0	0.0	0.0	0.0	0.0	0.0	0.0	0.0	0.0	0.0	0.0	0.0	0.0	0.0	0.0	0.0	0.0	0.0	0.0	0.0	0.0	0.0	0.0	0.0
rxn05541_c	0.0	0.0	0.0	0.0	0.0	0.0	0.0	0.0	0.0	0.0	0.0	0.0	0.0	0.0	0.0	0.0	0.0	0.0	0.0	0.0	0.0	0.0	0.0	0.0	0.0	0.0	0.0	0.0	0.0	0.0	0.0	0.0	0.0	0.0	0.0	0.0	0.0	0.0	0.0	0.0	0.0	0.0	0.0	0.0	0.0	0.0	0.0	0.0	0.0
rxn12644_c	10.369551558044467	9.826977567579661	9.861058323468752	9.861058323468761	9.861058323468761	9.861058323468761	9.861062016181776	9.861058323468761	9.861058323468761	9.861058323468761	9.861058323468761	9.861058323468761	9.861058323468761	9.861058323468761	9.861058323468761	9.22855895993163	9.861058323468837	9.861058323468761	9.861058323468752	9.861058323468761	9.861058323468761	9.861058323468752	9.861058323468761	9.861058323468761	9.861058323468761	9.861058323468761	9.228558959931632	9.861058323468837	9.775024620699712	9.861058323468752	9.861058323468761	9.861058323468761	9.861058323468761	9.86105832346882	9.228558959931632	9.861058323468837	9.861058323468752	9.861058323468761	9.22855895993163	9.861058323468752	9.861058323468761	9.861058323468752	9.861058323468761	9.861058323468761	9.616733506707932	9.861058323468837	9.861058323468761	9.861058323468761	9.861058323468761
rxn05545_c	10.369551558044467	9.826977567579661	9.861058323468752	9.861058323468761	9.861058323468761	9.861058323468761	9.861062016181776	9.861058323468761	9.861058323468761	9.861058323468761	9.861058323468761	9.861058323468761	9.861058323468761	9.861058323468761	9.861058323468761	9.22855895993163	9.861058323468837	9.861058323468761	9.861058323468752	9.861058323468761	9.861058323468761	9.861058323468752	9.861058323468761	9.861058323468761	9.861058323468761	9.861058323468761	9.228558959931632	9.861058323468837	9.775024620699712	9.861058323468752	9.861058323468761	9.861058323468761	9.861058323468761	9.86105832346882	9.228558959931632	9.861058323468837	9.861058323468752	9.861058323468761	9.22855895993163	9.861058323468752	9.861058323468761	9.861058323468752	9.861058323468761	9.861058323468761	9.616733506707932	9.861058323468837	9.861058323468761	9.861058323468761	9.861058323468761
EX_cpd11582_e	-10.369551558044467	-9.826977567579661	-9.861058323468752	-9.861058323468761	-9.861058323468761	-9.861058323468761	-9.861062016181776	-9.861058323468761	-9.861058323468761	-9.861058323468761	-9.861058323468761	-9.861058323468761	-9.861058323468761	-9.861058323468761	-9.861058323468761	-9.22855895993163	-9.861058323468837	-9.861058323468761	-9.861058323468752	-9.861058323468761	-9.861058323468761	-9.861058323468752	-9.861058323468761	-9.861058323468761	-9.861058323468761	-9.861058323468761	-9.228558959931632	-9.861058323468837	-9.775024620699712	-9.861058323468752	-9.861058323468761	-9.861058323468761	-9.861058323468761	-9.86105832346882	-9.228558959931632	-9.861058323468837	-9.861058323468752	-9.861058323468761	-9.22855895993163	-9.861058323468752	-9.861058323468761	-9.861058323468752	-9.861058323468761	-9.861058323468761	-9.616733506707932	-9.861058323468837	-9.861058323468761	-9.861058323468761	-9.861058323468761
rxn12645_c	13.463691942299647	12.759220874034895	12.80347088772959	12.803470887729603	12.803470887729603	12.803470887729603	12.803475682300533	12.803470887729603	12.803470887729603	12.803470887729603	12.803470887729603	12.803470887729603	12.803470887729603	12.803470887729603	12.803470887729603	11.982241875395102	12.8034708877297	12.803470887729603	12.80347088772959	12.803470887729603	12.803470887729603	12.80347088772959	12.803470887729603	12.803470887729603	12.803470887729603	12.803470887729603	11.982241875395104	12.8034708877297	12.691765838166562	12.80347088772959	12.803470887729603	12.803470887729603	12.803470887729603	12.803470887729677	11.982241875395104	12.8034708877297	12.80347088772959	12.803470887729603	11.982241875395102	12.80347088772959	12.803470887729603	12.80347088772959	12.803470887729603	12.803470887729603	12.486242698225624	12.8034708877297	12.803470887729603	12.803470887729603	12.803470887729603
rxn05546_c	13.463691942299647	12.759220874034895	12.80347088772959	12.803470887729603	12.803470887729603	12.803470887729603	12.803475682300533	12.803470887729603	12.803470887729603	12.803470887729603	12.803470887729603	12.803470887729603	12.803470887729603	12.803470887729603	12.803470887729603	11.982241875395102	12.8034708877297	12.803470887729603	12.80347088772959	12.803470887729603	12.803470887729603	12.80347088772959	12.803470887729603	12.803470887729603	12.803470887729603	12.803470887729603	11.982241875395104	12.8034708877297	12.691765838166562	12.80347088772959	12.803470887729603	12.803470887729603	12.803470887729603	12.803470887729677	11.982241875395104	12.8034708877297	12.80347088772959	12.803470887729603	11.982241875395102	12.80347088772959	12.803470887729603	12.80347088772959	12.803470887729603	12.803470887729603	12.486242698225624	12.8034708877297	12.803470887729603	12.803470887729603	12.803470887729603
EX_cpd11581_e	-13.463691942299647	-12.759220874034895	-12.80347088772959	-12.803470887729603	-12.803470887729603	-12.803470887729603	-12.803475682300533	-12.803470887729603	-12.803470887729603	-12.803470887729603	-12.803470887729603	-12.803470887729603	-12.803470887729603	-12.803470887729603	-12.803470887729603	-11.982241875395102	-12.8034708877297	-12.803470887729603	-12.80347088772959	-12.803470887729603	-12.803470887729603	-12.80347088772959	-12.803470887729603	-12.803470887729603	-12.803470887729603	-12.803470887729603	-11.982241875395104	-12.8034708877297	-12.691765838166562	-12.80347088772959	-12.803470887729603	-12.803470887729603	-12.803470887729603	-12.803470887729677	-11.982241875395104	-12.8034708877297	-12.80347088772959	-12.803470887729603	-11.982241875395102	-12.80347088772959	-12.803470887729603	-12.80347088772959	-12.803470887729603	-12.803470887729603	-12.486242698225624	-12.8034708877297	-12.803470887729603	-12.803470887729603	-12.803470887729603
rxn08133_c	0.0	0.0	0.0	0.0	0.0	0.0	0.0	0.0	0.0	0.0	0.0	0.0	0.0	0.0	0.0	0.0	0.0	0.0	0.0	0.0	0.0	0.0	0.0	0.0	0.0	0.0	0.0	0.0	0.0	0.0	0.0	0.0	0.0	0.0	0.0	0.0	0.0	0.0	0.0	0.0	0.0	0.0	0.0	0.0	0.0	0.0	0.0	0.0	0.0
rxn09189_c	0.0	0.0	0.0	0.0	0.0	0.0	0.0	0.0	0.0	0.0	0.0	0.0	0.0	0.0	0.0	0.0	0.0	0.0	0.0	0.0	0.0	0.0	0.0	0.0	0.0	0.0	0.0	0.0	0.0	0.0	0.0	0.0	0.0	0.0	0.0	0.0	0.0	0.0	0.0	0.0	0.0	0.0	0.0	0.0	0.0	0.0	0.0	0.0	0.0
rxn12844_c	0.0	0.0	0.0	0.0	0.0	0.0	0.0	0.0	0.0	0.0	0.0	0.0	0.0	0.0	0.0	0.0	0.0	0.0	0.0	0.0	0.0	0.0	0.0	0.0	0.0	0.0	0.0	0.0	0.0	0.0	0.0	0.0	0.0	0.0	0.0	0.0	0.0	0.0	0.0	0.0	0.0	0.0	0.0	0.0	0.0	0.0	0.0	0.0	0.0
rxn12848_c	0.0	0.0	0.0	0.0	0.0	0.0	0.0	0.0	0.0	0.0	0.0	0.0	0.0	0.0	0.0	0.0	0.0	0.0	0.0	0.0	0.0	0.0	0.0	0.0	0.0	0.0	0.0	0.0	0.0	0.0	0.0	0.0	0.0	0.0	0.0	0.0	0.0	0.0	0.0	0.0	0.0	0.0	0.0	0.0	0.0	0.0	0.0	0.0	0.0
rxn12845_c	0.0	0.0	0.0	0.0	0.0	0.0	0.0	0.0	0.0	0.0	0.0	0.0	0.0	0.0	0.0	0.0	0.0	0.0	0.0	0.0	0.0	0.0	0.0	0.0	0.0	0.0	0.0	0.0	0.0	0.0	0.0	0.0	0.0	0.0	0.0	0.0	0.0	0.0	0.0	0.0	0.0	0.0	0.0	0.0	0.0	0.0	0.0	0.0	0.0
rxn12849_c	0.0	0.0	0.0	0.0	0.0	0.0	0.0	0.0	0.0	0.0	0.0	0.0	0.0	0.0	0.0	0.0	0.0	0.0	0.0	0.0	0.0	0.0	0.0	0.0	0.0	0.0	0.0	0.0	0.0	0.0	0.0	0.0	0.0	0.0	0.0	0.0	0.0	0.0	0.0	0.0	0.0	0.0	0.0	0.0	0.0	0.0	0.0	0.0	0.0
rxn12846_c	9.156983029079584	8.677855190725625	8.7079506969341	8.707950696934107	8.707950696934107	8.707950696934107	8.70795395783794	8.707950696934107	8.707950696934107	8.707950696934107	8.707950696934107	8.707950696934107	8.707950696934107	8.707950696934107	8.707950696934107	8.14941295252027	8.707950696934175	8.707950696934107	8.7079506969341	8.707950696934107	8.707950696934107	8.7079506969341	8.707950696934107	8.707950696934107	8.707950696934107	8.707950696934107	8.149412952520272	8.707950696934175	8.631977386827568	8.7079506969341	8.707950696934107	8.707950696934107	8.707950696934107	8.707950696934159	8.149412952520272	8.707950696934175	8.7079506969341	8.707950696934107	8.14941295252027	8.7079506969341	8.707950696934107	8.7079506969341	8.707950696934107	8.707950696934107	8.492196120842893	8.707950696934175	8.707950696934107	8.707950696934107	8.707950696934107
rxn12850_c	9.156983029079584	8.677855190725625	8.7079506969341	8.707950696934107	8.707950696934107	8.707950696934107	8.70795395783794	8.707950696934107	8.707950696934107	8.707950696934107	8.707950696934107	8.707950696934107	8.707950696934107	8.707950696934107	8.707950696934107	8.14941295252027	8.707950696934175	8.707950696934107	8.7079506969341	8.707950696934107	8.707950696934107	8.7079506969341	8.707950696934107	8.707950696934107	8.707950696934107	8.707950696934107	8.149412952520272	8.707950696934175	8.631977386827568	8.7079506969341	8.707950696934107	8.707950696934107	8.707950696934107	8.707950696934159	8.149412952520272	8.707950696934175	8.7079506969341	8.707950696934107	8.14941295252027	8.7079506969341	8.707950696934107	8.7079506969341	8.707950696934107	8.707950696934107	8.492196120842893	8.707950696934175	8.707950696934107	8.707950696934107	8.707950696934107
EX_cpd15605_e	-9.156983029079584	-8.677855190725609	-8.7079506969341	-8.707950696934107	-8.707950696934107	-8.707950696934107	-8.70795395783794	-8.707950696934107	-8.707950696934107	-8.707950696934107	-8.707950696934107	-8.707950696934107	-8.707950696934107	-8.707950696934107	-8.707950696934107	-8.14941295252027	-8.707950696934175	-8.707950696934107	-8.7079506969341	-8.707950696934107	-8.707950696934107	-8.7079506969341	-8.707950696934107	-8.707950696934107	-8.707950696934107	-8.707950696934107	-8.149412952520272	-8.707950696934175	-8.631977386827568	-8.7079506969341	-8.707950696934107	-8.707950696934107	-8.707950696934107	-8.707950696934159	-8.149412952520272	-8.707950696934175	-8.7079506969341	-8.707950696934107	-8.14941295252027	-8.7079506969341	-8.707950696934107	-8.7079506969341	-8.707950696934107	-8.707950696934107	-8.492196120842893	-8.707950696934175	-8.707950696934107	-8.707950696934107	-8.707950696934107
rxn12851_c	0.0	0.0	0.0	0.0	0.0	0.0	0.0	0.0	0.0	0.0	0.0	0.0	0.0	0.0	0.0	0.0	0.0	0.0	0.0	0.0	0.0	0.0	0.0	0.0	0.0	0.0	0.0	0.0	0.0	0.0	0.0	0.0	0.0	0.0	0.0	0.0	0.0	0.0	0.0	0.0	0.0	0.0	0.0	0.0	0.0	0.0	0.0	0.0	0.0
rxn12847_c	0.0	0.0	0.0	0.0	0.0	0.0	0.0	0.0	0.0	0.0	0.0	0.0	0.0	0.0	0.0	0.0	0.0	0.0	0.0	0.0	0.0	0.0	0.0	0.0	0.0	0.0	0.0	0.0	0.0	0.0	0.0	0.0	0.0	0.0	0.0	0.0	0.0	0.0	0.0	0.0	0.0	0.0	0.0	0.0	0.0	0.0	0.0	0.0	0.0
rxn30259_c	0.0	0.0	0.0	0.0	0.0	0.0	0.0	0.0	0.0	0.0	0.0	0.0	0.0	0.0	0.0	0.0	0.0	0.0	0.0	0.0	0.0	0.0	0.0	0.0	0.0	0.0	0.0	0.0	0.0	0.0	0.0	0.0	0.0	0.0	0.0	0.0	0.0	0.0	0.0	0.0	0.0	0.0	0.0	0.0	0.0	0.0	0.0	0.0	0.0
rxn30237_c	0.0	0.0	0.0	0.0	0.0	0.0	0.0	0.0	0.0	0.0	0.0	0.0	0.0	0.0	0.0	0.0	0.0	0.0	0.0	0.0	0.0	0.0	0.0	0.0	0.0	0.0	0.0	0.0	0.0	0.0	0.0	0.0	0.0	0.0	0.0	0.0	0.0	0.0	0.0	0.0	0.0	0.0	0.0	0.0	0.0	0.0	0.0	0.0	0.0
rxn30262_c	0.0	0.0	0.0	0.0	0.0	0.0	0.0	0.0	0.0	0.0	0.0	0.0	0.0	0.0	0.0	0.0	0.0	0.0	0.0	0.0	0.0	0.0	0.0	0.0	0.0	0.0	0.0	0.0	0.0	0.0	0.0	0.0	0.0	0.0	0.0	0.0	0.0	0.0	0.0	0.0	0.0	0.0	0.0	0.0	0.0	0.0	0.0	0.0	0.0
rxn30264_c	0.0	0.0	0.0	0.0	0.0	0.0	0.0	0.0	0.0	0.0	0.0	0.0	0.0	0.0	0.0	0.0	0.0	0.0	0.0	0.0	0.0	0.0	0.0	0.0	0.0	0.0	0.0	0.0	0.0	0.0	0.0	0.0	0.0	0.0	0.0	0.0	0.0	0.0	0.0	0.0	0.0	0.0	0.0	0.0	0.0	0.0	0.0	0.0	0.0
rxn30239_c	0.0	0.0	0.0	0.0	0.0	0.0	0.0	0.0	0.0	0.0	0.0	0.0	0.0	0.0	0.0	0.0	0.0	0.0	0.0	0.0	0.0	0.0	0.0	0.0	0.0	0.0	0.0	0.0	0.0	0.0	0.0	0.0	0.0	0.0	0.0	0.0	0.0	0.0	0.0	0.0	0.0	0.0	0.0	0.0	0.0	0.0	0.0	0.0	0.0
rxn30266_c	0.0	0.0	0.0	0.0	0.0	0.0	0.0	0.0	0.0	0.0	0.0	0.0	0.0	0.0	0.0	0.0	0.0	0.0	0.0	0.0	0.0	0.0	0.0	0.0	0.0	0.0	0.0	0.0	0.0	0.0	0.0	0.0	0.0	0.0	0.0	0.0	0.0	0.0	0.0	0.0	0.0	0.0	0.0	0.0	0.0	0.0	0.0	0.0	0.0
rxn30240_c	0.0	0.0	0.0	0.0	0.0	0.0	0.0	0.0	0.0	0.0	0.0	0.0	0.0	0.0	0.0	0.0	0.0	0.0	0.0	0.0	0.0	0.0	0.0	0.0	0.0	0.0	0.0	0.0	0.0	0.0	0.0	0.0	0.0	0.0	0.0	0.0	0.0	0.0	0.0	0.0	0.0	0.0	0.0	0.0	0.0	0.0	0.0	0.0	0.0
rxn30268_c	0.0	0.0	0.0	0.0	0.0	0.0	0.0	0.0	0.0	0.0	0.0	0.0	0.0	0.0	0.0	0.0	0.0	0.0	0.0	0.0	0.0	0.0	0.0	0.0	0.0	0.0	0.0	0.0	0.0	0.0	0.0	0.0	0.0	0.0	0.0	0.0	0.0	0.0	0.0	0.0	0.0	0.0	0.0	0.0	0.0	0.0	0.0	0.0	0.0
rxn30241_c	0.0	0.0	0.0	0.0	0.0	0.0	0.0	0.0	0.0	0.0	0.0	0.0	0.0	0.0	0.0	0.0	0.0	0.0	0.0	0.0	0.0	0.0	0.0	0.0	0.0	0.0	0.0	0.0	0.0	0.0	0.0	0.0	0.0	0.0	0.0	0.0	0.0	0.0	0.0	0.0	0.0	0.0	0.0	0.0	0.0	0.0	0.0	0.0	0.0
rxn30270_c	0.0	0.0	0.0	0.0	0.0	0.0	0.0	0.0	0.0	0.0	0.0	0.0	0.0	0.0	0.0	0.0	0.0	0.0	0.0	0.0	0.0	0.0	0.0	0.0	0.0	0.0	0.0	0.0	0.0	0.0	0.0	0.0	0.0	0.0	0.0	0.0	0.0	0.0	0.0	0.0	0.0	0.0	0.0	0.0	0.0	0.0	0.0	0.0	0.0
rxn30242_c	0.0	0.0	0.0	0.0	0.0	0.0	0.0	0.0	0.0	0.0	0.0	0.0	0.0	0.0	0.0	0.0	0.0	0.0	0.0	0.0	0.0	0.0	0.0	0.0	0.0	0.0	0.0	0.0	0.0	0.0	0.0	0.0	0.0	0.0	0.0	0.0	0.0	0.0	0.0	0.0	0.0	0.0	0.0	0.0	0.0	0.0	0.0	0.0	0.0
rxn30274_c	0.0	0.0	0.0	0.0	0.0	0.0	0.0	0.0	0.0	0.0	0.0	0.0	0.0	0.0	0.0	0.0	0.0	0.0	0.0	0.0	0.0	0.0	0.0	0.0	0.0	0.0	0.0	0.0	0.0	0.0	0.0	0.0	0.0	0.0	0.0	0.0	0.0	0.0	0.0	0.0	0.0	0.0	0.0	0.0	0.0	0.0	0.0	0.0	0.0
rxn30244_c	0.0	0.0	0.0	0.0	0.0	0.0	0.0	0.0	0.0	0.0	0.0	0.0	0.0	0.0	0.0	0.0	0.0	0.0	0.0	0.0	0.0	0.0	0.0	0.0	0.0	0.0	0.0	0.0	0.0	0.0	0.0	0.0	0.0	0.0	0.0	0.0	0.0	0.0	0.0	0.0	0.0	0.0	0.0	0.0	0.0	0.0	0.0	0.0	0.0
rxn30276_c	0.0	0.0	0.0	0.0	0.0	0.0	0.0	0.0	0.0	0.0	0.0	0.0	0.0	0.0	0.0	0.0	0.0	0.0	0.0	0.0	0.0	0.0	0.0	0.0	0.0	0.0	0.0	0.0	0.0	0.0	0.0	0.0	0.0	0.0	0.0	0.0	0.0	0.0	0.0	0.0	0.0	0.0	0.0	0.0	0.0	0.0	0.0	0.0	0.0
rxn30245_c	0.0	0.0	0.0	0.0	0.0	0.0	0.0	0.0	0.0	0.0	0.0	0.0	0.0	0.0	0.0	0.0	0.0	0.0	0.0	0.0	0.0	0.0	0.0	0.0	0.0	0.0	0.0	0.0	0.0	0.0	0.0	0.0	0.0	0.0	0.0	0.0	0.0	0.0	0.0	0.0	0.0	0.0	0.0	0.0	0.0	0.0	0.0	0.0	0.0
rxn30278_c	0.0	0.0	0.0	0.0	0.0	0.0	0.0	0.0	0.0	0.0	0.0	0.0	0.0	0.0	0.0	0.0	0.0	0.0	0.0	0.0	0.0	0.0	0.0	0.0	0.0	0.0	0.0	0.0	0.0	0.0	0.0	0.0	0.0	0.0	0.0	0.0	0.0	0.0	0.0	0.0	0.0	0.0	0.0	0.0	0.0	0.0	0.0	0.0	0.0
rxn30246_c	0.0	0.0	0.0	0.0	0.0	0.0	0.0	0.0	0.0	0.0	0.0	0.0	0.0	0.0	0.0	0.0	0.0	0.0	0.0	0.0	0.0	0.0	0.0	0.0	0.0	0.0	0.0	0.0	0.0	0.0	0.0	0.0	0.0	0.0	0.0	0.0	0.0	0.0	0.0	0.0	0.0	0.0	0.0	0.0	0.0	0.0	0.0	0.0	0.0
rxn30280_c	0.0	0.0	0.0	0.0	0.0	0.0	0.0	0.0	0.0	0.0	0.0	0.0	0.0	0.0	0.0	0.0	0.0	0.0	0.0	0.0	0.0	0.0	0.0	0.0	0.0	0.0	0.0	0.0	0.0	0.0	0.0	0.0	0.0	0.0	0.0	0.0	0.0	0.0	0.0	0.0	0.0	0.0	0.0	0.0	0.0	0.0	0.0	0.0	0.0
rxn30247_c	0.0	0.0	0.0	0.0	0.0	0.0	0.0	0.0	0.0	0.0	0.0	0.0	0.0	0.0	0.0	0.0	0.0	0.0	0.0	0.0	0.0	0.0	0.0	0.0	0.0	0.0	0.0	0.0	0.0	0.0	0.0	0.0	0.0	0.0	0.0	0.0	0.0	0.0	0.0	0.0	0.0	0.0	0.0	0.0	0.0	0.0	0.0	0.0	0.0
rxn10184_c	0.0	0.0	0.0	0.0	0.0	0.0	0.0	0.0	0.0	0.0	0.0	0.0	0.0	0.0	0.0	0.0	0.0	0.0	0.0	0.0	0.0	0.0	0.0	0.0	0.0	0.0	0.0	0.0	0.0	0.0	0.0	0.0	0.0	0.0	0.0	0.0	0.0	0.0	0.0	0.0	0.0	0.0	0.0	0.0	0.0	0.0	0.0	0.0	0.0
rxn05681_c		456.53250298811645	450.1716518941551	450.17165189415346	450.1716518941544	450.17165189415425	450.17166378129633	449.9888722179557	450.17165189415414	449.12755519929533	450.12243195155145	450.12243195155145	450.12243195155145	450.1224319515509	450.1224319515493	330.95030942501654	450.12680367714415	449.79214798315127	450.1716518941551	450.17165189415346	450.18027114421045	450.1716518941551	450.17165189415346	450.17165189415414	450.17165189415414	450.17165189415414	529.2640874254886	450.12680367714415	455.00514384050143	450.2220101416668	450.1716518941545	450.17165189415425	450.17165189415425	449.9888722179562	341.73416890751815	450.12680367714415	450.1716518941551	450.1716518941547	438.62083795799117	450.1716518941551	450.1716518941547	450.1716518941551	450.1716518941547	450.1716518941547	446.19660088263566	450.12680367714415	450.12680367714785	450.12680367714603	450.12680367714603
EX_cpd02711_e		-456.53250298811645	-450.1716518941551	-450.17165189415346	-450.1716518941544	-450.17165189415425	-450.17166378129633	-449.9888722179557	-450.17165189415414	-449.12755519929533	-450.12243195155145	-450.12243195155145	-450.12243195155145	-450.1224319515509	-450.1224319515493	-330.95030942501654	-450.12680367714415	-449.79214798315127	-450.1716518941551	-450.17165189415346	-450.18027114421045	-450.1716518941551	-450.17165189415346	-450.17165189415414	-450.17165189415414	-450.17165189415414	-529.2640874254886	-450.12680367714415	-455.00514384050143	-450.2220101416668	-450.1716518941545	-450.17165189415425	-450.17165189415425	-449.9888722179562	-341.73416890751815	-450.12680367714415	-450.1716518941551	-450.1716518941547	-438.62083795799117	-450.1716518941551	-450.1716518941547	-450.1716518941551	-450.1716518941547	-450.1716518941547	-446.19660088263566	-450.12680367714415	-450.12680367714785	-450.12680367714603	-450.12680367714603
rxn34423_c	0.10453176973835149	0.09906227386673087	0.09940582987367695	0.09940582987367703	0.09940582987367703	0.09940582987367703	0.09940586709860663	0.09940582987367703	0.09940582987367703	0.09940582987367703	0.09940582987367703	0.09940582987367703	0.09940582987367703	0.09940582987367703	0.09940582987367703	0.09302982822511725	0.0994058298736778	0.09940582987367703	0.09940582987367695	0.09940582987367703	0.09940582987367703	0.09940582987367695	0.09940582987367703	0.09940582987367703	0.09940582987367703	0.09940582987367703	0.09302982822511727	0.0994058298736778	0.09853855464415032	0.09940582987367695	0.09940582987367703	0.09940582987367703	0.09940582987367703	0.09940582987367762	0.09302982822511727	0.0994058298736778	0.09940582987367695	0.09940582987367703	0.09302982822511725	0.09940582987367695	0.09940582987367703	0.09940582987367695	0.09940582987367703	0.09940582987367703	0.09694287809181384	0.0994058298736778	0.09940582987367703	0.09940582987367703	0.09940582987367703
rxn12188_c	-0.15679765460754425	-0.024765568466591503	-0.024851457468419238	-0.02485145746841926	-0.02485145746841926	-0.02485145746841926	-0.024851466774651654	-0.02485145746841926	-0.02485145746841926	-0.02485145746841926	-0.02485145746841926	-0.02485145746841926	-0.02485145746841926	-0.02485145746841926	-0.02485145746841926	-0.023257457056279313	-0.024851457468419453	-0.02485145746841926	-0.024851457468419238	-0.02485145746841926	-0.02485145746841926	-0.024851457468419238	-0.02485145746841926	-0.02485145746841926	-0.02485145746841926	-0.02485145746841926	-0.023257457056279317	-0.024851457468419453	-0.02463463866103758	-0.024851457468419238	-0.02485145746841926	-0.02485145746841926	-0.02485145746841926	-0.024851457468419404	-0.023257457056279317	-0.024851457468419453	-0.024851457468419238	-0.02485145746841926	-0.023257457056279313	-0.024851457468419238	-0.02485145746841926	-0.024851457468419238	-0.02485145746841926	-0.02485145746841926	-0.02423571952295346	-0.024851457468419453	-0.02485145746841926	-0.02485145746841926	-0.02485145746841926
rxn30238_c	0.0	0.0	0.0	0.0	0.0	0.0	0.0	0.0	0.0	0.0	0.0	0.0	0.0	0.0	0.0	0.0	0.0	0.0	0.0	0.0	0.0	0.0	0.0	0.0	0.0	0.0	0.0	0.0	0.0	0.0	0.0	0.0	0.0	0.0	0.0	0.0	0.0	0.0	0.0	0.0	0.0	0.0	0.0	0.0	0.0	0.0	0.0	0.0	0.0
rxn12212_c	333.33333333333337	333.33333333333337	333.3333333333319	333.3333333333324	333.3333333333324	333.3333333333333	333.3333333333334	333.3333333333333	333.3333333333333	333.3333333333333	333.3333333333333	333.3333333333333	333.3333333333333	333.3333333333324	333.3333333333333	328.0321284707516	333.3333333333333	333.3333333333333	333.3333333333319	333.3333333333324	333.3333333333324	333.3333333333319	333.3333333333324	333.3333333333333	333.3333333333333	333.3333333333333	333.3333333333333	333.3333333333333	333.3333333333333	333.3333333333318	333.3333333333324	333.3333333333333	333.3333333333333	333.3333333333318	333.3333333333333	333.3333333333333	333.3333333333319	333.3333333333324	333.3333333333333	333.3333333333319	333.3333333333324	333.3333333333319	333.3333333333324	333.3333333333333	319.9993104088995	333.3333333333333	333.3333333333324	333.3333333333333	333.3333333333333
rxn10042_c	1000.0	1000.0	999.9999999999957	999.9999999999973	999.9999999999973	1000.0	1000.0000000000002	1000.0	1000.0	1000.0	1000.0	1000.0	1000.0	999.9999999999973	1000.0	984.0963854122549	1000.0	1000.0	999.9999999999957	999.9999999999973	999.9999999999973	999.9999999999957	999.9999999999973	1000.0	1000.0	1000.0	1000.0	1000.0	1000.0	999.9999999999953	999.9999999999973	1000.0	1000.0	999.9999999999953	1000.0	1000.0	999.9999999999957	999.9999999999973	1000.0	999.9999999999957	999.9999999999973	999.9999999999957	999.9999999999973	1000.0	959.9979312266984	1000.0	999.9999999999973	1000.0	1000.0
R01103_c		0.012382784233295752	0.012425728734209619	0.01242572873420963	0.01242572873420963	0.01242572873420963	0.012425733387325827	0.01242572873420963	0.01242572873420963	0.01242572873420963	0.01242572873420963	0.01242572873420963	0.01242572873420963	0.01242572873420963	0.01242572873420963	0.011628728528139657	0.012425728734209726	0.01242572873420963	0.012425728734209619	0.01242572873420963	0.01242572873420963	0.012425728734209619	0.01242572873420963	0.01242572873420963	0.01242572873420963	0.01242572873420963	0.011628728528139658	0.012425728734209726	0.01231731933051879	0.012425728734209619	0.01242572873420963	0.01242572873420963	0.01242572873420963	0.012425728734209702	0.011628728528139658	0.012425728734209726	0.012425728734209619	0.01242572873420963	0.011628728528139657	0.012425728734209619	0.01242572873420963	0.012425728734209619	0.01242572873420963	0.01242572873420963	0.01211785976147673	0.012425728734209726	0.01242572873420963	0.01242572873420963	0.01242572873420963
rxn46837_c	0.0	0.0	0.0	0.0	0.0	0.0	0.0	0.0	0.0	0.0	0.0	0.0	0.0	0.0	0.0	0.0	0.0	0.0	0.0	0.0	0.0	0.0	0.0	0.0	0.0	0.0	0.0	0.0	0.0	0.0	0.0	0.0	0.0	0.0	0.0	0.0	0.0	0.0	0.0	0.0	0.0	0.0	0.0	0.0	0.0	0.0	0.0	0.0	0.0
rxn18658_c	0.0	0.0	0.0	0.0	0.0	0.0	0.0	0.0	0.0	0.0	0.0	0.0	0.0	0.0	0.0	0.0	0.0	0.0	0.0	0.0	0.0	0.0	0.0	0.0	0.0	0.0	0.0	0.0	0.0	0.0	0.0	0.0	0.0	0.0	0.0	0.0	0.0	0.0	0.0	0.0	0.0	0.0	0.0	0.0	0.0	0.0	0.0	0.0	0.0
rxn05554_c	-21.891279612251083	441.2292990919183	444.9975489667836	444.9975489667846	444.99754896678405	444.99754896678417	444.9976067150677	445.08893880488347	444.9975489667843	445.51959731421357	445.02215893808557	445.02215893808557	445.02215893808557	445.0221589380858	445.0221589380867	147.0669755262469	445.01997307529064	445.18730092228566	444.9975489667836	444.9975489667846	444.99323934175607	444.9975489667836	444.9975489667846	444.9975489667843	444.9975489667843	444.9975489667843	423.6084429114546	445.01997307529064	423.6084429114546	444.9723698430279	444.99754896678405	444.99754896678417	444.99754896678417	445.08893880488426	306.9110806124179	445.01997307529064	444.9975489667836	444.99754896678394	614.5048892446355	444.9975489667836	444.99754896678394	444.9975489667836	444.99754896678394	444.99754896678394	430.95024111673797	445.01997307529064	445.01997307528734	445.01997307528825	445.01997307528825
rxn05562_c	0.0	0.13621062656670802	0.1366830160763058	0.13668301607630592	0.13668301607630592	0.13668301607630592	0.13668306726058407	0.13668301607630592	0.13668301607630592	0.13668301607630592	0.13668301607630592	0.13668301607630592	0.13668301607630592	0.13668301607630592	0.13668301607630592	0.1279160138095362	0.13668301607630698	0.13668301607630592	0.1366830160763058	0.13668301607630592	0.13668301607630592	0.1366830160763058	0.13668301607630592	0.13668301607630592	0.13668301607630592	0.13668301607630592	0.12791601380953627	0.13668301607630698	0.1354905126357067	0.1366830160763058	0.13668301607630592	0.13668301607630592	0.13668301607630592	0.13668301607630673	0.12791601380953624	0.13668301607630698	0.1366830160763058	0.13668301607630592	0.12791601380953624	0.1366830160763058	0.13668301607630592	0.1366830160763058	0.13668301607630592	0.13668301607630592	0.13329645737624402	0.13668301607630698	0.13668301607630592	0.13668301607630592	0.13668301607630592
EX_cpd00072_e	21.891279612251083	-441.2292990919183	-444.9975489667836	-444.9975489667846	-444.99754896678405	-444.99754896678417	-444.9976067150677	-445.08893880488347	-444.9975489667843	-445.51959731421357	-445.02215893808557	-445.02215893808557	-445.02215893808557	-445.0221589380858	-445.0221589380867	-147.0669755262469	-445.01997307529064	-445.18730092228566	-444.9975489667836	-444.9975489667846	-444.99323934175607	-444.9975489667836	-444.9975489667846	-444.9975489667843	-444.9975489667843	-444.9975489667843	-423.6084429114546	-445.01997307529064	-423.6084429114546	-444.9723698430279	-444.99754896678405	-444.99754896678417	-444.99754896678417	-445.08893880488426	-306.9110806124179	-445.01997307529064	-444.9975489667836	-444.99754896678394	-614.5048892446355	-444.9975489667836	-444.99754896678394	-444.9975489667836	-444.99754896678394	-444.99754896678394	-430.95024111673797	-445.01997307529064	-445.01997307528734	-445.01997307528825	-445.01997307528825
EX_cpd00089_e	0.0	-0.13621062656670802	-0.1366830160763058	-0.13668301607630592	-0.13668301607630592	-0.13668301607630592	-0.13668306726058407	-0.13668301607630592	-0.13668301607630592	-0.13668301607630592	-0.13668301607630592	-0.13668301607630592	-0.13668301607630592	-0.13668301607630592	-0.13668301607630592	-0.1279160138095362	-0.13668301607630698	-0.13668301607630592	-0.1366830160763058	-0.13668301607630592	-0.13668301607630592	-0.1366830160763058	-0.13668301607630592	-0.13668301607630592	-0.13668301607630592	-0.13668301607630592	-0.12791601380953627	-0.13668301607630698	-0.1354905126357067	-0.1366830160763058	-0.13668301607630592	-0.13668301607630592	-0.13668301607630592	-0.13668301607630673	-0.12791601380953624	-0.13668301607630698	-0.1366830160763058	-0.13668301607630592	-0.12791601380953624	-0.1366830160763058	-0.13668301607630592	-0.1366830160763058	-0.13668301607630592	-0.13668301607630592	-0.13329645737624402	-0.13668301607630698	-0.13668301607630592	-0.13668301607630592	-0.13668301607630592
rxn12549_c	8.697043242230848	8.241981185712007	8.27056504548992	8.27056504548993	8.27056504548993	8.27056504548993	8.270568142604072	8.27056504548993	8.27056504548993	8.27056504548993	8.27056504548993	8.27056504548993	8.27056504548993	8.27056504548993	8.27056504548993	7.740081708329755	8.270565045489992	8.27056504548993	8.27056504548992	8.27056504548993	8.27056504548993	8.27056504548992	8.27056504548993	8.27056504548993	8.27056504548993	8.27056504548993	7.740081708329756	8.270565045489992	8.198407746393306	8.27056504548992	8.27056504548993	8.27056504548993	8.27056504548993	8.270565045489978	7.740081708329756	8.270565045489992	8.27056504548992	8.27056504548993	7.740081708329755	8.27056504548992	8.27056504548993	8.27056504548992	8.27056504548993	8.27056504548993	8.065647457238912	8.270565045489992	8.27056504548993	8.27056504548993	8.27056504548993
EX_cpd00136_e	-8.697043242230848	-8.241981185712007	-8.27056504548992	-8.27056504548993	-8.27056504548993	-8.27056504548993	-8.270568142604072	-8.27056504548993	-8.27056504548993	-8.27056504548993	-8.27056504548993	-8.27056504548993	-8.27056504548993	-8.27056504548993	-8.27056504548993	-7.740081708329755	-8.270565045489992	-8.27056504548993	-8.27056504548992	-8.27056504548993	-8.27056504548993	-8.27056504548992	-8.27056504548993	-8.27056504548993	-8.27056504548993	-8.27056504548993	-7.740081708329756	-8.270565045489992	-8.198407746393306	-8.27056504548992	-8.27056504548993	-8.27056504548993	-8.27056504548993	-8.270565045489978	-7.740081708329756	-8.270565045489992	-8.27056504548992	-8.27056504548993	-7.740081708329755	-8.27056504548992	-8.27056504548993	-8.27056504548992	-8.27056504548993	-8.27056504548993	-8.065647457238912	-8.270565045489992	-8.27056504548993	-8.27056504548993	-8.27056504548993
rxn12585_c	1000.0	1000.0	1000.0	1000.0	1000.0	1000.0	1000.0	1000.0	1000.0	999.6658847013252	1000.0	1000.0	1000.0	1000.0	1000.0	990.9215980814158	1000.0	999.9901791468338	1000.0	1000.0	1000.0	1000.0	1000.0	1000.0	1000.0	1000.0	945.4419196565755	1000.0	998.4459329175788	1000.0	1000.0	1000.0	1000.0	1000.0	955.611178984288	1000.0	1000.0	1000.0	992.8799330417125	1000.0	1000.0	1000.0	1000.0	1000.0	997.7310032031504	1000.0	1000.0	1000.0	1000.0
EX_cpd03561_e	-1000.0	-1000.0	-1000.0	-1000.0	-1000.0	-1000.0	-1000.0	-1000.0	-1000.0	-999.6658847013252	-1000.0	-1000.0	-1000.0	-1000.0	-1000.0	-990.9215980814158	-1000.0	-999.9901791468338	-1000.0	-1000.0	-1000.0	-1000.0	-1000.0	-1000.0	-1000.0	-1000.0	-945.4419196565755	-1000.0	-998.4459329175788	-1000.0	-1000.0	-1000.0	-1000.0	-1000.0	-955.611178984288	-1000.0	-1000.0	-1000.0	-992.8799330417125	-1000.0	-1000.0	-1000.0	-1000.0	-1000.0	-997.7310032031504	-1000.0	-1000.0	-1000.0	-1000.0
rxn05559_c	-1000.0	-1000.0	-1000.0	-1000.0	-1000.0	-1000.0	-1000.0	-1000.0	-1000.0	-1000.0	-1000.0	-1000.0	-1000.0	-1000.0	-1000.0	-991.6814509630202	-1000.0	-1000.0	-1000.0	-1000.0	-1000.0	-1000.0	-1000.0	-1000.0	-1000.0	-1000.0	-872.0018885275749	-1000.0	-999.7616737088622	-1000.0	-1000.0	-1000.0	-1000.0	-1000.0	-1000.0	-1000.0	-1000.0	-1000.0	-1000.0	-1000.0	-1000.0	-1000.0	-1000.0	-1000.0	-1000.0	-1000.0	-1000.0	-1000.0	-1000.0
EX_cpd00047_e	1000.0	1000.0	1000.0	1000.0	1000.0	1000.0	1000.0	1000.0	1000.0	1000.0	1000.0	1000.0	1000.0	1000.0	1000.0	991.6814509630202	1000.0	1000.0	1000.0	1000.0	1000.0	1000.0	1000.0	1000.0	1000.0	1000.0	872.0018885275749	1000.0	999.7616737088622	1000.0	1000.0	1000.0	1000.0	1000.0	1000.0	1000.0	1000.0	1000.0	1000.0	1000.0	1000.0	1000.0	1000.0	1000.0	1000.0	1000.0	1000.0	1000.0	1000.0
rxn05470_c	0.0	-1000.0	-996.0671110904079	-996.0671110904079	-996.0671110904078	-996.0671110904084	-996.0669640753797	-995.9281642826663	-996.067111090408	-995.0224618459841	-996.0208580155255	-996.0208580155255	-996.0208580155255	-996.0208580155249	-996.0208580155261	-980.6607711000938	-996.0249662233074	-995.7086166721188	-996.0671110904079	-996.0671110904079	-996.067721514573	-996.0671110904079	-996.0671110904079	-996.067111090408	-996.067111090408	-996.067111090408	-1000.0	-996.0249662233074	-998.368622756704	-996.2448423861497	-996.067111090408	-996.0671110904084	-996.0671110904084	-995.9281642826627	-250.95741597685495	-996.0249662233074	-996.0671110904079	-996.0671110904076	-954.0395804883384	-996.0671110904079	-996.0671110904076	-996.0671110904079	-996.0671110904076	-996.0671110904082	-1000.0	-996.0249662233074	-996.0249662233098	-996.02496622331	-996.02496622331
EX_cpd00139_e	0.0	1000.0	996.0671110904079	996.0671110904079	996.0671110904078	996.0671110904084	996.0669640753797	995.9281642826663	996.067111090408	995.0224618459841	996.0208580155255	996.0208580155255	996.0208580155255	996.0208580155249	996.0208580155261	980.6607711000938	996.0249662233074	995.7086166721188	996.0671110904079	996.0671110904079	996.067721514573	996.0671110904079	996.0671110904079	996.067111090408	996.067111090408	996.067111090408	1000.0	996.0249662233074	998.368622756704	996.2448423861497	996.067111090408	996.0671110904084	996.0671110904084	995.9281642826627	250.95741597685495	996.0249662233074	996.0671110904079	996.0671110904076	954.0395804883384	996.0671110904079	996.0671110904076	996.0671110904079	996.0671110904076	996.0671110904082	1000.0	996.0249662233074	996.0249662233098	996.02496622331	996.02496622331
rxn05703_c		1000.0	991.6516749746439	991.6516749746402	991.6516749746417	991.6516749746407	991.6508344509301	989.5477241777113	991.6516749746394	990.8375728181516	991.6151452146546	991.6151452146546	991.6151452146546	991.6151452146571	991.6151452146559	960.5954177103675	991.6183897955631	991.3688648000597	991.6516749746439	991.6516749746402	991.6532431258238	991.6516749746439	991.6516749746402	991.6516749746394	991.6516749746394	991.6516749746394	982.1148088493077	991.6183897955631	1000.0	991.698408234633	991.6516749746409	991.6516749746407	991.6516749746407	989.5477241776982	853.6970552173951	991.6183897955631	991.6516749746439	991.6516749746422	311.87368635604446	991.6516749746439	991.6516749746422	991.6516749746439	991.6516749746422	991.6516749746419	1000.0	991.6183897955631	991.6183897955794	991.6183897955784	991.6183897955784
EX_cpd00165_e		-1000.0	-991.6516749746439	-991.6516749746402	-991.6516749746417	-991.6516749746407	-991.6508344509301	-989.5477241777113	-991.6516749746394	-990.8375728181516	-991.6151452146546	-991.6151452146546	-991.6151452146546	-991.6151452146571	-991.6151452146559	-960.5954177103675	-991.6183897955631	-991.3688648000597	-991.6516749746439	-991.6516749746402	-991.6532431258238	-991.6516749746439	-991.6516749746402	-991.6516749746394	-991.6516749746394	-991.6516749746394	-982.1148088493077	-991.6183897955631	-1000.0	-991.698408234633	-991.6516749746409	-991.6516749746407	-991.6516749746407	-989.5477241776982	-853.6970552173951	-991.6183897955631	-991.6516749746439	-991.6516749746422	-311.87368635604446	-991.6516749746439	-991.6516749746422	-991.6516749746439	-991.6516749746422	-991.6516749746419	-1000.0	-991.6183897955631	-991.6183897955794	-991.6183897955784	-991.6183897955784
rxn09687_c	1000.0	643.8798290604843	648.0798093303663	648.0798093303695	648.0798093303692	648.079809330369	648.080106196861	647.5148015033017	648.0798093303697	647.9991505333142	648.0757347743508	648.0757347743508	648.0757347743508	648.0757347743488	648.0757347743495	564.7732158910685	648.0760966772708	648.0485627271992	648.0798093303663	648.0798093303695	648.040645992605	648.0798093303663	648.0798093303695	648.0798093303697	648.0798093303697	648.0798093303697	527.417694464954	648.0760966772708	638.9281852420631	648.0575255617533	648.0798093303695	648.079809330369	648.079809330369	647.5148015033064	372.22575598655516	648.0760966772708	648.0798093303663	648.0798093303683	-248.64228279719973	648.0798093303663	648.0798093303683	648.0798093303663	648.0798093303683	648.0798093303683	658.6971091239891	648.0760966772708	648.0760966772664	648.0760966772696	648.0760966772696
EX_cpd03279_e	-1000.0	-643.8798290604843	-648.0798093303663	-648.0798093303695	-648.0798093303692	-648.079809330369	-648.080106196861	-647.5148015033017	-648.0798093303697	-647.9991505333142	-648.0757347743508	-648.0757347743508	-648.0757347743508	-648.0757347743488	-648.0757347743495	-564.7732158910685	-648.0760966772708	-648.0485627271992	-648.0798093303663	-648.0798093303695	-648.040645992605	-648.0798093303663	-648.0798093303695	-648.0798093303697	-648.0798093303697	-648.0798093303697	-527.417694464954	-648.0760966772708	-638.9281852420631	-648.0575255617533	-648.0798093303695	-648.079809330369	-648.079809330369	-647.5148015033064	-372.22575598655516	-648.0760966772708	-648.0798093303663	-648.0798093303683	248.64228279719973	-648.0798093303663	-648.0798093303683	-648.0798093303663	-648.0798093303683	-648.0798093303683	-658.6971091239891	-648.0760966772708	-648.0760966772664	-648.0760966772696	-648.0760966772696
rxn05316_c	509.31432985466506	0.0	-1.489482634139705	-1.489482634138767	0.0	-1.4894826341388807	-1.4894787251953048	1.6418010068820763	-1.4894826341389944	-1.4894826341386533	-1.4894826341416092	-1.4894826341416092	-1.4894826341416092	-1.489482634139108	-1.489482634138767	47.68999062573628	-1.4894826341426324	-1.4894826341383123	-1.489482634139705	-1.489482634138767	-1.4894826341386533	-1.489482634139705	-1.489482634138767	-1.4894826341389944	-1.4894826341389944	-1.4894826341389944	69.15694445189997	-1.4894826341426324	6.662915627809561	-1.4894826341394136	-1.4894826341386533	-1.4894826341388807	-1.4894826341388807	1.6418010068839166	292.511493154983	-1.4894826341426324	-1.489482634139705	-1.4894826341388807	-2.1590185334920875	-1.489482634139705	-1.4894826341388807	-1.489482634139705	-1.4894826341388807	-1.4894826341389944	-1.7481140974329907	-1.4894826341426324	-1.4894826341386533	-1.4894826341413818	-1.4894826341413818
EX_cpd00246_e	-509.31432985466506	0.0	1.489482634139705	1.4894826341387457	0.0	1.4894826341388807	1.4894787251953048	-1.6418010068820763	1.4894826341389944	1.4894826341386533	1.4894826341416074	1.4894826341416074	1.4894826341416074	1.489482634139108	1.4894826341387457	-47.68999062573628	1.4894826341426324	1.4894826341383478	1.489482634139705	1.4894826341387457	1.4894826341386072	1.489482634139705	1.4894826341387457	1.4894826341389944	1.4894826341389944	1.4894826341389944	-69.15694445189997	1.4894826341426324	-6.662915627809561	1.4894826341394136	1.4894826341386533	1.4894826341388807	1.4894826341388807	-1.6418010068839166	-292.511493154983	1.4894826341426324	1.489482634139705	1.4894826341388594	2.1590185334920875	1.489482634139705	1.4894826341388594	1.489482634139705	1.4894826341388594	1.4894826341389944	1.7481140974329907	1.4894826341426324	1.489482634138632	1.489482634141325	1.489482634141325
rxn05204_c	-450.2435384097548	11.927963577827882	11.92796357782788	11.92796357782788	10.438480943689283	11.92796357782788	11.92796357782788	11.92796357782788	11.92796357782788	11.92796357782788	11.92796357782788	11.92796357782788	11.92796357782788	11.92796357782788	11.92796357782788	11.92796357782788	11.92796357782788	11.92796357782788	11.92796357782788	11.92796357782788	11.92796357782788	11.92796357782788	11.92796357782788	11.92796357782788	11.92796357782788	11.92796357782788	11.92796357782788	11.92796357782788	11.92796357782788	11.92796357782788	11.92796357782788	11.92796357782788	11.92796357782788	11.92796357782788	11.92796357782789	11.92796357782788	11.92796357782788	11.92796357782788	11.92796357782788	11.92796357782788	11.92796357782788	11.92796357782788	11.92796357782788	11.92796357782788	11.92796357782788	11.92796357782788	11.92796357782788	11.92796357782788	11.92796357782788
EX_cpd00311_e	450.2435384097548	-11.927963577827882	-11.92796357782788	-11.92796357782788	-10.438480943689283	-11.92796357782788	-11.92796357782788	-11.92796357782788	-11.92796357782788	-11.92796357782788	-11.92796357782788	-11.92796357782788	-11.92796357782788	-11.92796357782788	-11.92796357782788	-11.92796357782788	-11.92796357782788	-11.92796357782788	-11.92796357782788	-11.92796357782788	-11.92796357782788	-11.92796357782788	-11.92796357782788	-11.92796357782788	-11.92796357782788	-11.92796357782788	-11.92796357782788	-11.92796357782788	-11.92796357782788	-11.92796357782788	-11.92796357782788	-11.92796357782788	-11.92796357782788	-11.92796357782788	-11.92796357782789	-11.92796357782788	-11.92796357782788	-11.92796357782788	-11.92796357782788	-11.92796357782788	-11.92796357782788	-11.92796357782788	-11.92796357782788	-11.92796357782788	-11.92796357782788	-11.92796357782788	-11.92796357782788	-11.92796357782788	-11.92796357782788
rxn05205_c	0.0	3.120461626802012	9.10611380980158	9.106113809803764	9.106113809803531	9.106113809803475	9.106333532276025	8.23334308006308	9.106113809804071	9.047452866490804	9.103150496333948	9.103150496333948	9.103150496333948	9.103150496334361	9.103150496334717	0.0	9.10341369846008	9.083389007497928	9.10611380980158	9.106113809803764	9.117347548607228	9.10611380980158	9.106113809803764	9.106113809804071	9.106113809804071	9.106113809804071	20.064256295829058	9.10341369846008	0.0	9.089907432628392	9.106113809803693	9.106113809803475	9.106113809803475	8.233343080065845	2.930439589091194	9.10341369846008	9.10611380980158	9.106113809803048	64.4552717809899	9.10611380980158	9.106113809803048	9.10611380980158	9.106113809803048	9.106113809803102	10.944958274642556	9.10341369846008	9.103413698456047	9.103413698456551	9.103413698456551
EX_cpd00654_e	0.0	-3.120461626802012	-9.10611380980158	-9.106113809803764	-9.106113809803531	-9.106113809803475	-9.106333532276025	-8.23334308006308	-9.106113809804071	-9.047452866490804	-9.103150496333948	-9.103150496333948	-9.103150496333948	-9.103150496334361	-9.103150496334717	0.0	-9.10341369846008	-9.083389007497928	-9.10611380980158	-9.106113809803764	-9.117347548607228	-9.10611380980158	-9.106113809803764	-9.106113809804071	-9.106113809804071	-9.106113809804071	-20.064256295829058	-9.10341369846008	0.0	-9.089907432628392	-9.106113809803693	-9.106113809803475	-9.106113809803475	-8.233343080065845	-2.930439589091194	-9.10341369846008	-9.10611380980158	-9.106113809803048	-64.4552717809899	-9.10611380980158	-9.106113809803048	-9.10611380980158	-9.106113809803048	-9.106113809803102	-10.944958274642556	-9.10341369846008	-9.103413698456047	-9.103413698456551	-9.103413698456551
rxn09685_c	379.1902637415543	356.1201709395157	347.4762102809076	347.47621028090225	347.4762102809027	347.476210280903	347.4756954377876	345.7827051966899	347.4762102809016	347.6155300212705	347.48324815039325	347.48324815039325	347.48324815039325	347.4832481503922	347.48324815039126	337.46683126872756	347.4826230453445	347.5301816863784	347.4762102809076	347.47621028090225	347.5041398798631	347.4762102809076	347.47621028090225	347.4762102809016	347.4762102809016	347.4762102809016	293.9787717372247	347.4826230453445	357.4498032297086	347.5147004266937	347.47621028090236	347.476210280903	347.476210280903	345.7827051966824	334.53639167963644	347.4826230453445	347.4762102809076	347.476210280904	188.55010995996784	347.4762102809076	347.476210280904	347.4762102809076	347.476210280904	347.47621028090396	329.84284371240676	347.4826230453445	347.4826230453531	347.4826230453519	347.4826230453519
EX_cpd00412_e	-379.1902637415543	-356.1201709395157	-347.4762102809076	-347.47621028090225	-347.4762102809027	-347.476210280903	-347.4756954377876	-345.7827051966899	-347.4762102809016	-347.6155300212705	-347.48324815039325	-347.48324815039325	-347.48324815039325	-347.4832481503922	-347.48324815039126	-337.46683126872756	-347.4826230453445	-347.5301816863784	-347.4762102809076	-347.47621028090225	-347.5041398798631	-347.4762102809076	-347.47621028090225	-347.4762102809016	-347.4762102809016	-347.4762102809016	-293.9787717372247	-347.4826230453445	-357.4498032297086	-347.5147004266937	-347.47621028090236	-347.476210280903	-347.476210280903	-345.7827051966824	-334.53639167963644	-347.4826230453445	-347.4762102809076	-347.476210280904	-188.55010995996784	-347.4762102809076	-347.476210280904	-347.4762102809076	-347.476210280904	-347.47621028090396	-329.84284371240676	-347.4826230453445	-347.4826230453531	-347.4826230453519	-347.4826230453519
rxn05672_c	83.08185058804133	-90.66834951376131	-77.67184136514626	-77.67184136514553	-77.67184136514555	-77.67184136514646	-77.67106207433312	-76.15152491639802	-77.67184136514715	-79.39081526899184	-77.74706775523845	-77.74706775523845	-77.74706775523845	-77.74706775523651	-77.74706775523788	60.337772112930644	-77.74038613152064	-78.255486034298	-77.67184136514626	-77.67184136514553	-77.66832233321333	-77.67184136514626	-77.67184136514553	-77.67184136514715	-77.67184136514715	-77.67184136514715	-2.0024156050285455	-77.74038613152064	-78.63700256232399	-77.63716186968963	-77.67184136514564	-77.67184136514646	-77.67184136514646	-76.15152491638312	-291.32527013708557	-77.74038613152064	-77.67184136514626	-77.67184136514553	73.94010747332334	-77.67184136514626	-77.67184136514553	-77.67184136514626	-77.67184136514553	-77.67184136514703	-34.99194680810149	-77.74038613152064	-77.74038613153496	-77.74038613153624	-77.74038613153624
EX_cpd00186_e	-83.08185058804133	90.66834951376131	77.67184136514626	77.67184136514553	77.67184136514555	77.67184136514646	77.67106207433312	76.15152491639802	77.67184136514715	79.39081526899184	77.74706775523845	77.74706775523845	77.74706775523845	77.74706775523651	77.74706775523788	-60.337772112930644	77.74038613152064	78.255486034298	77.67184136514626	77.67184136514553	77.66832233321333	77.67184136514626	77.67184136514553	77.67184136514715	77.67184136514715	77.67184136514715	2.0024156050285455	77.74038613152064	78.63700256232399	77.63716186968963	77.67184136514564	77.67184136514646	77.67184136514646	76.15152491638312	291.32527013708557	77.74038613152064	77.67184136514626	77.67184136514553	-73.94010747332334	77.67184136514626	77.67184136514553	77.67184136514626	77.67184136514553	77.67184136514703	34.99194680810149	77.74038613152064	77.74038613153496	77.74038613153624	77.74038613153624
EX_cpd00424_e	-5.644715565871024	0.0	0.0	0.0	0.0	0.0	0.0	0.0	0.0	0.0	0.0	0.0	0.0	0.0	0.0	0.0	0.0	0.0	0.0	0.0	0.0	0.0	0.0	0.0	0.0	0.0	-5.023610724156333	0.0	0.0	0.0	0.0	0.0	0.0	0.0	0.0	0.0	0.0	0.0	0.0	0.0	0.0	0.0	0.0	0.0	-4.606696535577804	0.0	0.0	0.0	0.0
rxn10398_c	5.644715565870981	0.0	0.0	0.0	0.0	0.0	0.0	0.0	0.0	0.0	0.0	0.0	0.0	0.0	0.0	0.0	0.0	0.0	0.0	0.0	0.0	0.0	0.0	0.0	0.0	0.0	5.023610724156333	0.0	0.0	0.0	0.0	0.0	0.0	0.0	0.0	0.0	0.0	0.0	0.0	0.0	0.0	0.0	0.0	0.0	4.606696535577804	0.0	0.0	0.0	0.0
rxn05203_c	651.5724703861963	-6.709261947009168	-6.691163066136108	-6.691163066136141	-5.201680431997488	-6.691163066136141	-6.6911611050888435	-6.691163066136141	-6.691163066136141	-6.691163066136141	-6.691163066136141	-6.691163066136141	-6.691163066136141	-6.691163066136141	-6.691163066136141	-7.027057336503915	-6.691163066136062	-6.691163066136141	-6.691163066136108	-6.691163066136141	-6.691163066136141	-6.691163066136108	-6.691163066136141	-6.691163066136141	-6.691163066136141	-6.691163066136141	-7.0270573365039155	-6.691163066136062	-6.736852009848305	-6.691163066136108	-6.691163066136141	-6.691163066136141	-6.691163066136141	-6.691163066136073	-7.027057336503901	-6.691163066136062	-6.691163066136108	-6.691163066136141	-7.027057336503914	-6.691163066136108	-6.691163066136141	-6.691163066136108	-6.691163066136141	-6.691163066136141	-6.820913878215473	-6.691163066136062	-6.691163066136141	-6.691163066136141	-6.691163066136141
EX_cpd00207_e	-651.5724703861963	6.709261947009168	6.691163066136108	6.691163066136103	5.201680431997507	6.691163066136103	6.6911611050888435	6.691163066136103	6.691163066136103	6.691163066136141	6.691163066136103	6.691163066136103	6.691163066136103	6.691163066136103	6.691163066136103	7.027057336503915	6.691163066136062	6.691163066136103	6.691163066136108	6.691163066136103	6.691163066136103	6.691163066136108	6.691163066136103	6.691163066136103	6.691163066136103	6.691163066136103	7.0270573365039155	6.691163066136062	6.736852009848305	6.691163066136108	6.691163066136141	6.691163066136103	6.691163066136103	6.691163066136073	7.027057336503901	6.691163066136062	6.691163066136108	6.691163066136103	7.027057336503914	6.691163066136108	6.691163066136103	6.691163066136108	6.691163066136103	6.691163066136103	6.820913878215473	6.691163066136062	6.691163066136103	6.691163066136103	6.691163066136103
rxn05542_c	0.0	0.0	0.0	0.0	0.0	0.0	0.0	0.0	0.0	0.0	0.0	0.0	0.0	0.0	0.0	0.0	0.0	0.0	0.0	0.0	0.0	0.0	0.0	0.0	0.0	0.0	0.0	0.0	0.0	0.0	0.0	0.0	0.0	0.0	0.0	0.0	0.0	0.0	0.0	0.0	0.0	0.0	0.0	0.0	0.0	0.0	0.0	0.0	0.0
rxn12641_c	0.0	0.0	0.0	0.0	0.0	0.0	0.0	0.0	0.0	0.0	0.0	0.0	0.0	0.0	0.0	0.0	0.0	0.0	0.0	0.0	0.0	0.0	0.0	0.0	0.0	0.0	0.0	0.0	0.0	0.0	0.0	0.0	0.0	0.0	0.0	0.0	0.0	0.0	0.0	0.0	0.0	0.0	0.0	0.0	0.0	0.0	0.0	0.0	0.0
rxn05547_c	0.0	169.40304478303884	156.67959494874475	156.679594948744	156.679594948744	156.67959494874498	156.67884524430565	155.1592784999965	156.67959494874566	158.39856885259024	156.75482133883688	156.75482133883688	156.75482133883688	156.754821338835	156.75482133883634	13.602335360392658	156.74813971511955	157.2632396178965	156.67959494874475	156.679594948744	156.67607591681173	156.67959494874475	156.679594948744	156.67959494874566	156.67959494874566	156.67959494874566	75.94252307835318	156.74813971511955	156.95544579349442	156.6449154532881	156.67959494874412	156.67959494874498	156.67959494874498	155.15927849998204	365.2653776104088	156.74813971511955	156.67959494874475	156.679594948744	0.0	156.67959494874475	156.679594948744	156.67959494874475	156.679594948744	156.67959494874543	112.04214631547532	156.74813971511955	156.74813971513345	156.7481397151347	156.7481397151347
EX_cpd11580_e		-169.40304478303884	-156.67959494874455	-156.679594948744	-156.679594948744	-156.67959494874498	-156.67884524430528	-155.1592784999965	-156.67959494874566	-158.39856885259024	-156.75482133883688	-156.75482133883688	-156.75482133883688	-156.754821338835	-156.75482133883634	-13.602335360393587	-156.74813971511918	-157.2632396178965	-156.67959494874455	-156.679594948744	-156.67607591681173	-156.67959494874455	-156.679594948744	-156.67959494874566	-156.67959494874566	-156.67959494874566	-75.94252307835146	-156.74813971511918	-156.95544579349422	-156.6449154532881	-156.67959494874412	-156.67959494874498	-156.67959494874498	-155.15927849998204	-365.26537761041055	-156.74813971511918	-156.67959494874455	-156.679594948744	0.0	-156.67959494874455	-156.679594948744	-156.67959494874455	-156.679594948744	-156.67959494874543	-112.0421463154755	-156.74813971511918	-156.74813971513345	-156.7481397151347	-156.7481397151347
rxn12646_c	0.0	169.40304478303884	156.67959494874475	156.679594948744	156.679594948744	156.67959494874498	156.67884524430565	155.1592784999965	156.67959494874566	158.39856885259024	156.75482133883688	156.75482133883688	156.75482133883688	156.754821338835	156.75482133883634	13.602335360392658	156.74813971511955	157.2632396178965	156.67959494874475	156.679594948744	156.67607591681173	156.67959494874475	156.679594948744	156.67959494874566	156.67959494874566	156.67959494874566	75.94252307835318	156.74813971511955	156.95544579349442	156.6449154532881	156.67959494874412	156.67959494874498	156.67959494874498	155.15927849998204	365.2653776104088	156.74813971511955	156.67959494874475	156.679594948744	0.0	156.67959494874475	156.679594948744	156.67959494874475	156.679594948744	156.67959494874543	112.04214631547532	156.74813971511955	156.74813971513345	156.7481397151347	156.7481397151347
rxn05540_c	0.0	0.0	0.0	0.0	0.0	0.0	0.0	0.0	0.0	0.0	0.0	0.0	0.0	0.0	0.0	0.0	0.0	0.0	0.0	0.0	0.0	0.0	0.0	0.0	0.0	0.0	0.0	0.0	0.0	0.0	0.0	0.0	0.0	0.0	0.0	0.0	0.0	0.0	0.0	0.0	0.0	0.0	0.0	0.0	0.0	0.0	0.0	0.0	0.0
rxn12639_c	0.0	0.0	0.0	0.0	0.0	0.0	0.0	0.0	0.0	0.0	0.0	0.0	0.0	0.0	0.0	0.0	0.0	0.0	0.0	0.0	0.0	0.0	0.0	0.0	0.0	0.0	0.0	0.0	0.0	0.0	0.0	0.0	0.0	0.0	0.0	0.0	0.0	0.0	0.0	0.0	0.0	0.0	0.0	0.0	0.0	0.0	0.0	0.0	0.0
rxn05537_c	0.0	0.0	0.0	0.0	0.0	0.0	0.0	0.0	0.0	0.0	0.0	0.0	0.0	0.0	0.0	0.0	0.0	0.0	0.0	0.0	0.0	0.0	0.0	0.0	0.0	0.0	0.0	0.0	0.0	0.0	0.0	0.0	0.0	0.0	0.0	0.0	0.0	0.0	0.0	0.0	0.0	0.0	0.0	0.0	0.0	0.0	0.0	0.0	0.0
rxn12637_c	0.0	0.0	0.0	0.0	0.0	0.0	0.0	0.0	0.0	0.0	0.0	0.0	0.0	0.0	0.0	0.0	0.0	0.0	0.0	0.0	0.0	0.0	0.0	0.0	0.0	0.0	0.0	0.0	0.0	0.0	0.0	0.0	0.0	0.0	0.0	0.0	0.0	0.0	0.0	0.0	0.0	0.0	0.0	0.0	0.0	0.0	0.0	0.0	0.0
rxn05543_c	2.843264136883161	2.69449384917508	2.703838572564013	2.7038385725640155	2.7038385725640155	2.7038385725640155	2.7038395850821004	2.7038385725640155	2.7038385725640155	2.7038385725640155	2.7038385725640155	2.7038385725640155	2.7038385725640155	2.7038385725640155	2.7038385725640155	2.5304113277231894	2.7038385725640364	2.7038385725640155	2.703838572564013	2.7038385725640155	2.7038385725640155	2.703838572564013	2.7038385725640155	2.7038385725640155	2.7038385725640155	2.7038385725640155	2.53041132772319	2.7038385725640364	2.6802486863208888	2.703838572564013	2.7038385725640155	2.7038385725640155	2.7038385725640155	2.7038385725640315	2.53041132772319	2.7038385725640364	2.703838572564013	2.7038385725640155	2.5304113277231894	2.703838572564013	2.7038385725640155	2.703838572564013	2.7038385725640155	2.7038385725640155	2.6368462840973366	2.7038385725640364	2.7038385725640155	2.7038385725640155	2.7038385725640155
EX_cpd11584_e	-2.8432641368831355	-2.6944938491750463	-2.703838572564013	-2.7038385725640155	-2.7038385725640155	-2.7038385725640155	-2.7038395850821004	-2.7038385725640155	-2.7038385725640155	-2.7038385725640155	-2.7038385725640155	-2.7038385725640155	-2.7038385725640155	-2.7038385725640155	-2.7038385725640155	-2.5304113277231894	-2.7038385725640364	-2.7038385725640155	-2.703838572564013	-2.7038385725640155	-2.7038385725640155	-2.703838572564013	-2.7038385725640155	-2.7038385725640155	-2.7038385725640155	-2.7038385725640155	-2.53041132772319	-2.7038385725640364	-2.6802486863208888	-2.703838572564013	-2.7038385725640155	-2.7038385725640155	-2.7038385725640155	-2.7038385725640315	-2.53041132772319	-2.7038385725640364	-2.703838572564013	-2.7038385725640155	-2.5304113277231894	-2.703838572564013	-2.7038385725640155	-2.703838572564013	-2.7038385725640155	-2.7038385725640155	-2.6368462840973366	-2.7038385725640364	-2.7038385725640155	-2.7038385725640155	-2.7038385725640155
rxn12642_c	2.8432641368831355	2.69449384917508	2.703838572564013	2.7038385725640155	2.7038385725640155	2.7038385725640155	2.7038395850821004	2.7038385725640155	2.7038385725640155	2.7038385725640155	2.7038385725640155	2.7038385725640155	2.7038385725640155	2.7038385725640155	2.7038385725640155	2.5304113277231894	2.7038385725640364	2.7038385725640155	2.703838572564013	2.7038385725640155	2.7038385725640155	2.703838572564013	2.7038385725640155	2.7038385725640155	2.7038385725640155	2.7038385725640155	2.53041132772319	2.7038385725640364	2.6802486863208888	2.703838572564013	2.7038385725640155	2.7038385725640155	2.7038385725640155	2.7038385725640315	2.53041132772319	2.7038385725640364	2.703838572564013	2.7038385725640155	2.5304113277231894	2.703838572564013	2.7038385725640155	2.703838572564013	2.7038385725640155	2.7038385725640155	2.6368462840973366	2.7038385725640364	2.7038385725640155	2.7038385725640155	2.7038385725640155
rxn05539_c	2.7073728362233025	2.5657128931483304	2.5746109937281934	2.574610993728189	2.574610993728177	2.574610993728177	2.574611957853912	2.574610993728177	2.574610993728177	2.5746109937282173	2.574610993728177	2.574610993728177	2.574610993728177	2.574610993728177	2.5746109937280632	2.4094725510306527	2.5746109937282555	2.5746109937282338	2.5746109937281934	2.574610993728189	2.574610993728177	2.5746109937281934	2.574610993728189	2.574610993728177	2.574610993728177	2.574610993728177	2.4094725510301984	2.5746109937282555	2.5521485652834923	2.5746109937282884	2.5746109937282142	2.574610993728177	2.574610993728177	2.5746109937281916	2.409472551030653	2.5746109937282555	2.5746109937281934	2.574610993728189	2.409472551030198	2.5746109937281934	2.574610993728189	2.5746109937281934	2.574610993728189	2.574610993728177	2.5108205425794567	2.5746109937282555	2.574610993728177	2.574610993728189	2.574610993728189
EX_cpd01017_e	-2.7073728362232714	-2.5657128931483157	-2.5746109937281934	-2.574610993728189	-2.574610993728177	-2.574610993728177	-2.574611957853912	-2.574610993728177	-2.574610993728177	-2.5746109937282173	-2.574610993728177	-2.574610993728177	-2.574610993728177	-2.574610993728177	-2.5746109937280632	-2.4094725510306527	-2.5746109937282555	-2.5746109937282338	-2.5746109937281934	-2.574610993728189	-2.574610993728177	-2.5746109937281934	-2.574610993728189	-2.574610993728177	-2.574610993728177	-2.574610993728177	-2.4094725510301984	-2.5746109937282555	-2.5521485652834923	-2.5746109937282884	-2.5746109937282142	-2.574610993728177	-2.574610993728177	-2.5746109937281916	-2.409472551030653	-2.5746109937282555	-2.5746109937281934	-2.574610993728189	-2.409472551030198	-2.5746109937281934	-2.574610993728189	-2.5746109937281934	-2.574610993728189	-2.574610993728177	-2.5108205425794567	-2.5746109937282555	-2.574610993728177	-2.574610993728189	-2.574610993728189
rxn00650_c	2.7073728362233025	2.5657128931483304	2.5746109937281934	2.574610993728189	2.574610993728177	2.574610993728177	2.574611957853912	2.574610993728177	2.574610993728177	2.5746109937282173	2.574610993728177	2.574610993728177	2.574610993728177	2.574610993728177	2.5746109937280632	2.4094725510306527	2.5746109937282555	2.5746109937282338	2.5746109937281934	2.574610993728189	2.574610993728177	2.5746109937281934	2.574610993728189	2.574610993728177	2.574610993728177	2.574610993728177	2.4094725510301984	2.5746109937282555	2.5521485652834923	2.5746109937282884	2.5746109937282142	2.574610993728177	2.574610993728177	2.5746109937281916	2.409472551030653	2.5746109937282555	2.5746109937281934	2.574610993728189	2.409472551030198	2.5746109937281934	2.574610993728189	2.5746109937281934	2.574610993728189	2.574610993728177	2.5108205425794567	2.5746109937282555	2.574610993728177	2.574610993728189	2.574610993728189
rxn05535_c	0.0	5.349362788803468	5.3679148131785555	5.36791481317856	5.36791481317856	5.36791481317856	5.367916823324758	5.36791481317856	5.36791481317856	5.36791481317856	5.36791481317856	5.36791481317856	5.36791481317856	5.36791481317856	5.36791481317856	5.023610724156332	5.367914813178602	5.36791481317856	5.3679148131785555	5.36791481317856	5.36791481317856	5.3679148131785555	5.36791481317856	5.36791481317856	5.36791481317856	5.36791481317856	0.0	5.367914813178602	5.321081950784118	5.3679148131785555	5.36791481317856	5.36791481317856	5.36791481317856	5.367914813178592	5.023610724156333	5.367914813178602	5.3679148131785555	5.36791481317856	5.023610724156332	5.3679148131785555	5.36791481317856	5.3679148131785555	5.36791481317856	5.36791481317856	0.6282188813801435	5.367914813178602	5.36791481317856	5.36791481317856	5.36791481317856
EX_cpd11591_e		-5.3493627888034325	-5.3679148131785555	-5.36791481317856	-5.36791481317856	-5.36791481317856	-5.367916823324758	-5.36791481317856	-5.36791481317856	-5.36791481317856	-5.36791481317856	-5.36791481317856	-5.36791481317856	-5.36791481317856	-5.36791481317856	-5.023610724156332	-5.367914813178602	-5.36791481317856	-5.3679148131785555	-5.36791481317856	-5.36791481317856	-5.3679148131785555	-5.36791481317856	-5.36791481317856	-5.36791481317856	-5.36791481317856	0.0	-5.367914813178602	-5.321081950784118	-5.3679148131785555	-5.36791481317856	-5.36791481317856	-5.36791481317856	-5.367914813178592	-5.023610724156333	-5.367914813178602	-5.3679148131785555	-5.36791481317856	-5.023610724156332	-5.3679148131785555	-5.36791481317856	-5.3679148131785555	-5.36791481317856	-5.36791481317856	-0.6282188813801435	-5.367914813178602	-5.36791481317856	-5.36791481317856	-5.36791481317856
rxn12635_c	0.0	5.349362788803468	5.3679148131785555	5.36791481317856	5.36791481317856	5.36791481317856	5.367916823324758	5.36791481317856	5.36791481317856	5.36791481317856	5.36791481317856	5.36791481317856	5.36791481317856	5.36791481317856	5.36791481317856	5.023610724156332	5.367914813178602	5.36791481317856	5.3679148131785555	5.36791481317856	5.36791481317856	5.3679148131785555	5.36791481317856	5.36791481317856	5.36791481317856	5.36791481317856	0.0	5.367914813178602	5.321081950784118	5.3679148131785555	5.36791481317856	5.36791481317856	5.36791481317856	5.367914813178592	5.023610724156333	5.367914813178602	5.3679148131785555	5.36791481317856	5.023610724156332	5.3679148131785555	5.36791481317856	5.3679148131785555	5.36791481317856	5.36791481317856	0.6282188813801435	5.367914813178602	5.36791481317856	5.36791481317856	5.36791481317856
rxn05544_c	0.0	0.0	0.0	0.0	0.0	0.0	0.0	0.0	0.0	0.0	0.0	0.0	0.0	0.0	0.0	0.0	0.0	0.0	0.0	0.0	0.0	0.0	0.0	0.0	0.0	0.0	0.0	0.0	0.0	0.0	0.0	0.0	0.0	0.0	0.0	0.0	0.0	0.0	0.0	0.0	0.0	0.0	0.0	0.0	0.0	0.0	0.0	0.0	0.0
rxn12643_c	0.0	0.0	0.0	0.0	0.0	0.0	0.0	0.0	0.0	0.0	0.0	0.0	0.0	0.0	0.0	0.0	0.0	0.0	0.0	0.0	0.0	0.0	0.0	0.0	0.0	0.0	0.0	0.0	0.0	0.0	0.0	0.0	0.0	0.0	0.0	0.0	0.0	0.0	0.0	0.0	0.0	0.0	0.0	0.0	0.0	0.0	0.0	0.0	0.0
rxn05533_c	0.0	0.0	0.0	0.0	0.0	0.0	0.0	0.0	0.0	0.0	0.0	0.0	0.0	0.0	0.0	0.0	0.0	0.0	0.0	0.0	0.0	0.0	0.0	0.0	0.0	0.0	0.0	0.0	0.0	0.0	0.0	0.0	0.0	0.0	0.0	0.0	0.0	0.0	0.0	0.0	0.0	0.0	0.0	0.0	0.0	0.0	0.0	0.0	0.0
rxn12633_c	0.0	0.0	0.0	0.0	0.0	0.0	0.0	0.0	0.0	0.0	0.0	0.0	0.0	0.0	0.0	0.0	0.0	0.0	0.0	0.0	0.0	0.0	0.0	0.0	0.0	0.0	0.0	0.0	0.0	0.0	0.0	0.0	0.0	0.0	0.0	0.0	0.0	0.0	0.0	0.0	0.0	0.0	0.0	0.0	0.0	0.0	0.0	0.0	0.0
rxn01347_c		60.29177643213908	75.17376511277935	75.17376511277948	75.17376511277949	75.17376511277945	75.17381010376	75.17376511277948	75.17376511277945	75.17376511277948	75.17376511277948	75.17376511277948	75.17376511277948	75.17376511277948	75.17376511277948	485.20710330536997	75.17376511278042	75.17376511277948	75.17376511277935	75.17376511277948	75.17376511277949	75.17376511277935	75.17376511277948	75.17376511277945	75.17376511277945	75.17376511277945	118.17186271089491	75.17376511278042	64.49143801013214	75.17376511277935	75.17376511277948	75.17376511277945	75.17376511277945	75.17376511278019	293.83404716558107	75.17376511278042	75.17376511277935	75.17376511277948	437.79690400812706	75.17376511277935	75.17376511277948	75.17376511277935	75.17376511277948	75.17376511277945	55.95444459993217	75.17376511278042	75.17376511277949	75.1737651127795	75.1737651127795
dna_rxn	5.226588486917574	4.953113693336544	4.970291493683847	4.970291493683852	4.970291493683852	4.970291493683852	4.970293354930331	4.970291493683852	4.970291493683852	4.970291493683852	4.970291493683852	4.970291493683852	4.970291493683852	4.970291493683852	4.970291493683852	4.651491411255862	4.970291493683891	4.970291493683852	4.970291493683847	4.970291493683852	4.970291493683852	4.970291493683847	4.970291493683852	4.970291493683852	4.970291493683852	4.970291493683852	4.651491411255863	4.970291493683891	4.926927732207516	4.970291493683847	4.970291493683852	4.970291493683852	4.970291493683852	4.970291493683881	4.651491411255863	4.970291493683891	4.970291493683847	4.970291493683852	4.651491411255862	4.970291493683847	4.970291493683852	4.970291493683847	4.970291493683852	4.970291493683852	4.847143904590692	4.970291493683891	4.970291493683852	4.970291493683852	4.970291493683852
rna_rxn	26.155939423930306	24.787362166933395	24.87332675099144	24.873326750991463	24.873326750991463	24.873326750991463	24.873336065413348	24.873326750991463	24.873326750991463	24.873326750991463	24.873326750991463	24.873326750991463	24.873326750991463	24.873326750991463	24.873326750991463	23.27792361848884	24.87332675099166	24.873326750991463	24.87332675099144	24.873326750991463	24.873326750991463	24.87332675099144	24.873326750991463	24.873326750991463	24.873326750991463	24.873326750991463	23.27792361848884	24.87332675099166	24.65631714305929	24.87332675099144	24.873326750991463	24.873326750991463	24.873326750991463	24.87332675099161	23.277923618488835	24.87332675099166	24.87332675099144	24.873326750991463	23.277923618488835	24.87332675099144	24.873326750991463	24.87332675099144	24.873326750991463	24.873326750991463	24.257046956133657	24.87332675099166	24.873326750991463	24.873326750991463	24.873326750991463
rxn00173_c	0.0	380.37398573636506	371.66487553510916	371.6648755351059	371.6648755351059	371.66487553510615	371.66424834431086	370.1713135289476	371.66487553510547	373.48064499413385	371.7572779795328	371.7572779795328	371.7572779795328	371.7572779795313	371.7572779795303	423.46738923735757	371.7490707750797	372.37308942361597	371.66487553510916	371.6648755351059	371.74576382144073	371.66487553510916	371.6648755351059	371.66487553510547	371.66487553510547	371.66487553510547	-74.11122816342952	371.7490707750797	385.52199235030844	371.6296993167255	371.66487553510615	371.66487553510615	371.66487553510615	370.1713135289369	320.32306683102087	371.7490707750797	371.66487553510916	371.6648755351073	-327.5720150531996	371.66487553510916	371.6648755351073	371.66487553510916	371.6648755351073	371.6648755351075	385.5230031569431	371.7490707750797	371.7490707750917	371.749070775091	371.749070775091
R00258_c	360.09841925218313	622.9562620490508	603.8162330697842	603.8162330697786	603.8162330697771	603.8162330697796	603.8164609195084	603.2923531424516	603.8162330697775	602.8977605733078	603.7764273522668	603.7764273522668	603.7764273522668	603.7764273522662	603.776427352265	734.9500085034466	603.7799629044262	603.5071388686918	603.8162330697842	603.8162330697786	603.8198228757698	603.8162330697842	603.8162330697786	603.8162330697775	603.8162330697775	603.8162330697775	639.0243192358162	603.7799629044262	633.5272492752315	603.8215944764677	603.8162330697785	603.8162330697796	603.8162330697796	603.2923531424588	361.3222235545221	603.7799629044262	603.8162330697842	603.8162330697786	657.0581657339485	603.8162330697842	603.8162330697786	603.8162330697842	603.8162330697786	603.8162330697786	569.3083501023718	603.7799629044262	603.7799629044222	603.7799629044206	603.7799629044206
[truncated: 347 more columns]
